# Supplementary material for: Establishment of a novel cytokine-related 8-gene signature for distinguishing and predicting the prognosis of triple-negative breast cancer
Source: Front Med (Lausanne). 2023 Jun 2;10:1189361. doi: 10.3389/fmed.2023.1189361 (PMC10275569; doi:10.3389/fmed.2023.1189361)
Supplement: Supplementary file 1 [file Table_1.XLSX]

## Sheet: Table S1
Table S1 Functional enrichment analyses of prognostic genes in TNBC.

## Sheet: Table S1_1
Table S1_1 Lists of prognostic genes were identified in TNBC.
Genes	HR	Low 95%CI	High 95%CI	cox p	log rank p
DGAT1	4.19893	2.24805	7.8428	6.76e-06	0.00339891
GFUS	3.11495	1.89199	5.12842	7.95e-06	0.0010915
PGF	2.24535	1.56746	3.21642	1.03e-05	0.00110518
IVL	1.55546	1.27079	1.90389	1.84e-05	0.0300569
VPS28	2.75946	1.70562	4.46444	3.55e-05	0.000551925
HIGD1B	2.62354	1.63692	4.20482	6.13e-05	0.0110046
TBXA2R	2.79508	1.67683	4.65907	8.06e-05	0.0335644
NSMCE1	4.04959	2.01799	8.12653	8.3e-05	0.00013067
EXOSC4	2.23072	1.48757	3.34511	0.000103995	0.0384814
MRO	2.96537	1.69237	5.19592	0.000145559	0.012043
LYPLA2	3.52862	1.8347	6.78648	0.000157678	0.0294273
BOLA2B	3.96317	1.93116	8.13332	0.000173924	0.00877902
MFSD3	1.98626	1.38679	2.84488	0.000181233	0.00271232
CRYBB1	3.67703	1.84758	7.31797	0.00020874	0.0162421
VPS26B	3.56491	1.81809	6.99009	0.000215626	0.004208
PAGR1	3.62325	1.81973	7.21425	0.000248509	0.00340821
ZBED6CL	0.399175	0.24378	0.653625	0.000262226	0.000805723
SLC52A2	2.60272	1.55187	4.36517	0.000288232	0.0150214
SEPTIN3	0.609013	0.465641	0.79653	0.000293428	0.00485628
CD151	2.80488	1.60183	4.91149	0.000308212	0.0038252
HGH1	2.27652	1.45545	3.56079	0.000312873	0.0262705
ATP6V0B	3.39444	1.73166	6.65385	0.000372402	0.0430473
TBCA	3.31932	1.70244	6.47183	0.000428665	0.00477685
SPRR1A	1.39893	1.16	1.68707	0.000442725	0.0239863
FBXL6	2.15958	1.4045	3.32059	0.000452447	0.00707544
SLC9A3R2	1.98199	1.34765	2.9149	0.000508981	5.26e-05
SIAE	2.12958	1.38837	3.2665	0.000533614	0.0167858
THEM6	2.08012	1.37399	3.14914	0.000537035	0.0370966
SLC35C2	2.94937	1.59607	5.45011	0.000555783	0.000215297
ZFYVE19	3.22119	1.63821	6.33381	0.000696964	0.000847345
GBP1	0.651063	0.507692	0.83492	0.000720537	0.00575131
RGS3	3.19814	1.62506	6.294	0.00076381	0.0109198
CCL25	0.155819	0.0525174	0.462316	0.000807069	1.43e-05
URM1	3.78538	1.73321	8.26741	0.000838254	0.0114627
ACAP3	2.12117	1.36296	3.30118	0.0008619	0.00240056
DPM2	3.2455	1.62156	6.49578	0.000883035	0.000512843
TOR2A	2.84259	1.53476	5.2649	0.000893172	0.00187602
SPINT1	2.30351	1.40744	3.77008	0.000901293	2.56e-05
MAF1	3.12349	1.59252	6.12623	0.000920245	0.0490127
CYC1	2.2751	1.3975	3.70379	0.000946329	0.0254729
NANS	3.22579	1.59593	6.52018	0.00110672	0.0181472
FOXS1	2.03031	1.32248	3.11698	0.00120407	0.0188611
PUSL1	2.18476	1.36099	3.50712	0.00121076	0.0197126
ROBO3	1.91552	1.29199	2.83998	0.00121659	0.00576693
LAMP3	0.663788	0.517085	0.852111	0.00130045	0.00504171
PLAC9	1.49408	1.16976	1.90833	0.00130093	0.0204333
INKA1	1.79014	1.25459	2.5543	0.00132504	0.0448223
TIMM13	2.00262	1.31047	3.06034	0.00132903	0.00568402
HES5	1.90654	1.28554	2.82752	0.00133137	0.00478156
B3GALT6	2.05035	1.32124	3.18181	0.00136275	0.00732968
NIBAN2	2.46716	1.41614	4.29822	0.00143075	0.0241633
ESAM	1.96286	1.29576	2.97342	0.00145907	0.00208856
PLEKHJ1	2.27994	1.37143	3.79028	0.00148343	0.00402204
CHML	0.576592	0.410195	0.810489	0.00152742	0.0182587
INAFM2	2.22249	1.35575	3.64336	0.00154116	0.0195965
ACOX3	2.45444	1.40658	4.28292	0.00157235	0.00747723
GRINA	2.49087	1.40599	4.41283	0.00176146	0.0284277
COMTD1	1.74736	1.23155	2.4792	0.00176681	0.00293439
EIF4EBP1	1.66855	1.21012	2.30064	0.00178648	0.0119228
GJA4	1.79491	1.24312	2.59163	0.00180164	0.031047
SDC1	1.83111	1.25094	2.68036	0.00186036	0.020442
ZNF564	0.00297438	7.58e-05	0.116676	0.00188682	0.00369769
CXCL13	0.769943	0.652855	0.908031	0.00189485	0.000327842
REEP5	2.13489	1.32047	3.45162	0.00197447	0.0263266
HES2	1.4315	1.1402	1.79721	0.00199985	0.0346496
KLK12	1.63575	1.19694	2.23544	0.00201481	0.0449146
EIF4EBP3	2.8523	1.46035	5.57097	0.00215035	0.0022379
KLHDC8B	2.47802	1.3871	4.42691	0.00217496	0.0263974
DLL4	2.02652	1.28285	3.2013	0.00246453	0.00156222
SLC2A8	2.41473	1.36293	4.27824	0.00251929	0.00216769
RGPD5	1.6e-57	1.63e-94	1.57e-20	0.00261864	0.00276642
TRIM59	0.458878	0.276175	0.762449	0.00263932	0.0250885
PRXL2B	2.35259	1.34487	4.11541	0.00271379	0.0225803
RBMXL1	0.482655	0.299793	0.777054	0.00271623	0.00959854
RHOV	1.45902	1.13965	1.86789	0.002726	0.000435461
EIF2B2	4.27708	1.65067	11.0824	0.00277443	0.00126514
COL5A3	1.61398	1.1772	2.21282	0.00294721	0.0163428
AHCTF1	0.526245	0.343821	0.805458	0.00311488	0.0192916
MLIP	2.538	1.36842	4.70721	0.00312507	0.000559205
AP2S1	2.66231	1.38963	5.10054	0.00315829	0.0234446
IL12RB2	0.686665	0.534547	0.882074	0.00326075	0.00466309
PCDH12	2.1896	1.29724	3.69582	0.00334283	0.0175231
PPFIA3	1.65311	1.18138	2.31321	0.00336415	0.0114356
TRAPPC6A	2.04291	1.267	3.29401	0.00338033	0.000489503
PPP4C	3.68675	1.54056	8.82282	0.00338279	0.00338925
ZNF703	1.54756	1.15469	2.07411	0.0034712	0.0455748
SLC27A4	2.6967	1.38574	5.24786	0.00349651	0.0157247
C11orf96	1.43637	1.12556	1.83301	0.00360624	0.00192699
EHD1	2.81052	1.40128	5.63702	0.00361347	0.00711109
MON1A	3.03433	1.43496	6.41633	0.00367063	0.00554206
SSNA1	2.18878	1.2898	3.71433	0.00369484	0.00330903
HEYL	1.69766	1.18756	2.42687	0.00369867	0.00544007
ARTN	1.45956	1.13066	1.88414	0.00370109	0.0132689
COQ4	2.71404	1.37966	5.33903	0.00382503	0.00352697
NUDT22	2.40283	1.32582	4.35472	0.00385725	0.0102707
HLA-DOB	0.571013	0.390378	0.835231	0.00387835	0.00518131
COX4I2	1.75384	1.1972	2.5693	0.00392842	0.0389898
IDO1	0.731879	0.591603	0.905417	0.00403783	0.0234801
IFNG	0.502519	0.314203	0.803701	0.00407827	0.00480429
EGFL6	0.645359	0.477602	0.87204	0.00435224	0.0112326
GLI4	1.74853	1.1908	2.56747	0.00435921	0.0211491
FAM184A	0.454247	0.263996	0.781603	0.00437391	0.0108626
PDCD1LG2	0.578024	0.396433	0.842793	0.00438724	0.0115217
AGBL2	0.0757138	0.0128218	0.447095	0.00439361	0.000264669
CIAO3	2.38109	1.30847	4.333	0.00450954	0.00252887
EXOC3L2	2.38553	1.30751	4.35236	0.00459798	0.000554048
FOXQ1	0.579819	0.397563	0.845628	0.0046425	0.0235608
HECTD3	3.05169	1.40691	6.61933	0.00474086	0.00107999
CLEC4E	0.593295	0.412457	0.853419	0.00488572	0.0334603
G6PC3	2.30724	1.28849	4.13148	0.00491247	0.00618234
GBP5	0.724645	0.578821	0.907207	0.00496264	0.00810443
NFE2L3	0.572586	0.387739	0.845554	0.00505613	0.0177819
NDUFAF2	2.44981	1.30908	4.58456	0.00507426	0.0111318
DGCR6	3.46612	1.4527	8.27012	0.0050851	0.0122938
CCDC61	2.2534	1.27437	3.98456	0.00521162	0.0378282
GATD1	2.32072	1.28523	4.19047	0.00523418	0.000229519
THY1	1.77824	1.18541	2.66755	0.00540281	0.045115
ABCB8	2.73413	1.34591	5.55424	0.00541133	0.00352928
BTF3	2.56276	1.3199	4.97594	0.00543896	0.0162203
RABEP2	2.1214	1.24585	3.61225	0.00561582	0.0109186
AMDHD2	2.21227	1.26114	3.88072	0.00562099	0.00818888
KCNC3	1.56319	1.13943	2.14453	0.00562157	0.00551136
NAPRT	1.63309	1.15271	2.31365	0.00578788	0.0189394
RMDN3	2.63741	1.32426	5.2527	0.00579871	0.0260118
TMEM141	2.03201	1.2274	3.36407	0.00584069	0.0135809
POTEE	3.27e-06	4.09e-10	0.0261535	0.00587544	0.00615994
TCTA	2.37759	1.28217	4.40886	0.00598039	0.0281617
KLHL23	0.613601	0.433039	0.86945	0.00601998	0.0208913
SCAMP4	2.82245	1.3459	5.9189	0.00602943	0.0113288
ERMARD	2.52981	1.30426	4.90693	0.00603578	0.0174413
INTS11	2.25453	1.26	4.03406	0.00617237	0.0473661
SDSL	1.96793	1.21097	3.19807	0.00628286	0.0113603
CENPB	2.64245	1.31532	5.30859	0.00633343	0.00265305
LMF1	2.40309	1.28013	4.51113	0.00636173	0.0103898
SEL1L3	0.610234	0.427967	0.870126	0.00636275	0.00677641
COL18A1	1.79683	1.17864	2.73926	0.00645061	0.0473089
PDK1	0.467388	0.270364	0.807988	0.00646199	0.00276808
ATP5PF	2.62334	1.31009	5.25298	0.00648138	0.001013
ADAM15	2.20717	1.24649	3.90828	0.00661293	0.0408634
IGFL1	1.32604	1.08156	1.62579	0.00664787	0.015769
SRP14	4.06185	1.47608	11.1773	0.00664937	0.0091306
RPUSD2	3.00607	1.3575	6.65668	0.00665747	0.00107181
CERCAM	1.84863	1.18463	2.88479	0.00680588	0.0417244
TFPI	1.68769	1.15474	2.46662	0.00687101	0.0398684
C1orf159	2.33958	1.26321	4.33311	0.00687125	0.0384547
TMEM115	2.65934	1.30675	5.41198	0.00697642	0.0202881
UROD	2.72618	1.31265	5.66187	0.00715543	0.0438814
ATP6V1H	2.38382	1.26525	4.49131	0.00718976	0.0406352
WNT4	1.48185	1.11186	1.97497	0.00728756	0.0486032
MYH6	2.02e-08	4.77e-14	0.00853533	0.00734888	0.00129155
LAMTOR2	2.37984	1.25919	4.49783	0.00759473	0.0268785
PRSS12	0.608876	0.422953	0.876528	0.00761044	0.014571
SLC27A2	0.492398	0.292651	0.828482	0.00761339	0.00183037
VPS18	2.38125	1.25875	4.50474	0.00764294	0.0144919
SSX2IP	0.574881	0.382684	0.863605	0.00767114	0.0123213
FAM124B	1.92081	1.18872	3.10378	0.00767445	0.0131283
CWH43	1.38664	1.09017	1.76372	0.00773433	0.000359057
FAM161A	0.488821	0.288593	0.827967	0.00776565	0.025886
GLDC	0.547071	0.350861	0.853007	0.00777958	0.0114216
COPZ1	3.01257	1.33707	6.78765	0.00779432	0.0072177
TMEM250	2.21682	1.23227	3.98801	0.00788232	0.0457569
LMO4	0.634961	0.454081	0.887893	0.00793003	0.00526396
ABCG4	3.73307	1.41081	9.87791	0.00797377	0.0456193
PGRMC2	2.88653	1.31869	6.31843	0.00800008	0.0117913
LRRC8D	0.542155	0.34456	0.853063	0.0081177	0.0279637
CYTL1	1.4146	1.09389	1.82934	0.00819121	0.0339494
NTMT1	2.33328	1.24395	4.37654	0.00828615	0.00362679
ZNF730	0.47676	0.274835	0.827043	0.0083978	0.00932524
ENTR1	2.12922	1.21077	3.74437	0.00868955	0.0100348
GUCY2C	0.0669719	0.00889027	0.50451	0.00868982	0.0116193
GPR19	0.565197	0.368972	0.865779	0.00873242	0.0331668
RGMB	2.11477	1.208	3.70217	0.00875763	0.0238505
POLR2E	1.95109	1.18275	3.21858	0.00886653	0.00153558
TTLL11	1.96523	1.18453	3.26049	0.0089078	0.00230551
GRWD1	2.94351	1.31043	6.61176	0.00892901	0.0133383
SMTNL1	0.42571	0.224286	0.808024	0.00900365	0.00767695
ABHD14B	2.18527	1.21514	3.92992	0.00903497	0.00306939
HSPB1	1.44837	1.09665	1.91289	0.00905366	0.0160317
SERF2	2.09436	1.20157	3.65048	0.00911423	0.0225469
TMEM129	2.21929	1.2179	4.04406	0.0092187	0.0174214
GNA11	2.22262	1.21764	4.05706	0.00928647	0.021608
ITPKC	2.07101	1.19655	3.58455	0.0092933	0.000499978
PKNOX2	1.6535	1.13172	2.41585	0.00933314	0.00350031
CYB561D2	1.88066	1.16764	3.02909	0.00939703	0.0193975
ELOVL1	2.32299	1.22974	4.38814	0.00939785	0.0168935
REXO2	2.50832	1.25291	5.02163	0.00941533	0.048213
IL21	0.152428	0.036847	0.630557	0.00941763	0.0376953
BATF2	0.710667	0.549155	0.919682	0.00941915	0.00944266
C19orf25	2.1375	1.20465	3.79273	0.00942286	0.0160738
DALRD3	1.91186	1.17203	3.11869	0.00943807	0.00034134
IFT43	2.45827	1.24592	4.85031	0.00948437	0.004933
GZMB	0.745654	0.597186	0.931033	0.00957626	0.0380867
ALDOA	1.80776	1.1545	2.83065	0.00965562	0.00371299
KLHDC7B	0.744964	0.595987	0.931181	0.0097009	0.00933247
BCL2A1	0.693306	0.525158	0.915294	0.00975246	0.00337573
TOLLIP	2.58132	1.25419	5.31277	0.0100254	0.0106495
MOB2	2.10517	1.19367	3.71269	0.0101251	0.0241968
RAB44	9.61825	1.70743	54.1813	0.0102721	0.0126748
PNPLA2	2.08035	1.18845	3.64159	0.0103365	0.000911894
NUBP2	2.28731	1.21463	4.3073	0.0104046	0.0205058
TMEM255B	2.21577	1.20397	4.07788	0.0105762	0.00612596
TSTD1	2.03414	1.17865	3.51054	0.0107621	0.0186375
UQCR11	2.34024	1.21714	4.49966	0.0108007	0.0464555
NDUFV3	3.3935	1.3252	8.68988	0.0108696	0.0394402
APOBEC3C	0.654816	0.472587	0.907312	0.0109426	0.0170644
C2CD2L	2.27405	1.20759	4.28233	0.0109569	0.0185266
R3HDM4	2.57182	1.2404	5.33234	0.0111161	0.0481968
PAXX	1.72037	1.1317	2.61525	0.0111181	0.0264375
PIGQ	2.11332	1.18563	3.76687	0.011169	0.0342744
TMEM88	1.55093	1.1042	2.17839	0.0113481	0.0265126
HYAL1	1.46128	1.0882	1.96226	0.0116702	0.0101674
NT5DC2	1.70886	1.12662	2.59199	0.0117071	0.0160395
XRRA1	1.90563	1.15413	3.14647	0.011728	0.0339179
ITGB3	1.4498	1.08566	1.93607	0.0118396	0.0305399
CXCL11	0.771838	0.630527	0.944818	0.0120688	0.0151792
CIR1	0.393718	0.190034	0.815713	0.0121404	0.0498943
LHX5	1.77219	1.13252	2.77315	0.0122561	0.0305243
RLN1	0.185939	0.0498455	0.693608	0.0122579	0.0118395
WARS1	0.635127	0.44521	0.906058	0.012273	0.00642695
TMEM80	1.95105	1.15569	3.29379	0.0123659	0.00359794
GPLD1	0.341157	0.146747	0.79312	0.0124739	0.0449237
TTC12	1.77163	1.12991	2.7778	0.0126951	0.02259
CPTP	1.83676	1.1382	2.96405	0.01277	0.027012
IPO13	2.43171	1.20545	4.90539	0.0130704	0.00408645
GPIHBP1	1.3524	1.06553	1.71649	0.0130731	0.0271982
GBP7	0.0234535	0.00120612	0.456065	0.0131937	0.00158432
MRPL36	1.92057	1.14615	3.21825	0.0132167	0.000760437
GABRD	1.78064	1.12782	2.81134	0.0132782	0.0322687
SH3GL1	2.20065	1.17815	4.11056	0.013352	0.00388211
HDHD3	2.04909	1.16049	3.61812	0.0133964	0.00383114
JAKMIP3	2.89572	1.24539	6.73298	0.0135223	0.017186
HSD11B1	0.645048	0.455048	0.91438	0.0137874	0.0169021
SURF6	2.25837	1.17958	4.32378	0.0139575	0.0186323
GRK4	2.71757	1.22438	6.03178	0.0139868	0.00415012
STAB1	1.60429	1.10019	2.33936	0.0140446	0.0208344
UBE2J2	2.28635	1.18152	4.42431	0.0140812	0.0420806
CEACAM1	0.74029	0.582113	0.941449	0.0142099	0.0158708
ALG1	2.50338	1.20177	5.21475	0.0142526	0.000249805
DNAJC17	1.86586	1.13304	3.07263	0.014256	0.00808078
ATRIP	2.51315	1.20058	5.26071	0.0144863	0.0026229
C1S	0.735816	0.574875	0.941813	0.0148509	0.0111652
ZFAND2A	1.92411	1.13557	3.26019	0.0149949	0.0107592
PODN	1.45373	1.0752	1.96552	0.0150525	0.00744333
KCNK6	1.48119	1.07908	2.03314	0.0150603	0.0375057
ENDOG	1.69263	1.10694	2.58821	0.0151471	0.0122647
PLVAP	1.74317	1.11317	2.72972	0.0151627	0.00211561
MFSD5	3.5384	1.27558	9.81539	0.0152017	0.00035525
HIC1	1.72638	1.11085	2.68297	0.0152126	0.0355573
GPN2	3.13699	1.24562	7.90025	0.0152651	0.00501404
CCDC96	1.81689	1.11978	2.94797	0.0156016	0.00699737
SPRYD3	2.05364	1.14461	3.6846	0.0158296	0.00471356
PCDHB9	0.584572	0.3776	0.904991	0.0160552	0.0109672
EFNB2	1.60672	1.09127	2.36563	0.016285	0.0360299
TMEM218	2.16452	1.15203	4.06687	0.0164045	0.00910243
PLS1	0.644397	0.450046	0.922677	0.0164235	0.0200663
ITLN1	0.0137884	0.000416376	0.456604	0.0164416	0.0296122
BCDIN3D	2.7931	1.20647	6.46632	0.0164756	0.00783066
AK1	1.90032	1.12448	3.21146	0.0164765	0.0107051
HBA2	1.36078	1.05781	1.75051	0.0165133	0.0197398
IVD	1.69436	1.10093	2.60769	0.0165275	0.0169671
FAM241A	1.56003	1.0834	2.24637	0.0168233	0.00461518
ROBO4	1.84711	1.11681	3.05497	0.0168332	0.016149
SRRM3	1.56575	1.08343	2.26278	0.0170094	0.0283689
TMEM134	1.89225	1.12053	3.19544	0.0170481	0.0100705
TNFRSF13C	0.568518	0.357281	0.904646	0.0171817	0.015843
PMPCA	2.04929	1.13565	3.69798	0.0172037	0.00608849
TMEM233	1.44665	1.06763	1.96023	0.017212	0.000177104
ISLR2	1.47972	1.07152	2.04344	0.0173396	0.0274011
RAB2B	0.46192	0.244379	0.873112	0.0174217	0.0251815
NOTCH4	1.73912	1.10197	2.74465	0.0174504	0.00409902
SPRR3	1.39817	1.06047	1.8434	0.017491	0.000412528
CXCL10	0.819849	0.695926	0.965839	0.0175173	0.00022908
EI24	2.21874	1.14948	4.28264	0.0175414	0.00204509
ZNHIT1	2.02936	1.13168	3.6391	0.0175434	0.0197306
MIER2	3.06024	1.21515	7.7069	0.0176212	0.000714658
MBD3	2.04723	1.1327	3.70016	0.0176651	0.0150682
ENOSF1	0.469617	0.251472	0.876995	0.0176996	0.0154685
CXCL9	0.832859	0.715914	0.968906	0.0178295	0.0102392
FAM43A	1.59964	1.08451	2.35945	0.0178312	0.00677891
MRPS2	1.82066	1.10896	2.9891	0.0178437	0.00494245
PEG10	0.827119	0.706811	0.967906	0.0179468	0.0229184
NXN	1.65448	1.08992	2.51149	0.0180648	0.0033245
PSPN	2.41453	1.16266	5.01431	0.0180708	0.00520976
ZSWIM7	2.09768	1.13221	3.88645	0.0185414	0.0295501
PLXDC1	1.6289	1.08512	2.44519	0.0185679	0.0397501
LMX1B	1.35884	1.05244	1.75445	0.018671	0.0150242
ENPEP	1.49747	1.06924	2.09721	0.0187974	0.0159013
CHST7	2.11794	1.13098	3.96619	0.0190527	0.00161948
COCH	0.65258	0.455817	0.934279	0.0197394	0.0243088
THSD1	1.83705	1.1015	3.06375	0.0197838	0.0191394
TIE1	1.62746	1.08037	2.45159	0.0198185	0.00199421
TREM2	1.60708	1.07801	2.39581	0.0198758	0.0371618
CFHR1	2.84031	1.17795	6.84867	0.0200897	0.0153469
LRRC47	2.50332	1.15455	5.42774	0.0201301	0.0371218
JHY	1.87659	1.10305	3.19258	0.0202472	0.000941455
CSAG3	0.294874	0.105121	0.82715	0.0203102	0.00288059
RPUSD1	1.86485	1.10162	3.15687	0.0203234	0.0094326
TBC1D24	1.74194	1.08996	2.7839	0.0203374	0.0129206
RPL18	1.89148	1.10371	3.24152	0.0203954	0.00414595
ZNF670	0.536032	0.31613	0.908897	0.0206389	0.0146811
CCL4	0.67287	0.48057	0.94212	0.0210461	0.02558
CWC22	0.496125	0.273437	0.900168	0.0211122	0.0398137
DCTPP1	2.0967	1.11677	3.93648	0.0212454	0.00270622
FHOD1	1.8901	1.09957	3.24895	0.0212559	0.00781596
MVK	1.78491	1.09019	2.92235	0.0212647	0.00148594
WNT7B	1.3945	1.05076	1.85068	0.0212863	0.00619771
PLEC	1.7746	1.08804	2.8944	0.0215614	0.0102817
AURKAIP1	1.66855	1.07785	2.58299	0.0216645	0.00588873
PXT1	0.0301137	0.00151143	0.599986	0.0217553	0.00805506
POTEJ	2.64e-08	8.75e-15	0.0796924	0.0218904	0.0180416
APOL6	0.689584	0.501727	0.947778	0.0219919	0.0370322
TNFRSF8	0.496523	0.272549	0.904554	0.022152	0.0403263
SP6	1.51184	1.06036	2.15554	0.0223833	0.0382027
OSBPL5	1.88805	1.0925	3.2629	0.0227914	0.0373628
YPEL1	0.529776	0.306518	0.915649	0.0228691	0.0341303
CRADD	1.98502	1.09977	3.58285	0.02287	0.0039425
TPPP3	1.37989	1.04555	1.82115	0.0229309	0.0208607
LGALS8	0.560431	0.340244	0.923112	0.0229552	0.0319557
TWF2	1.93163	1.09418	3.41003	0.0231858	0.0305174
EXOC8	0.547694	0.325647	0.921144	0.0232309	0.024591
CD38	0.688403	0.498332	0.950968	0.0235169	0.0336221
ATP5F1D	1.51297	1.05703	2.16558	0.023631	0.0323874
PLK3	1.63707	1.06794	2.50948	0.0237236	0.0143047
PDE2A	1.58735	1.06322	2.36986	0.0238369	0.0210949
CEP170	0.619049	0.408202	0.938804	0.0239966	0.0407307
MUCL1	1.10885	1.01369	1.21295	0.0240162	5.41e-05
CHPF	1.6781	1.06946	2.63311	0.0243147	0.0151733
FAM160B2	2.00219	1.09312	3.66727	0.0245566	0.0120059
CLEC2D	0.561005	0.338921	0.928614	0.0245763	0.0350872
SLC37A1	1.70063	1.06981	2.70341	0.0247484	0.0276976
CEP70	0.583928	0.365074	0.933981	0.0247697	0.0432501
ATAD3A	1.70713	1.06993	2.72383	0.0248641	0.0115873
TUBG2	1.78821	1.07557	2.97302	0.0250361	0.0429723
MMS22L	0.557473	0.334373	0.92943	0.0250533	0.0200149
LPO	0.341061	0.132844	0.875636	0.0253503	0.0299388
SERTM2	8.9005	1.30679	60.6209	0.0255279	0.043469
NLRX1	2.09186	1.0944	3.99845	0.0255583	0.0499841
BCO1	0.260623	0.0800515	0.848505	0.0255663	0.0196537
MS4A4E	2.35575	1.11023	4.99858	0.0255897	0.045972
CRACD	0.640933	0.433683	0.947224	0.0256134	0.0367943
FAM110A	1.92626	1.08293	3.42633	0.0256749	0.0205069
ASF1A	0.513028	0.285388	0.922246	0.0257163	0.0229418
ABHD17A	1.96799	1.08486	3.57003	0.0258796	0.00304137
MRPS27	2.18574	1.09787	4.35157	0.0260328	0.00563262
IER5L	1.70218	1.06505	2.72046	0.0261903	0.00454459
PPA2	1.90694	1.07944	3.36882	0.0261998	0.00309056
DDRGK1	1.78916	1.07125	2.98818	0.0262177	0.00950107
STK16	2.50395	1.1139	5.6287	0.0263537	0.0154765
LRGUK	0.270558	0.0852841	0.858325	0.0264648	0.0356109
ZNF644	0.628478	0.416958	0.947299	0.0265153	0.0446408
COASY	2.18254	1.09396	4.35435	0.0267735	0.0218117
FMNL2	0.611346	0.395485	0.945026	0.0268011	0.0181509
DESI2	0.60618	0.38911	0.944345	0.0268883	0.039756
SNX10	0.614562	0.399206	0.946095	0.0269874	0.0036677
INTS12	2.16749	1.09199	4.30226	0.0269982	0.0313165
EXO1	0.709407	0.523179	0.961924	0.0271171	0.0471629
SMAGP	1.71969	1.06304	2.78195	0.0271691	0.00437708
TMEM102	1.9293	1.07681	3.45668	0.0271958	0.0019394
CLEC11A	1.47156	1.04358	2.07508	0.0275799	0.041864
LRRC37A	0.048374	0.0032618	0.717409	0.0277118	0.027896
COX20	0.181132	0.0395452	0.829652	0.0277724	0.0303175
URB2	0.616532	0.400744	0.948514	0.0277745	0.0479311
LRRC37A3	0.435987	0.208029	0.913742	0.0278844	0.0438885
PPT2	1.74636	1.062	2.87173	0.0280193	0.0458927
AKAP5	0.497924	0.267191	0.927906	0.0281237	0.0441195
COX7A1	1.44599	1.03954	2.01137	0.0285061	0.0446326
LDB2	1.58434	1.04951	2.39172	0.0285296	0.0408733
ZBED2	0.654397	0.447605	0.956727	0.0286514	0.00709354
BCL6B	1.63054	1.05227	2.5266	0.0286725	0.0100982
BET1L	2.1321	1.08165	4.20271	0.028769	0.0204179
ZNF750	1.43802	1.03786	1.99246	0.0290124	0.00288975
IFT172	0.456106	0.225344	0.923178	0.0290981	0.00778065
KLRD1	0.41256	0.186243	0.913893	0.02912	0.0473525
ETV7	0.72443	0.542185	0.967932	0.0292268	0.00484287
SLC39A4	1.53056	1.04347	2.24503	0.0294312	0.0244357
PDGFRB	1.48641	1.04017	2.12408	0.0295391	0.0461273
SFRP4	1.30036	1.02613	1.64787	0.0297467	0.0181801
KDM5A	0.639794	0.427618	0.957248	0.0298175	0.0114733
GSAP	0.541017	0.310803	0.941753	0.0298433	0.0265809
OR51E1	2.03431	1.07071	3.86512	0.0301142	0.0149851
STUB1	1.7793	1.05683	2.99568	0.0301661	0.0453501
PLA2G2D	0.78241	0.626714	0.976786	0.0302022	0.0240248
TNIP2	2.02713	1.06989	3.84082	0.0302227	0.0220353
ARHGEF33	0.300975	0.101543	0.892094	0.0303162	0.0323433
COX14	2.1205	1.07341	4.18902	0.0304724	0.0258577
MAPK15	1.32938	1.02711	1.7206	0.0305237	0.0282584
TBX6	1.79751	1.05588	3.06004	0.0307518	0.0467755
ASB6	2.25564	1.07589	4.72902	0.0312687	0.0218391
OTX1	0.705969	0.514181	0.969292	0.0313337	0.0329632
SPA17	1.79456	1.05349	3.05695	0.0314214	0.0129638
HACD1	0.712634	0.523137	0.970775	0.0317119	0.047599
PSMB7	2.21011	1.07181	4.55732	0.0317309	0.0290441
TAP1	0.757833	0.588349	0.976141	0.0317989	0.0480256
GTDC1	0.455224	0.221719	0.934644	0.0320237	0.02729
CCL5	0.792797	0.64109	0.980403	0.0321451	0.00746541
ANTKMT	1.48457	1.03414	2.13117	0.0321957	0.0220996
PLOD2	0.717617	0.529664	0.972265	0.0322345	0.0403907
GNB2	1.75312	1.04865	2.93085	0.0322617	0.001344
TIMM8B	2.07988	1.06321	4.06873	0.0324364	0.0368076
ZNF620	0.521372	0.286989	0.947177	0.0325067	0.0341311
PKP2	0.709367	0.517699	0.971997	0.0326222	0.0245884
MAPK3	2.33315	1.07203	5.07783	0.0327404	0.0151737
SORCS2	1.36929	1.02592	1.82758	0.032866	0.00567308
DUOX1	1.37877	1.02596	1.85291	0.0331796	0.0203789
TMEM40	1.34235	1.02343	1.76066	0.0333968	0.0100091
RIN1	1.43552	1.0288	2.00305	0.0334205	0.0118193
GAL3ST1	0.328612	0.117746	0.917106	0.033569	0.0324913
VIP	3.72743	1.10669	12.5543	0.0337053	0.00500941
SNAPC4	1.7558	1.04416	2.95247	0.0337594	0.0242448
NECTIN4	1.54009	1.03284	2.29648	0.0341366	0.00503704
ZFPM1	1.98011	1.05239	3.72567	0.0341505	0.0361743
THOC1	0.477104	0.240556	0.946259	0.0341692	0.0427293
PSD3	0.66063	0.45014	0.969545	0.0341774	0.0215693
DDX19B	0.460151	0.224289	0.944044	0.0342585	0.0299906
COPS9	1.76944	1.04304	3.00175	0.0343257	0.0243695
MAP2K3	2.04855	1.05395	3.98176	0.0344374	0.00747516
APOBEC3F	0.609561	0.384988	0.965132	0.0347434	0.0476653
PSAT1	0.781598	0.621728	0.982576	0.0348138	0.011591
MRFAP1	2.08144	1.05271	4.11546	0.0350609	0.0375794
AP1S1	1.94052	1.04751	3.59484	0.0350738	0.00835849
BFSP2	0.309644	0.103905	0.922764	0.0353573	0.0033819
KLF16	1.89491	1.04479	3.43676	0.0353614	0.0483851
PHKG2	2.39673	1.0614	5.41203	0.0354355	0.00411905
SP3	0.598727	0.371174	0.965785	0.0354944	0.028908
PDCD1	0.705972	0.510304	0.976668	0.0355069	0.0469147
NPDC1	1.4408	1.02486	2.02556	0.0356211	0.0130184
CLEC3B	1.35741	1.02053	1.8055	0.0357665	0.0472915
SETD9	1.82985	1.04033	3.21858	0.0359778	0.0205708
TIMM17B	2.02176	1.04682	3.90471	0.0360637	0.0308568
ZMYND19	1.78857	1.03735	3.0838	0.036448	0.0280464
BCAP31	2.10863	1.04701	4.2467	0.0367472	0.00518828
LRRC32	1.44287	1.02264	2.03577	0.0368472	0.00904471
ENPP7	2.79e-06	1.68e-11	0.464234	0.0370615	0.0461528
RPAP1	2.20118	1.04672	4.62892	0.0374921	0.0291554
APEH	2.03674	1.04072	3.98599	0.0378495	0.00436848
ZNF678	0.547551	0.310065	0.966933	0.0379072	0.0052489
RHOT2	1.84214	1.03341	3.28378	0.038322	0.0338937
GLIPR1L1	0.309222	0.101775	0.939502	0.0384498	0.0429356
DIPK2B	1.50933	1.02158	2.22997	0.0387191	0.0156034
MUL1	2.31993	1.04448	5.15287	0.0387481	0.0449289
MMAB	1.85098	1.03214	3.31944	0.038818	0.0447355
LGALS3BP	0.769887	0.600733	0.986671	0.0388312	0.0387733
CPLANE2	1.93073	1.03421	3.6044	0.0388694	0.00992139
AVEN	1.99613	1.0354	3.84833	0.0390346	0.0476118
PCDH1	1.55292	1.02182	2.36006	0.0392977	0.0363536
CFB	0.633336	0.410194	0.977863	0.0393058	0.0180903
MPDU1	2.41616	1.04373	5.59325	0.0394083	0.0210683
HEATR1	0.702971	0.502524	0.983373	0.0396031	0.0361095
GRIK3	1.24025	1.01007	1.52288	0.039821	0.0395475
MRPS26	1.78077	1.02607	3.09058	0.0402221	0.0294163
CEACAM5	1.2347	1.00906	1.51079	0.0406019	0.02656
SSU72	2.06257	1.0309	4.12668	0.0407606	0.0270371
CNST	0.589522	0.355213	0.978387	0.0409042	0.0463828
TMEM259	1.86351	1.02599	3.38469	0.0409313	0.0265934
NCOA6	0.622107	0.394608	0.980763	0.0409936	0.0157044
MRAS	0.701656	0.499316	0.985991	0.0412267	0.0134923
GAREM2	0.640477	0.417493	0.982558	0.0412952	0.0184461
CLSTN3	0.664647	0.448856	0.98418	0.0413921	0.0410677
TKT	1.69043	1.02049	2.80017	0.041478	0.0249898
UBE2L6	0.719005	0.523355	0.987796	0.0417769	0.00635562
CCDC77	0.63423	0.409004	0.983481	0.0419131	0.00852967
PPP1R14D	1.7859	1.02116	3.12335	0.0420124	0.0297529
NPR1	1.4489	1.01338	2.07162	0.0420724	0.0108624
C1R	0.73468	0.545331	0.989774	0.0426055	0.0271024
NAGLU	1.91592	1.02123	3.59445	0.0428267	0.0273572
SDF4	1.91022	1.0208	3.5746	0.0429333	0.0132474
ECHDC1	0.664789	0.447487	0.987614	0.0432095	0.00762532
HNRNPU	0.522403	0.278326	0.980524	0.0432604	0.0316738
MTFR1L	2.68037	1.02845	6.98559	0.0436567	0.0230142
MMEL1	1.7015	1.01511	2.85201	0.0437086	0.0410462
NPRL2	2.01393	1.01979	3.97719	0.0437571	0.0454373
CCL7	0.729719	0.536849	0.991879	0.0442165	0.0253286
RIOK2	2.16156	1.02011	4.58024	0.0442277	0.00792695
FABP7	0.868116	0.756217	0.996573	0.0445668	0.00326667
SPIRE1	0.717602	0.519077	0.992054	0.0446176	0.0437666
DNAJB7	0.0183747	0.000371277	0.909378	0.0446771	0.0297275
EMC3	1.91041	1.01297	3.60293	0.0455246	0.0374727
SOD2	0.672419	0.455368	0.992928	0.0459717	0.0343133
LMO2	1.53774	1.00754	2.34696	0.0460663	0.00346955
EPB41L4B	1.50694	1.00703	2.25502	0.0461483	0.0169755
FAM240A	0.326341	0.108517	0.981398	0.0462189	0.0183788
E4F1	1.90641	1.01062	3.5962	0.0463062	0.0385147
GALNT13	0.718222	0.518	0.995834	0.0471441	0.0297894
ANKIB1	0.618671	0.384886	0.994461	0.0473784	0.0264158
TMEM38B	0.665783	0.445169	0.995729	0.0476128	0.018069
FADS1	0.66197	0.440057	0.99579	0.0476796	0.0157552
APRT	1.69865	1.00501	2.87104	0.047858	0.0161939
ATG101	1.86331	1.00569	3.45227	0.0479284	0.0279307
SLIRP	1.73408	1.00482	2.99259	0.0480139	0.000134429
BCKDK	2.02824	1.0061	4.08881	0.0480451	0.00894543
GTF2H2	1.90514	1.00541	3.61003	0.0480988	0.0227208
CATSPER3	2.61151	1.00733	6.77033	0.0482684	0.0353363
GDF5	0.670701	0.450964	0.997506	0.048576	0.0135316
NDUFS6	1.53216	1.00231	2.34209	0.0487655	0.0147687
TMEM150A	1.74583	1.00293	3.039	0.0488015	0.0182925
POU5F1	0.592648	0.352058	0.99765	0.0489741	0.0158103
NT5DC4	0.178467	0.0320263	0.994506	0.0492698	0.0481211
SLC2A12	0.688469	0.474365	0.999208	0.0495149	0.0144457
FOXD4	1.84171	1.00012	3.39148	0.0499547	0.0332958

## Sheet: Table S1_2
Table S1_2 Biological process of Gene Ontology enrichment analysis.
GO_Name	GO_ID	Pvalue	Pvalue_adjusted	PAS_Value	PAS_Zscore	max_zscore	min_zscore	Genes	Count	Pop_Hit	List_Total	Background_Genes
positive regulation of biological process	GO:0048518	2.01e-40	1.13e-36	0	0	0	0	PGF|1;VPS28|1;TBXA2R|1;EXOSC4|1;PAGR1|1;CD151|1;GBP1|1;CCL25|1;ACAP3|1;TOR2A|1;SPINT1|1;FOXS1|1;LAMP3|1;HES5|1;CHML|1;EIF4EBP1|1;SDC1|1;ZNF564|1;CXCL13|1;DLL4|1;RBMXL1|1;EIF2B2|1;MLIP|1;IL12RB2|1;ZNF703|1;EHD1|1;HEYL|1;ARTN|1;IDO1|1;IFNG|1;EGFL6|1;PDCD1LG2|1;CLEC4E|1;GBP5|1;NFE2L3|1;THY1|1;BTN3A3|1;RABEP2|1;COL18A1|1;PDK1|1;WNT4|1;LAMTOR2|1;FAM161A|1;TMEM250|1;LMO4|1;CYTL1|1;RGMB|1;POLR2E|1;SMTNL…	164	10778	434	85180
biological regulation	GO:0065007	2.33e-36	6.53e-33	0	0	0	0	DGAT1|1;PGF|1;VPS28|1;TBXA2R|1;EXOSC4|1;BOLA2B|1;VPS26B|1;PAGR1|1;CD151|1;ATP6V0B|1;SLC9A3R2|1;SIAE|1;GBP1|1;RGS3|1;CCL25|1;ACAP3|1;DPM2|1;TOR2A|1;SPINT1|1;MAF1|1;FOXS1|1;ROBO3|1;LAMP3|1;INKA1|1;HES5|1;ESAM|1;PLEKHJ1|1;CHML|1;ACOX3|1;EIF4EBP1|1;SDC1|1;ZNF564|1;CXCL13|1;HES2|1;EIF4EBP3|1;DLL4|1;SLC2A8|1;RGPD6|1;TRIM59|1;RBMXL1|1;RHOV|1;EIF2B2|1;AHCTF1|1;MLIP|1;IL12RB2|1;PPFIA3|1;TRAPPC6A|1;PPP4C|1…	298	33094	434	85180
anatomical structure development	GO:0048856	6.04e-35	1.13e-31	0	0	0	0	PGF|1;IVL|1;TBXA2R|1;LYPLA2|1;CRYBB1|1;CD151|1;SPRR1A|1;SLC9A3R2|1;GBP1|1;ACAP3|1;SPINT1|1;FOXS1|1;ROBO3|1;INKA1|1;HES5|1;EIF4EBP1|1;SDC1|1;CXCL13|1;HES2|1;KLK12|1;DLL4|1;TRIM59|1;RHOV|1;EIF2B2|1;COL5A3|1;PCDH12|1;ZNF703|1;SLC27A4|1;EHD1|1;HEYL|1;ARTN|1;IDO1|1;IFNG|1;EGFL6|1;FOXQ1|1;CLEC4E|1;DGCR6|1;THY1|1;TMEM141|1;POTEE|1;TCTA|1;COL18A1|1;ADAM15|1;UROD|1;WNT4|1;MYH6|1;SSX2IP|1;FAM161A|1;LMO4|1;…	151	10274	434	85180
developmental process	GO:0032502	9.87e-35	1.38e-31	0	0	0	0	PGF|1;IVL|1;TBXA2R|1;LYPLA2|1;CRYBB1|1;CD151|1;SPRR1A|1;SLC9A3R2|1;GBP1|1;ACAP3|1;SPINT1|1;FOXS1|1;ROBO3|1;INKA1|1;HES5|1;EIF4EBP1|1;SDC1|1;CXCL13|1;HES2|1;KLK12|1;DLL4|1;TRIM59|1;RHOV|1;EIF2B2|1;COL5A3|1;PCDH12|1;ZNF703|1;SLC27A4|1;EHD1|1;HEYL|1;ARTN|1;IDO1|1;IFNG|1;EGFL6|1;FOXQ1|1;CLEC4E|1;DGCR6|1;THY1|1;RMDN3|1;TMEM141|1;POTEE|1;TCTA|1;COL18A1|1;ADAM15|1;UROD|1;WNT4|1;MYH6|1;SSX2IP|1;FAM161A|1…	158	11203	434	85180
positive regulation of cellular process	GO:0048522	5.59e-34	6.26e-31	0	0	0	0	PGF|1;VPS28|1;EXOSC4|1;PAGR1|1;CD151|1;CCL25|1;SPINT1|1;HES5|1;EIF4EBP1|1;SDC1|1;ZNF564|1;CXCL13|1;DLL4|1;RBMXL1|1;MLIP|1;IL12RB2|1;ZNF703|1;EHD1|1;HEYL|1;IDO1|1;IFNG|1;EGFL6|1;PDCD1LG2|1;CLEC4E|1;GBP5|1;NFE2L3|1;THY1|1;COL18A1|1;PDK1|1;WNT4|1;LAMTOR2|1;FAM161A|1;TMEM250|1;LMO4|1;CYTL1|1;RGMB|1;POLR2E|1;ABHD14B|1;HSPB1|1;ITPKC|1;IL21|1;GZMB|1;BCL2A1|1;TOLLIP|1;MOB2|1;PNPLA2|1;C2CD2L|1;HYAL1|1;ITG…	137	8769	434	85180
multicellular organismal process	GO:0032501	5.4e-33	4.49e-30	0	0	0	0	DGAT1|1;PGF|1;IVL|1;TBXA2R|1;LYPLA2|1;CRYBB1|1;SPRR1A|1;SLC9A3R2|1;GBP1|1;ACAP3|1;SPINT1|1;FOXS1|1;ROBO3|1;INKA1|1;TIMM13|1;HES5|1;ESAM|1;EIF4EBP1|1;SDC1|1;CXCL13|1;HES2|1;KLK12|1;DLL4|1;SLC2A8|1;EIF2B2|1;COL5A3|1;MLIP|1;IL12RB2|1;PCDH12|1;ZNF703|1;SLC27A4|1;EHD1|1;HEYL|1;ARTN|1;IDO1|1;IFNG|1;EGFL6|1;PDCD1LG2|1;FOXQ1|1;CLEC4E|1;GBP5|1;DGCR6|1;THY1|1;POTEE|1;TCTA|1;COL18A1|1;ADAM15|1;TFPI|1;UROD|1…	169	13058	434	85180
single-organism process	GO:0044699	6.36e-33	4.49e-30	0	0	0	0	DGAT1|1;PGF|1;IVL|1;VPS28|1;TBXA2R|1;NSMCE1|1;EXOSC4|1;LYPLA2|1;BOLA2B|1;MFSD3|1;CRYBB1|1;VPS26B|1;PAGR1|1;SLC52A2|1;CD151|1;ATP6V0B|1;SPRR1A|1;SLC9A3R2|1;SLC35C2|1;GBP1|1;RGS3|1;CCL25|1;ACAP3|1;DPM2|1;TOR2A|1;SPINT1|1;CYC1|1;NANS|1;FOXS1|1;ROBO3|1;LAMP3|1;INKA1|1;TIMM13|1;HES5|1;B3GALT6|1;ESAM|1;CHML|1;ACOX3|1;EIF4EBP1|1;GJA4|1;SDC1|1;CXCL13|1;KLK12|1;KLHDC8B|1;DLL4|1;SLC2A8|1;RGPD6|1;TRIM59|1;R…	359	47489	434	85180
single-multicellular organism process	GO:0044707	6.41e-33	4.49e-30	0	0	0	0	DGAT1|1;PGF|1;IVL|1;TBXA2R|1;LYPLA2|1;CRYBB1|1;SPRR1A|1;SLC9A3R2|1;GBP1|1;ACAP3|1;SPINT1|1;FOXS1|1;ROBO3|1;INKA1|1;TIMM13|1;HES5|1;ESAM|1;EIF4EBP1|1;SDC1|1;CXCL13|1;KLK12|1;DLL4|1;EIF2B2|1;COL5A3|1;MLIP|1;IL12RB2|1;PCDH12|1;ZNF703|1;SLC27A4|1;EHD1|1;HEYL|1;ARTN|1;IDO1|1;IFNG|1;EGFL6|1;PDCD1LG2|1;FOXQ1|1;CLEC4E|1;GBP5|1;DGCR6|1;THY1|1;POTEE|1;TCTA|1;COL18A1|1;ADAM15|1;TFPI|1;UROD|1;WNT4|1;MYH6|1;F…	155	11221	434	85180
single-organism cellular process	GO:0044763	1.78e-32	1.11e-29	0	0	0	0	DGAT1|1;PGF|1;IVL|1;TBXA2R|1;NSMCE1|1;EXOSC4|1;LYPLA2|1;MFSD3|1;PAGR1|1;CD151|1;ATP6V0B|1;SPRR1A|1;SLC35C2|1;GBP1|1;RGS3|1;CCL25|1;ACAP3|1;DPM2|1;TOR2A|1;SPINT1|1;CYC1|1;NANS|1;FOXS1|1;ROBO3|1;LAMP3|1;TIMM13|1;HES5|1;B3GALT6|1;ESAM|1;ACOX3|1;EIF4EBP1|1;GJA4|1;SDC1|1;CXCL13|1;KLK12|1;KLHDC8B|1;DLL4|1;SLC2A8|1;TRIM59|1;RHOV|1;EIF2B2|1;COL5A3|1;AHCTF1|1;IL12RB2|1;PCDH12|1;PPFIA3|1;TRAPPC6A|1;PPP4C|1…	325	40034	434	85180
cellular component organization or biogenesis	GO:0071840	2.2e-32	1.23e-29	0	0	0	0	DGAT1|1;VPS28|1;EXOSC4|1;LYPLA2|1;BOLA2B|1;PAGR1|1;CD151|1;ATP6V0B|1;TBCA|1;SLC9A3R2|1;GBP1|1;ACAP3|1;SPINT1|1;MAF1|1;ROBO3|1;TIMM13|1;HES5|1;ESAM|1;PLEKHJ1|1;CHML|1;ACOX3|1;EIF4EBP1|1;SDC1|1;CXCL13|1;KLHDC8B|1;SLC2A8|1;TRIM59|1;RHOV|1;COL5A3|1;AHCTF1|1;TRAPPC6A|1;ZNF703|1;EHD1|1;MON1A|1;SSNA1|1;HEYL|1;ARTN|1;IFNG|1;EGFL6|1;GBP5|1;NDUFAF2|1;THY1|1;RABEP2|1;KCNC3|1;TMEM141|1;COL18A1|1;PDK1|1;ADAM1…	183	15166	434	85180
response to chemical	GO:0042221	5.24e-32	2.66e-29	0	0	0	0	PGF|1;TBXA2R|1;LYPLA2|1;BOLA2B|1;VPS26B|1;PAGR1|1;SLC52A2|1;ATP6V0B|1;GBP1|1;CCL25|1;SPINT1|1;CYC1|1;ROBO3|1;LAMP3|1;HES5|1;EIF4EBP1|1;SDC1|1;CXCL13|1;DLL4|1;SLC2A8|1;EIF2B2|1;COL5A3|1;IL12RB2|1;PPP4C|1;ZNF703|1;SLC27A4|1;EHD1|1;HEYL|1;ARTN|1;COX4I2|1;IDO1|1;IFNG|1;PDCD1LG2|1;GBP5|1;NDUFAF2|1;COL18A1|1;PDK1|1;ADAM15|1;SRP14|1;TFPI|1;UROD|1;ATP6V1H|1;WNT4|1;MYH6|1;LAMTOR2|1;GLDC|1;ABCG4|1;GUCY2C|1…	127	7975	434	85180
regulation of biological process	GO:0050789	5.75e-32	2.68e-29	0	0	0	0	DGAT1|1;PGF|1;VPS28|1;TBXA2R|1;EXOSC4|1;BOLA2B|1;VPS26B|1;PAGR1|1;CD151|1;ATP6V0B|1;SIAE|1;GBP1|1;RGS3|1;CCL25|1;ACAP3|1;DPM2|1;TOR2A|1;SPINT1|1;MAF1|1;FOXS1|1;ROBO3|1;LAMP3|1;INKA1|1;HES5|1;ESAM|1;PLEKHJ1|1;CHML|1;EIF4EBP1|1;SDC1|1;ZNF564|1;CXCL13|1;HES2|1;EIF4EBP3|1;DLL4|1;SLC2A8|1;TRIM59|1;RBMXL1|1;RHOV|1;EIF2B2|1;AHCTF1|1;MLIP|1;IL12RB2|1;PPFIA3|1;PPP4C|1;ZNF703|1;EHD1|1;SSNA1|1;HEYL|1;ARTN|1…	279	31090	434	85180
single-organism developmental process	GO:0044767	6.84e-32	2.95e-29	0	0	0	0	PGF|1;IVL|1;TBXA2R|1;LYPLA2|1;CD151|1;SPRR1A|1;SLC9A3R2|1;GBP1|1;ACAP3|1;SPINT1|1;FOXS1|1;ROBO3|1;INKA1|1;HES5|1;EIF4EBP1|1;SDC1|1;CXCL13|1;KLK12|1;DLL4|1;TRIM59|1;EIF2B2|1;COL5A3|1;PCDH12|1;ZNF703|1;SLC27A4|1;EHD1|1;HEYL|1;ARTN|1;IDO1|1;IFNG|1;EGFL6|1;FOXQ1|1;CLEC4E|1;DGCR6|1;THY1|1;RMDN3|1;TMEM141|1;POTEE|1;TCTA|1;COL18A1|1;ADAM15|1;UROD|1;WNT4|1;MYH6|1;SSX2IP|1;FAM161A|1;LMO4|1;CYTL1|1;RGMB|1;…	147	10428	434	85180
cellular component organization	GO:0016043	7.51e-32	3e-29	0	0	0	0	DGAT1|1;VPS28|1;EXOSC4|1;LYPLA2|1;BOLA2B|1;PAGR1|1;CD151|1;ATP6V0B|1;TBCA|1;SLC9A3R2|1;GBP1|1;ACAP3|1;SPINT1|1;MAF1|1;ROBO3|1;TIMM13|1;HES5|1;ESAM|1;PLEKHJ1|1;CHML|1;ACOX3|1;EIF4EBP1|1;SDC1|1;CXCL13|1;KLHDC8B|1;SLC2A8|1;TRIM59|1;RHOV|1;COL5A3|1;AHCTF1|1;TRAPPC6A|1;ZNF703|1;EHD1|1;MON1A|1;SSNA1|1;HEYL|1;ARTN|1;IFNG|1;EGFL6|1;GBP5|1;NDUFAF2|1;THY1|1;RABEP2|1;KCNC3|1;TMEM141|1;COL18A1|1;PDK1|1;ADAM1…	179	14739	434	85180
response to organic substance	GO:0010033	2.4e-31	8.97e-29	0	0	0	0	PGF|1;TBXA2R|1;BOLA2B|1;VPS26B|1;PAGR1|1;ATP6V0B|1;GBP1|1;CCL25|1;SPINT1|1;CYC1|1;LAMP3|1;HES5|1;EIF4EBP1|1;SDC1|1;CXCL13|1;DLL4|1;SLC2A8|1;EIF2B2|1;IL12RB2|1;PPP4C|1;ZNF703|1;EHD1|1;HEYL|1;IDO1|1;IFNG|1;PDCD1LG2|1;GBP5|1;NDUFAF2|1;ADAM15|1;TFPI|1;UROD|1;ATP6V1H|1;WNT4|1;MYH6|1;LAMTOR2|1;GLDC|1;ABCG4|1;RGMB|1;POLR2E|1;HSPB1|1;TMEM129|1;GNA11|1;IL21|1;TOLLIP|1;C2CD2L|1;HYAL1|1;ITGB3|1;CXCL11|1;GPL…	103	5459	434	85180
negative regulation of biological process	GO:0048519	1.13e-29	3.95e-27	0	0	0	0	VPS28|1;TBXA2R|1;EXOSC4|1;GBP1|1;RGS3|1;CCL25|1;SPINT1|1;MAF1|1;FOXS1|1;LAMP3|1;INKA1|1;HES5|1;EIF4EBP1|1;ZNF564|1;CXCL13|1;HES2|1;EIF4EBP3|1;DLL4|1;TRIM59|1;MLIP|1;ZNF703|1;HEYL|1;IDO1|1;IFNG|1;PDCD1LG2|1;FOXQ1|1;NFE2L3|1;NDUFAF2|1;THY1|1;TCTA|1;COL18A1|1;ADAM15|1;TFPI|1;TMEM115|1;WNT4|1;LAMTOR2|1;LMO4|1;POLR2E|1;SMTNL1|1;HSPB1|1;BCL2A1|1;PNPLA2|1;APOBEC3C|1;TMEM88|1;HYAL1|1;ITGB3|1;CXCL11|1;CIR…	129	8677	434	85180
negative regulation of cellular process	GO:0048523	2.44e-29	8.04e-27	0	0	0	0	VPS28|1;TBXA2R|1;GBP1|1;RGS3|1;CCL25|1;SPINT1|1;MAF1|1;FOXS1|1;LAMP3|1;INKA1|1;HES5|1;EIF4EBP1|1;ZNF564|1;CXCL13|1;HES2|1;EIF4EBP3|1;DLL4|1;TRIM59|1;MLIP|1;ZNF703|1;HEYL|1;IDO1|1;IFNG|1;PDCD1LG2|1;FOXQ1|1;NFE2L3|1;NDUFAF2|1;THY1|1;TCTA|1;COL18A1|1;ADAM15|1;TFPI|1;TMEM115|1;WNT4|1;LAMTOR2|1;LMO4|1;POLR2E|1;SMTNL1|1;HSPB1|1;BCL2A1|1;APOBEC3C|1;TMEM88|1;HYAL1|1;ITGB3|1;CXCL11|1;CIR1|1;GPLD1|1;CPTP|1…	121	7793	434	85180
positive regulation of metabolic process	GO:0009893	2.93e-29	9.11e-27	0	0	0	0	PGF|1;VPS28|1;TBXA2R|1;PAGR1|1;CCL25|1;ACAP3|1;TOR2A|1;LAMP3|1;HES5|1;CHML|1;ZNF564|1;CXCL13|1;DLL4|1;RBMXL1|1;EIF2B2|1;MLIP|1;HEYL|1;IFNG|1;NFE2L3|1;THY1|1;RABEP2|1;PDK1|1;WNT4|1;LAMTOR2|1;FAM161A|1;LMO4|1;CYTL1|1;RGMB|1;POLR2E|1;ABHD14B|1;HSPB1|1;ITPKC|1;IL21|1;TOLLIP|1;MOB2|1;PNPLA2|1;ITGB3|1;CXCL11|1;LHX5|1;GPLD1|1;GPIHBP1|1;ZFAND2A|1;ENDOG|1;EFNB2|1;ITLN1|1;BCDIN3D|1;TNFRSF13C|1;NOTCH4|1;CXC…	110	6554	434	85180
regulation of response to stimulus	GO:0048583	4.11e-29	1.21e-26	0	0	0	0	PGF|1;TBXA2R|1;PAGR1|1;GBP1|1;RGS3|1;CCL25|1;TOR2A|1;HES5|1;CXCL13|1;DLL4|1;TRIM59|1;RHOV|1;EIF2B2|1;MLIP|1;PPP4C|1;ZNF703|1;HEYL|1;ARTN|1;IDO1|1;IFNG|1;CLEC4E|1;GBP5|1;NDUFAF2|1;THY1|1;BTN3A3|1;RABEP2|1;PDK1|1;TFPI|1;ATP6V1H|1;WNT4|1;LAMTOR2|1;SSX2IP|1;HSPB1|1;ITPKC|1;IL21|1;GZMB|1;BCL2A1|1;C2CD2L|1;TMEM88|1;ITGB3|1;CXCL11|1;RLN1|1;GPLD1|1;GPIHBP1|1;SH3GL1|1;GRK4|1;CEACAM1|1;ATRIP|1;C1S|1;PODN|1…	121	7838	434	85180
regulation of cellular process	GO:0050794	5.45e-29	1.53e-26	0	0	0	0	PGF|1;VPS28|1;TBXA2R|1;EXOSC4|1;BOLA2B|1;VPS26B|1;PAGR1|1;CD151|1;ATP6V0B|1;GBP1|1;RGS3|1;CCL25|1;ACAP3|1;TOR2A|1;SPINT1|1;MAF1|1;FOXS1|1;ROBO3|1;LAMP3|1;INKA1|1;HES5|1;ESAM|1;CHML|1;EIF4EBP1|1;SDC1|1;ZNF564|1;CXCL13|1;HES2|1;EIF4EBP3|1;DLL4|1;SLC2A8|1;TRIM59|1;RBMXL1|1;RHOV|1;EIF2B2|1;AHCTF1|1;MLIP|1;IL12RB2|1;PPFIA3|1;PPP4C|1;ZNF703|1;EHD1|1;SSNA1|1;HEYL|1;ARTN|1;IDO1|1;IFNG|1;EGFL6|1;GLI4|1;PD…	262	29092	434	85180
system development	GO:0048731	1.14e-28	3.04e-26	0	0	0	0	PGF|1;IVL|1;TBXA2R|1;LYPLA2|1;CRYBB1|1;SPRR1A|1;SLC9A3R2|1;ACAP3|1;SPINT1|1;FOXS1|1;ROBO3|1;INKA1|1;HES5|1;EIF4EBP1|1;SDC1|1;CXCL13|1;HES2|1;KLK12|1;DLL4|1;EIF2B2|1;COL5A3|1;PCDH12|1;ZNF703|1;SLC27A4|1;EHD1|1;HEYL|1;ARTN|1;IDO1|1;IFNG|1;FOXQ1|1;CLEC4E|1;DGCR6|1;THY1|1;POTEE|1;TCTA|1;COL18A1|1;ADAM15|1;UROD|1;WNT4|1;MYH6|1;LMO4|1;CYTL1|1;RGMB|1;SMTNL1|1;HSPB1|1;GNA11|1;ELOVL1|1;IL21|1;BATF2|1;BCL2…	120	7809	434	85180
multicellular organism development	GO:0007275	3.38e-28	8.61e-26	0	0	0	0	PGF|1;IVL|1;TBXA2R|1;LYPLA2|1;CRYBB1|1;SPRR1A|1;SLC9A3R2|1;ACAP3|1;SPINT1|1;FOXS1|1;ROBO3|1;INKA1|1;HES5|1;EIF4EBP1|1;SDC1|1;CXCL13|1;HES2|1;KLK12|1;DLL4|1;EIF2B2|1;COL5A3|1;PCDH12|1;ZNF703|1;SLC27A4|1;EHD1|1;HEYL|1;ARTN|1;IDO1|1;IFNG|1;EGFL6|1;FOXQ1|1;CLEC4E|1;DGCR6|1;THY1|1;POTEE|1;TCTA|1;COL18A1|1;ADAM15|1;UROD|1;WNT4|1;MYH6|1;LMO4|1;CYTL1|1;RGMB|1;SMTNL1|1;HSPB1|1;GNA11|1;ELOVL1|1;IL21|1;BATF…	128	8870	434	85180
cellular response to chemical stimulus	GO:0070887	9.42e-28	2.29e-25	0	0	0	0	PGF|1;TBXA2R|1;BOLA2B|1;VPS26B|1;PAGR1|1;ATP6V0B|1;GBP1|1;CCL25|1;SPINT1|1;ROBO3|1;HES5|1;EIF4EBP1|1;SDC1|1;CXCL13|1;DLL4|1;SLC2A8|1;IL12RB2|1;PPP4C|1;ZNF703|1;EHD1|1;HEYL|1;COX4I2|1;IFNG|1;PDCD1LG2|1;GBP5|1;NDUFAF2|1;PDK1|1;ADAM15|1;TFPI|1;UROD|1;ATP6V1H|1;WNT4|1;MYH6|1;LAMTOR2|1;GLDC|1;ABCG4|1;RGMB|1;POLR2E|1;HSPB1|1;GNA11|1;IL21|1;TOLLIP|1;C2CD2L|1;HYAL1|1;ITGB3|1;CXCL11|1;GPLD1|1;GBP7|1;CEACA…	97	5408	434	85180
cellular response to organic substance	GO:0071310	1.11e-27	2.6e-25	0	0	0	0	PGF|1;TBXA2R|1;BOLA2B|1;VPS26B|1;PAGR1|1;ATP6V0B|1;GBP1|1;CCL25|1;SPINT1|1;HES5|1;EIF4EBP1|1;SDC1|1;CXCL13|1;DLL4|1;SLC2A8|1;IL12RB2|1;PPP4C|1;ZNF703|1;EHD1|1;HEYL|1;IFNG|1;PDCD1LG2|1;GBP5|1;NDUFAF2|1;ADAM15|1;TFPI|1;ATP6V1H|1;WNT4|1;MYH6|1;LAMTOR2|1;GLDC|1;ABCG4|1;RGMB|1;POLR2E|1;HSPB1|1;GNA11|1;IL21|1;TOLLIP|1;C2CD2L|1;HYAL1|1;ITGB3|1;CXCL11|1;GPLD1|1;GBP7|1;CEACAM1|1;PODN|1;ENDOG|1;PLVAP|1;BCD…	87	4399	434	85180
response to stress	GO:0006950	7.39e-26	1.65e-23	0	0	0	0	PGF|1;TBXA2R|1;NSMCE1|1;EXOSC4|1;VPS26B|1;PAGR1|1;CD151|1;GBP1|1;CCL25|1;ESAM|1;EIF4EBP1|1;SDC1|1;CXCL13|1;SLC2A8|1;TRIM59|1;EIF2B2|1;MLIP|1;PPP4C|1;EHD1|1;COX4I2|1;IDO1|1;IFNG|1;CLEC4E|1;GBP5|1;THY1|1;NAPRT|1;COL18A1|1;PDK1|1;ADAM15|1;TFPI|1;ATP6V1H|1;WNT4|1;MYH6|1;POLR2E|1;HSPB1|1;TMEM129|1;GNA11|1;ITPKC|1;IL21|1;BATF2|1;GZMB|1;ALDOA|1;BCL2A1|1;TOLLIP|1;APOBEC3C|1;PAXX|1;HYAL1|1;ITGB3|1;CXCL11|…	123	8774	434	85180
positive regulation of nitrogen compound metabolic process	GO:0051173	1.13e-25	2.42e-23	0	0	0	0	PGF|1;VPS28|1;PAGR1|1;CCL25|1;HES5|1;ZNF564|1;RBMXL1|1;MLIP|1;HEYL|1;IFNG|1;NFE2L3|1;WNT4|1;LAMTOR2|1;FAM161A|1;LMO4|1;CYTL1|1;RGMB|1;POLR2E|1;ABHD14B|1;HSPB1|1;IL21|1;TOLLIP|1;MOB2|1;ITGB3|1;CXCL11|1;LHX5|1;GPLD1|1;ZFAND2A|1;ENDOG|1;ITLN1|1;BCDIN3D|1;TNFRSF13C|1;NOTCH4|1;CXCL10|1;CXCL9|1;LMX1B|1;TIE1|1;TREM2|1;CCL4|1;FHOD1|1;WNT7B|1;AURKAIP1|1;TNFRSF8|1;CRADD|1;CD38|1;PLK3|1;ASF1A|1;MRPS27|1;DDR…	84	4401	434	85180
positive regulation of macromolecule metabolic process	GO:0010604	1.3e-25	2.69e-23	0	0	0	0	PGF|1;VPS28|1;PAGR1|1;CCL25|1;TOR2A|1;LAMP3|1;HES5|1;ZNF564|1;DLL4|1;RBMXL1|1;MLIP|1;HEYL|1;IFNG|1;NFE2L3|1;WNT4|1;LAMTOR2|1;FAM161A|1;LMO4|1;CYTL1|1;RGMB|1;POLR2E|1;ABHD14B|1;HSPB1|1;IL21|1;TOLLIP|1;MOB2|1;ITGB3|1;LHX5|1;GPLD1|1;ZFAND2A|1;ENDOG|1;EFNB2|1;ITLN1|1;BCDIN3D|1;TNFRSF13C|1;NOTCH4|1;CXCL10|1;LMX1B|1;TIE1|1;TREM2|1;CCL4|1;FHOD1|1;WNT7B|1;AURKAIP1|1;TNFRSF8|1;CRADD|1;CD38|1;PLK3|1;PDE2A|…	90	5027	434	85180
regulation of metabolic process	GO:0019222	3.25e-25	6.5e-23	0	0	0	0	PGF|1;VPS28|1;TBXA2R|1;EXOSC4|1;BOLA2B|1;VPS26B|1;PAGR1|1;ATP6V0B|1;GBP1|1;CCL25|1;ACAP3|1;DPM2|1;TOR2A|1;SPINT1|1;MAF1|1;FOXS1|1;LAMP3|1;INKA1|1;HES5|1;CHML|1;EIF4EBP1|1;ZNF564|1;CXCL13|1;HES2|1;EIF4EBP3|1;DLL4|1;RBMXL1|1;EIF2B2|1;AHCTF1|1;MLIP|1;PPP4C|1;ZNF703|1;HEYL|1;IFNG|1;GLI4|1;FOXQ1|1;NFE2L3|1;THY1|1;RABEP2|1;CENPB|1;PDK1|1;TFPI|1;ATP6V1H|1;WNT4|1;MYH6|1;LAMTOR2|1;FAM161A|1;LMO4|1;CYTL1|1…	180	16842	434	85180
anatomical structure morphogenesis	GO:0009653	3.45e-25	6.66e-23	0	0	0	0	PGF|1;TBXA2R|1;LYPLA2|1;CD151|1;GBP1|1;SPINT1|1;FOXS1|1;ROBO3|1;HES5|1;SDC1|1;CXCL13|1;HES2|1;DLL4|1;TRIM59|1;RHOV|1;COL5A3|1;ZNF703|1;EHD1|1;HEYL|1;ARTN|1;IFNG|1;FOXQ1|1;DGCR6|1;THY1|1;TMEM141|1;TCTA|1;COL18A1|1;ADAM15|1;WNT4|1;MYH6|1;SSX2IP|1;FAM161A|1;LMO4|1;RGMB|1;SMTNL1|1;HSPB1|1;IFT43|1;ALDOA|1;HYAL1|1;ITGB3|1;LHX5|1;GPLD1|1;STAB1|1;CEACAM1|1;EFNB2|1;ROBO4|1;TNFRSF13C|1;NOTCH4|1;CXCL10|1;CX…	86	4681	434	85180
positive regulation of cellular metabolic process	GO:0031325	5.11e-25	9.54e-23	0	0	0	0	PGF|1;PAGR1|1;CCL25|1;HES5|1;ZNF564|1;RBMXL1|1;MLIP|1;HEYL|1;IFNG|1;NFE2L3|1;PDK1|1;WNT4|1;LAMTOR2|1;FAM161A|1;LMO4|1;CYTL1|1;RGMB|1;POLR2E|1;ABHD14B|1;HSPB1|1;ITPKC|1;IL21|1;TOLLIP|1;MOB2|1;PNPLA2|1;ITGB3|1;CXCL11|1;LHX5|1;GPLD1|1;ZFAND2A|1;ENDOG|1;ITLN1|1;BCDIN3D|1;TNFRSF13C|1;NOTCH4|1;CXCL10|1;CXCL9|1;MRPS2|1;LMX1B|1;TIE1|1;TREM2|1;CCL4|1;FHOD1|1;WNT7B|1;AURKAIP1|1;TNFRSF8|1;CRADD|1;CD38|1;PLK…	91	5234	434	85180
cellular developmental process	GO:0048869	5.99e-24	1.08e-21	0	0	0	0	PGF|1;IVL|1;LYPLA2|1;SPRR1A|1;GBP1|1;ACAP3|1;SPINT1|1;FOXS1|1;ROBO3|1;HES5|1;SDC1|1;HES2|1;KLK12|1;DLL4|1;TRIM59|1;RHOV|1;EIF2B2|1;COL5A3|1;PCDH12|1;ZNF703|1;EHD1|1;HEYL|1;ARTN|1;IFNG|1;EGFL6|1;FOXQ1|1;CLEC4E|1;THY1|1;RMDN3|1;TMEM141|1;TCTA|1;COL18A1|1;ADAM15|1;WNT4|1;MYH6|1;SSX2IP|1;FAM161A|1;LMO4|1;CYTL1|1;RGMB|1;POLR2E|1;GNA11|1;IL21|1;BATF2|1;IFT43|1;ALDOA|1;TOLLIP|1;MOB2|1;ITGB3|1;LHX5|1;GPL…	111	7731	434	85180
cellular process	GO:0009987	4.15e-23	7.26e-21	0	0	0	0	DGAT1|1;PGF|1;IVL|1;VPS28|1;TBXA2R|1;NSMCE1|1;EXOSC4|1;LYPLA2|1;BOLA2B|1;MFSD3|1;VPS26B|1;PAGR1|1;CD151|1;ATP6V0B|1;TBCA|1;SPRR1A|1;FBXL6|1;SLC9A3R2|1;SLC35C2|1;GBP1|1;RGS3|1;CCL25|1;URM1|1;ACAP3|1;DPM2|1;TOR2A|1;SPINT1|1;MAF1|1;CYC1|1;NANS|1;FOXS1|1;PUSL1|1;ROBO3|1;LAMP3|1;INKA1|1;TIMM13|1;HES5|1;B3GALT6|1;ESAM|1;PLEKHJ1|1;CHML|1;ACOX3|1;EIF4EBP1|1;GJA4|1;SDC1|1;ZNF564|1;CXCL13|1;HES2|1;KLK12|1;…	398	62050	434	85180
regulation of localization	GO:0032879	7.46e-22	1.27e-19	0	0	0	0	PGF|1;VPS28|1;TBXA2R|1;CD151|1;GBP1|1;CCL25|1;TOR2A|1;SDC1|1;CXCL13|1;DLL4|1;ZNF703|1;EHD1|1;IFNG|1;CLEC4E|1;NDUFAF2|1;THY1|1;KCNC3|1;COL18A1|1;ADAM15|1;WNT4|1;VPS18|1;SSX2IP|1;LMO4|1;HSPB1|1;GZMB|1;RAB44|1;PNPLA2|1;C2CD2L|1;HYAL1|1;ITGB3|1;CXCL11|1;GPLD1|1;CPTP|1;SH3GL1|1;CEACAM1|1;PODN|1;KCNK6|1;PLVAP|1;EFNB2|1;PLS1|1;ITLN1|1;ROBO4|1;RAB2B|1;CXCL10|1;CXCL9|1;TIE1|1;TREM2|1;CCL4|1;CD38|1;PLK3|1;…	80	4614	434	85180
regulation of cellular metabolic process	GO:0031323	8.02e-22	1.32e-19	0	0	0	0	PGF|1;VPS28|1;EXOSC4|1;BOLA2B|1;VPS26B|1;PAGR1|1;ATP6V0B|1;GBP1|1;CCL25|1;SPINT1|1;MAF1|1;FOXS1|1;LAMP3|1;INKA1|1;HES5|1;EIF4EBP1|1;ZNF564|1;HES2|1;EIF4EBP3|1;DLL4|1;RBMXL1|1;EIF2B2|1;AHCTF1|1;MLIP|1;PPP4C|1;ZNF703|1;HEYL|1;IFNG|1;GLI4|1;FOXQ1|1;NFE2L3|1;THY1|1;CENPB|1;PDK1|1;TFPI|1;ATP6V1H|1;WNT4|1;MYH6|1;LAMTOR2|1;FAM161A|1;LMO4|1;CYTL1|1;ZNF730|1;RGMB|1;POLR2E|1;SMTNL1|1;ABHD14B|1;HSPB1|1;ITPK…	158	14669	434	85180
regulation of cellular component organization	GO:0051128	8.26e-22	1.32e-19	0	0	0	0	VPS28|1;EXOSC4|1;CD151|1;GBP1|1;ACAP3|1;ESAM|1;EIF4EBP1|1;SDC1|1;CXCL13|1;RHOV|1;ZNF703|1;EHD1|1;IFNG|1;GBP5|1;THY1|1;RABEP2|1;PDK1|1;ADAM15|1;WNT4|1;LAMTOR2|1;VPS18|1;LMO4|1;ITPKC|1;GZMB|1;ALDOA|1;MOB2|1;HYAL1|1;ITGB3|1;CPTP|1;SH3GL1|1;CEACAM1|1;ENDOG|1;EFNB2|1;PLS1|1;CXCL10|1;EI24|1;ZNHIT1|1;CXCL9|1;MRPS2|1;TREM2|1;FHOD1|1;AURKAIP1|1;TNFRSF8|1;TPPP3|1;TWF2|1;CD38|1;PDE2A|1;CEP70|1;ATAD3A|1;CRAD…	79	4516	434	85180
response to external stimulus	GO:0009605	1.28e-21	1.98e-19	0	0	0	0	PGF|1;TBXA2R|1;EXOSC4|1;LYPLA2|1;GBP1|1;CCL25|1;ROBO3|1;EIF4EBP1|1;SDC1|1;CXCL13|1;COL5A3|1;IL12RB2|1;SLC27A4|1;ARTN|1;IDO1|1;IFNG|1;PDCD1LG2|1;CLEC4E|1;GBP5|1;PDK1|1;TFPI|1;ATP6V1H|1;WNT4|1;RGMB|1;HSPB1|1;GNA11|1;ITPKC|1;IL21|1;BATF2|1;APOBEC3C|1;HYAL1|1;ITGB3|1;CXCL11|1;GBP7|1;GRK4|1;STAB1|1;CEACAM1|1;C1S|1;ENDOG|1;EFNB2|1;ITLN1|1;ROBO4|1;CXCL10|1;MBD3|1;CXCL9|1;MRPS2|1;PSPN|1;COCH|1;TREM2|1;CF…	80	4655	434	85180
localization	GO:0051179	1.34e-21	2.02e-19	0	0	0	0	DGAT1|1;PGF|1;VPS28|1;TBXA2R|1;MFSD3|1;VPS26B|1;SLC52A2|1;CD151|1;ATP6V0B|1;SLC35C2|1;GBP1|1;CCL25|1;ACAP3|1;TOR2A|1;CYC1|1;ROBO3|1;LAMP3|1;TIMM13|1;ESAM|1;PLEKHJ1|1;CHML|1;ACOX3|1;SDC1|1;CXCL13|1;DLL4|1;SLC2A8|1;RGPD6|1;RHOV|1;AHCTF1|1;AP2S1|1;PPFIA3|1;TRAPPC6A|1;ZNF703|1;SLC27A4|1;EHD1|1;MON1A|1;SSNA1|1;ARTN|1;COX4I2|1;IFNG|1;EXOC3L2|1;CLEC4E|1;G6PC3|1;GBP5|1;NDUFAF2|1;THY1|1;ABCB8|1;RABEP2|1;K…	178	17782	434	85180
cardiovascular system development	GO:0072358	1.44e-21	2.12e-19	0	0	0	0	PGF|1;TBXA2R|1;SPINT1|1;FOXS1|1;CXCL13|1;DLL4|1;HEYL|1;IFNG|1;THY1|1;COL18A1|1;ADAM15|1;WNT4|1;MYH6|1;LMO4|1;HSPB1|1;GNA11|1;HYAL1|1;ITGB3|1;GPLD1|1;STAB1|1;CEACAM1|1;EFNB2|1;ROBO4|1;NOTCH4|1;CXCL10|1;MBD3|1;NXN|1;PLXDC1|1;ENPEP|1;TIE1|1;WNT7B|1;PDE2A|1;PDGFRB|1;TBX6|1;CCL5|1;PKP2|1;ZFPM1|1;NCOA6|1;NPR1|1;CCL7|1;SOD2|1;NDUFS6|1;POU5F1|1	43	1327	434	85180
regulation of locomotion	GO:0040012	2.08e-21	2.98e-19	0	0	0	0	PGF|1;TBXA2R|1;CD151|1;CCL25|1;CXCL13|1;DLL4|1;TRIM59|1;ZNF703|1;ARTN|1;IFNG|1;THY1|1;COL18A1|1;ADAM15|1;WNT4|1;SSX2IP|1;LMO4|1;HSPB1|1;HYAL1|1;ITGB3|1;CXCL11|1;GPLD1|1;CEACAM1|1;PODN|1;PLVAP|1;EFNB2|1;ROBO4|1;CXCL10|1;CXCL9|1;TIE1|1;TREM2|1;CCL4|1;DDRGK1|1;TMEM102|1;PDGFRB|1;MAPK15|1;CCL5|1;PKP2|1;MAPK3|1;DUOX1|1;MAP2K3|1;CCL7|1;SOD2|1;EPB41L4B|1	43	1340	434	85180
animal organ development	GO:0048513	2.25e-21	3.15e-19	0	0	0	0	PGF|1;IVL|1;CRYBB1|1;SPRR1A|1;SLC9A3R2|1;SPINT1|1;HES5|1;EIF4EBP1|1;SDC1|1;CXCL13|1;KLK12|1;DLL4|1;EIF2B2|1;COL5A3|1;PCDH12|1;ZNF703|1;SLC27A4|1;HEYL|1;ARTN|1;IFNG|1;FOXQ1|1;CLEC4E|1;DGCR6|1;THY1|1;POTEE|1;TCTA|1;COL18A1|1;ADAM15|1;UROD|1;WNT4|1;MYH6|1;LMO4|1;CYTL1|1;SMTNL1|1;GNA11|1;ELOVL1|1;IL21|1;BATF2|1;BCL2A1|1;HYAL1|1;LHX5|1;GPLD1|1;HSD11B1|1;CEACAM1|1;EFNB2|1;NOTCH4|1;SPRR3|1;CXCL10|1;MBD3…	85	5244	434	85180
positive regulation of response to stimulus	GO:0048584	7.23e-21	9.88e-19	0	0	0	0	PGF|1;TBXA2R|1;PAGR1|1;GBP1|1;CCL25|1;HES5|1;CXCL13|1;DLL4|1;EIF2B2|1;ARTN|1;IDO1|1;IFNG|1;CLEC4E|1;GBP5|1;THY1|1;BTN3A3|1;PDK1|1;WNT4|1;LAMTOR2|1;HSPB1|1;ITPKC|1;IL21|1;GZMB|1;C2CD2L|1;ITGB3|1;CXCL11|1;GPLD1|1;CEACAM1|1;C1S|1;ENDOG|1;HIC1|1;EFNB2|1;TNFRSF13C|1;NOTCH4|1;CXCL10|1;CXCL9|1;MRPS2|1;COCH|1;TIE1|1;TREM2|1;CFHR1|1;CCL4|1;WNT7B|1;CRADD|1;CD38|1;PDE2A|1;MUCL1|1;NLRX1|1;DDRGK1|1;SMAGP|1;TM…	72	3948	434	85180
circulatory system development	GO:0072359	1.2e-20	1.61e-18	0	0	0	0	PGF|1;TBXA2R|1;SPINT1|1;FOXS1|1;CXCL13|1;DLL4|1;HEYL|1;IFNG|1;THY1|1;COL18A1|1;ADAM15|1;WNT4|1;MYH6|1;LMO4|1;HSPB1|1;GNA11|1;HYAL1|1;ITGB3|1;GPLD1|1;STAB1|1;CEACAM1|1;EFNB2|1;ROBO4|1;NOTCH4|1;CXCL10|1;MBD3|1;NXN|1;PLXDC1|1;ENPEP|1;TIE1|1;WNT7B|1;PDE2A|1;PDGFRB|1;TBX6|1;CCL5|1;PKP2|1;MAPK3|1;ZFPM1|1;NCOA6|1;NPR1|1;HNRNPU|1;CCL7|1;SOD2|1;NDUFS6|1;POU5F1|1	45	1552	434	85180
regulation of nitrogen compound metabolic process	GO:0051171	1.42e-20	1.85e-18	0	0	0	0	PGF|1;VPS28|1;EXOSC4|1;BOLA2B|1;PAGR1|1;GBP1|1;CCL25|1;SPINT1|1;MAF1|1;FOXS1|1;LAMP3|1;INKA1|1;HES5|1;EIF4EBP1|1;ZNF564|1;HES2|1;EIF4EBP3|1;DLL4|1;RBMXL1|1;EIF2B2|1;AHCTF1|1;MLIP|1;PPP4C|1;ZNF703|1;HEYL|1;IFNG|1;GLI4|1;FOXQ1|1;NFE2L3|1;THY1|1;CENPB|1;PDK1|1;TFPI|1;WNT4|1;MYH6|1;LAMTOR2|1;FAM161A|1;LMO4|1;CYTL1|1;ZNF730|1;RGMB|1;POLR2E|1;SMTNL1|1;ABHD14B|1;HSPB1|1;PKNOX2|1;IL21|1;BATF2|1;TOLLIP|1;…	144	13038	434	85180
cellular localization	GO:0051641	2.38e-20	3.02e-18	0	0	0	0	VPS28|1;VPS26B|1;GBP1|1;CYC1|1;LAMP3|1;TIMM13|1;ESAM|1;PLEKHJ1|1;CHML|1;ACOX3|1;SDC1|1;RGPD6|1;AP2S1|1;PPFIA3|1;TRAPPC6A|1;EHD1|1;MON1A|1;SSNA1|1;IFNG|1;EXOC3L2|1;CLEC4E|1;GBP5|1;NDUFAF2|1;THY1|1;KCNC3|1;SRP14|1;TMEM115|1;WNT4|1;LAMTOR2|1;PRSS12|1;SLC27A2|1;VPS18|1;SSX2IP|1;COPZ1|1;HSPB1|1;TMEM129|1;IFT43|1;GZMB|1;ALDOA|1;TOLLIP|1;RAB44|1;C2CD2L|1;TMEM88|1;ITGB3|1;CXCL11|1;GPLD1|1;CPTP|1;IPO13|1;…	99	7093	434	85180
regulation of cell communication	GO:0010646	2.89e-20	3.59e-18	0	0	0	0	PGF|1;PAGR1|1;GBP1|1;RGS3|1;CCL25|1;TOR2A|1;HES5|1;CXCL13|1;DLL4|1;TRIM59|1;RHOV|1;PPFIA3|1;ZNF703|1;HEYL|1;ARTN|1;IFNG|1;NDUFAF2|1;THY1|1;RABEP2|1;KCNC3|1;PDK1|1;WNT4|1;LAMTOR2|1;VPS18|1;SSX2IP|1;HSPB1|1;ITPKC|1;IL21|1;GZMB|1;BCL2A1|1;C2CD2L|1;TMEM88|1;ITGB3|1;CXCL11|1;RLN1|1;GPLD1|1;GPIHBP1|1;SH3GL1|1;GRK4|1;CEACAM1|1;ATRIP|1;PODN|1;HIC1|1;EFNB2|1;NOTCH4|1;CXCL10|1;MBD3|1;CXCL9|1;MRPS2|1;PEG10|…	92	6272	434	85180
regulation of cell motility	GO:2000145	3.57e-20	4.35e-18	0	0	0	0	PGF|1;TBXA2R|1;CD151|1;CCL25|1;CXCL13|1;DLL4|1;ZNF703|1;IFNG|1;THY1|1;COL18A1|1;ADAM15|1;WNT4|1;SSX2IP|1;LMO4|1;HSPB1|1;HYAL1|1;ITGB3|1;CXCL11|1;GPLD1|1;CEACAM1|1;PODN|1;PLVAP|1;ROBO4|1;CXCL10|1;CXCL9|1;TIE1|1;TREM2|1;CCL4|1;DDRGK1|1;TMEM102|1;PDGFRB|1;MAPK15|1;CCL5|1;PKP2|1;MAPK3|1;DUOX1|1;MAP2K3|1;CCL7|1;SOD2|1;EPB41L4B|1	40	1231	434	85180
multi-organism process	GO:0051704	4.3e-20	5.13e-18	0	0	0	0	PGF|1;VPS28|1;TBXA2R|1;EXOSC4|1;ATP6V0B|1;GBP1|1;CCL25|1;TOR2A|1;LAMP3|1;CXCL13|1;SLC2A8|1;TRIM59|1;IL12RB2|1;IDO1|1;IFNG|1;PDCD1LG2|1;CLEC4E|1;GBP5|1;TFPI|1;ATP6V1H|1;WNT4|1;VPS18|1;TMEM250|1;POLR2E|1;HSPB1|1;ITPKC|1;BATF2|1;ALDOA|1;APOBEC3C|1;HYAL1|1;ITGB3|1;CXCL11|1;RLN1|1;GBP7|1;STAB1|1;EFNB2|1;ITLN1|1;CXCL10|1;CXCL9|1;MRPS2|1;COCH|1;TREM2|1;RPL18|1;CCL4|1;PXT1|1;TNFRSF8|1;CD38|1;LPO|1;NLRX1|…	72	4078	434	85180
regulation of primary metabolic process	GO:0080090	4.56e-20	5.28e-18	0	0	0	0	PGF|1;VPS28|1;EXOSC4|1;BOLA2B|1;PAGR1|1;GBP1|1;CCL25|1;SPINT1|1;MAF1|1;FOXS1|1;LAMP3|1;INKA1|1;HES5|1;EIF4EBP1|1;ZNF564|1;HES2|1;EIF4EBP3|1;DLL4|1;RBMXL1|1;EIF2B2|1;AHCTF1|1;MLIP|1;PPP4C|1;ZNF703|1;HEYL|1;IFNG|1;GLI4|1;FOXQ1|1;NFE2L3|1;THY1|1;CENPB|1;PDK1|1;TFPI|1;WNT4|1;MYH6|1;LAMTOR2|1;FAM161A|1;LMO4|1;CYTL1|1;ZNF730|1;RGMB|1;POLR2E|1;SMTNL1|1;ABHD14B|1;HSPB1|1;PKNOX2|1;IL21|1;BATF2|1;TOLLIP|1;…	153	14523	434	85180
cell differentiation	GO:0030154	4.62e-20	5.28e-18	0	0	0	0	PGF|1;IVL|1;LYPLA2|1;SPRR1A|1;GBP1|1;ACAP3|1;SPINT1|1;FOXS1|1;ROBO3|1;HES5|1;SDC1|1;HES2|1;KLK12|1;DLL4|1;EIF2B2|1;COL5A3|1;PCDH12|1;ZNF703|1;EHD1|1;HEYL|1;ARTN|1;IFNG|1;EGFL6|1;FOXQ1|1;CLEC4E|1;THY1|1;RMDN3|1;TCTA|1;COL18A1|1;ADAM15|1;WNT4|1;MYH6|1;LMO4|1;CYTL1|1;RGMB|1;POLR2E|1;GNA11|1;IL21|1;BATF2|1;TOLLIP|1;MOB2|1;ITGB3|1;LHX5|1;GPLD1|1;CEACAM1|1;EFNB2|1;ROBO4|1;NOTCH4|1;SPRR3|1;CXCL10|1;CXCL…	97	6917	434	85180
cellular response to stimulus	GO:0051716	7.39e-20	8.27e-18	0	0	0	0	PGF|1;TBXA2R|1;NSMCE1|1;BOLA2B|1;VPS26B|1;PAGR1|1;CD151|1;ATP6V0B|1;GBP1|1;RGS3|1;CCL25|1;TOR2A|1;SPINT1|1;ROBO3|1;HES5|1;CHML|1;EIF4EBP1|1;SDC1|1;CXCL13|1;HES2|1;DLL4|1;SLC2A8|1;TRIM59|1;RHOV|1;EIF2B2|1;AHCTF1|1;IL12RB2|1;PPP4C|1;ZNF703|1;EHD1|1;SSNA1|1;HEYL|1;ARTN|1;COX4I2|1;IFNG|1;PDCD1LG2|1;CLEC4E|1;GBP5|1;NDUFAF2|1;THY1|1;BTN3A3|1;RABEP2|1;PDK1|1;ADAM15|1;TFPI|1;UROD|1;ATP6V1H|1;WNT4|1;MYH6|…	180	18758	434	85180
anatomical structure formation involved in morphogenesis	GO:0048646	1.01e-19	1.11e-17	0	0	0	0	PGF|1;TBXA2R|1;SPINT1|1;HES5|1;CXCL13|1;HES2|1;DLL4|1;EHD1|1;HEYL|1;THY1|1;TMEM141|1;TCTA|1;COL18A1|1;ADAM15|1;WNT4|1;MYH6|1;SSX2IP|1;FAM161A|1;LMO4|1;HSPB1|1;HYAL1|1;ITGB3|1;LHX5|1;GPLD1|1;STAB1|1;CEACAM1|1;EFNB2|1;ROBO4|1;TNFRSF13C|1;NOTCH4|1;CXCL10|1;CXCL9|1;PLXDC1|1;ENPEP|1;TIE1|1;TREM2|1;JHY|1;WNT7B|1;SNX10|1;PDGFRB|1;MAPK15|1;TBX6|1;CCL5|1;MAPK3|1;ZFPM1|1;CPLANE2|1;NPR1|1;CCL7|1;POU5F1|1	49	1962	434	85180
regulation of multicellular organismal process	GO:0051239	1.08e-19	1.17e-17	0	0	0	0	PGF|1;TBXA2R|1;GBP1|1;ACAP3|1;SPINT1|1;FOXS1|1;HES5|1;CXCL13|1;HES2|1;DLL4|1;MLIP|1;IL12RB2|1;ZNF703|1;HEYL|1;IDO1|1;IFNG|1;PDCD1LG2|1;CLEC4E|1;GBP5|1;THY1|1;TCTA|1;TFPI|1;WNT4|1;MYH6|1;POLR2E|1;SMTNL1|1;HSPB1|1;GNA11|1;IL21|1;MOB2|1;HYAL1|1;ITGB3|1;LHX5|1;GPLD1|1;CPTP|1;GPIHBP1|1;SH3GL1|1;STAB1|1;CEACAM1|1;KCNK6|1;EFNB2|1;PLS1|1;TNFRSF13C|1;NOTCH4|1;CXCL10|1;TIE1|1;TREM2|1;WNT7B|1;TNFRSF8|1;SP6|…	76	4575	434	85180
regulation of response to external stimulus	GO:0032101	1.6e-19	1.67e-17	0	0	0	0	PGF|1;TBXA2R|1;CXCL13|1;ARTN|1;IDO1|1;IFNG|1;GBP5|1;PDK1|1;TFPI|1;ATP6V1H|1;WNT4|1;HSPB1|1;ITPKC|1;IL21|1;CXCL11|1;GRK4|1;CEACAM1|1;C1S|1;EFNB2|1;CXCL10|1;CXCL9|1;MRPS2|1;TREM2|1;CFHR1|1;CCL4|1;MVK|1;PDE2A|1;NLRX1|1;TMEM102|1;BCL6B|1;PDGFRB|1;SFRP4|1;CCL5|1;PLOD2|1;MAPK3|1;APOBEC3F|1;AP1S1|1;MUL1|1;CFB|1;C1R|1;CCL7|1;FABP7|1;GDF5|1	43	1506	434	85180
regulation of immune system process	GO:0002682	1.64e-19	1.67e-17	0	0	0	0	PGF|1;SIAE|1;GBP1|1;CCL25|1;HES5|1;CXCL13|1;EIF2B2|1;IDO1|1;IFNG|1;PDCD1LG2|1;CLEC4E|1;GBP5|1;THY1|1;BTN3A3|1;TCTA|1;ATP6V1H|1;ITPKC|1;IL21|1;CXCL11|1;GPLD1|1;CEACAM1|1;C1S|1;PLVAP|1;EFNB2|1;TNFRSF13C|1;CXCL10|1;CXCL9|1;MRPS2|1;COCH|1;TREM2|1;CFHR1|1;CCL4|1;CD38|1;MUCL1|1;CLEC2D|1;NLRX1|1;SMAGP|1;TMEM102|1;KLRD1|1;PDGFRB|1;PLA2G2D|1;TNIP2|1;PSMB7|1;TAP1|1;CCL5|1;MAPK3|1;ZFPM1|1;THOC1|1;MAP2K3|1;A…	59	2876	434	85180
regulation of cell migration	GO:0030334	1.65e-19	1.67e-17	0	0	0	0	PGF|1;TBXA2R|1;CD151|1;CCL25|1;CXCL13|1;DLL4|1;ZNF703|1;IFNG|1;THY1|1;COL18A1|1;ADAM15|1;WNT4|1;LMO4|1;HSPB1|1;HYAL1|1;ITGB3|1;CXCL11|1;GPLD1|1;CEACAM1|1;PODN|1;PLVAP|1;ROBO4|1;CXCL10|1;CXCL9|1;TIE1|1;TREM2|1;CCL4|1;DDRGK1|1;TMEM102|1;PDGFRB|1;MAPK15|1;CCL5|1;PKP2|1;MAPK3|1;MAP2K3|1;CCL7|1;SOD2|1;EPB41L4B|1	38	1146	434	85180
single-organism localization	GO:1902578	1.75e-19	1.75e-17	0	0	0	0	DGAT1|1;VPS28|1;MFSD3|1;VPS26B|1;SLC52A2|1;ATP6V0B|1;SLC35C2|1;GBP1|1;TOR2A|1;CYC1|1;TIMM13|1;ACOX3|1;SDC1|1;SLC2A8|1;RGPD6|1;PPFIA3|1;TRAPPC6A|1;SLC27A4|1;EHD1|1;MON1A|1;SSNA1|1;COX4I2|1;IFNG|1;EXOC3L2|1;CLEC4E|1;G6PC3|1;GBP5|1;NDUFAF2|1;THY1|1;ABCB8|1;KCNC3|1;NAPRT|1;ATP5PF|1;SRP14|1;TMEM115|1;ATP6V1H|1;WNT4|1;LAMTOR2|1;PRSS12|1;SLC27A2|1;VPS18|1;SSX2IP|1;COPZ1|1;ABCG4|1;HSPB1|1;TMEM129|1;IFT43…	132	11679	434	85180
regulation of developmental process	GO:0050793	4.16e-19	4.04e-17	0	0	0	0	PGF|1;TBXA2R|1;GBP1|1;ACAP3|1;SPINT1|1;FOXS1|1;HES5|1;CXCL13|1;HES2|1;DLL4|1;RHOV|1;ZNF703|1;EHD1|1;HEYL|1;IDO1|1;IFNG|1;THY1|1;TCTA|1;WNT4|1;MYH6|1;LMO4|1;POLR2E|1;HSPB1|1;GNA11|1;IL21|1;ALDOA|1;MOB2|1;HYAL1|1;ITGB3|1;LHX5|1;STAB1|1;CEACAM1|1;EFNB2|1;PLS1|1;TNFRSF13C|1;NOTCH4|1;CXCL10|1;CXCL9|1;TIE1|1;TREM2|1;WNT7B|1;TNFRSF8|1;SP6|1;TWF2|1;CD38|1;FMNL2|1;AKAP5|1;BCL6B|1;PDGFRB|1;SFRP4|1;MAPK15|1…	69	3935	434	85180
macromolecule metabolic process	GO:0043170	4.19e-19	4.04e-17	0	0	0	0	PGF|1;IVL|1;VPS28|1;NSMCE1|1;EXOSC4|1;LYPLA2|1;BOLA2B|1;PAGR1|1;TBCA|1;SPRR1A|1;FBXL6|1;GBP1|1;CCL25|1;URM1|1;DPM2|1;TOR2A|1;SPINT1|1;MAF1|1;NANS|1;FOXS1|1;PUSL1|1;LAMP3|1;INKA1|1;TIMM13|1;HES5|1;B3GALT6|1;PLEKHJ1|1;CHML|1;EIF4EBP1|1;SDC1|1;ZNF564|1;HES2|1;KLK12|1;EIF4EBP3|1;KLHDC8B|1;DLL4|1;TRIM59|1;RBMXL1|1;EIF2B2|1;COL5A3|1;AHCTF1|1;MLIP|1;IL12RB2|1;PCDH12|1;PPP4C|1;ZNF703|1;HEYL|1;ARTN|1;IFNG…	244	30058	434	85180
protein localization	GO:0008104	4.89e-19	4.64e-17	0	0	0	0	VPS28|1;VPS26B|1;ATP6V0B|1;GBP1|1;LAMP3|1;TIMM13|1;ESAM|1;CHML|1;ACOX3|1;RGPD6|1;AHCTF1|1;AP2S1|1;EHD1|1;MON1A|1;SSNA1|1;IFNG|1;EXOC3L2|1;CLEC4E|1;GBP5|1;NDUFAF2|1;THY1|1;RABEP2|1;SCAMP4|1;SRP14|1;TMEM115|1;ATP6V1H|1;WNT4|1;LAMTOR2|1;SLC27A2|1;VPS18|1;SSX2IP|1;COPZ1|1;HSPB1|1;TMEM129|1;IFT43|1;GZMB|1;TOLLIP|1;RAB44|1;C2CD2L|1;TMEM88|1;ITGB3|1;GPLD1|1;CPTP|1;IPO13|1;GPIHBP1|1;GPN2|1;EFNB2|1;PLS1|1…	84	5603	434	85180
regulation of biological quality	GO:0065008	5.33e-19	4.97e-17	0	0	0	0	DGAT1|1;TBXA2R|1;EXOSC4|1;ATP6V0B|1;SLC9A3R2|1;DPM2|1;TOR2A|1;ESAM|1;ACOX3|1;CXCL13|1;RHOV|1;PPFIA3|1;EHD1|1;IFNG|1;NDUFAF2|1;THY1|1;KCNC3|1;RMDN3|1;POTEE|1;SDSL|1;TFPI|1;ATP6V1H|1;WNT4|1;MYH6|1;VPS18|1;GLDC|1;LRRC8D|1;CYTL1|1;SMTNL1|1;HSPB1|1;SERF2|1;GNA11|1;ELOVL1|1;GZMB|1;ALDOA|1;PNPLA2|1;C2CD2L|1;TMEM88|1;ITGB3|1;CXCL11|1;GPLD1|1;GPIHBP1|1;GABRD|1;SH3GL1|1;HSD11B1|1;CEACAM1|1;KCNK6|1;ENDOG|1;…	101	7672	434	85180
regulation of macromolecule metabolic process	GO:0060255	7.17e-19	6.58e-17	0	0	0	0	PGF|1;VPS28|1;EXOSC4|1;BOLA2B|1;PAGR1|1;GBP1|1;CCL25|1;TOR2A|1;SPINT1|1;MAF1|1;FOXS1|1;LAMP3|1;INKA1|1;HES5|1;EIF4EBP1|1;ZNF564|1;HES2|1;EIF4EBP3|1;DLL4|1;RBMXL1|1;EIF2B2|1;AHCTF1|1;MLIP|1;PPP4C|1;ZNF703|1;HEYL|1;IFNG|1;GLI4|1;FOXQ1|1;NFE2L3|1;THY1|1;CENPB|1;TFPI|1;WNT4|1;MYH6|1;LAMTOR2|1;FAM161A|1;LMO4|1;CYTL1|1;ZNF730|1;RGMB|1;POLR2E|1;SMTNL1|1;ABHD14B|1;HSPB1|1;PKNOX2|1;IL21|1;BATF2|1;TOLLIP|1…	152	14797	434	85180
regulation of signaling	GO:0023051	8.77e-19	7.92e-17	0	0	0	0	PGF|1;PAGR1|1;GBP1|1;RGS3|1;CCL25|1;TOR2A|1;HES5|1;PLEKHJ1|1;CXCL13|1;DLL4|1;TRIM59|1;RHOV|1;PPFIA3|1;ZNF703|1;HEYL|1;ARTN|1;IFNG|1;NDUFAF2|1;THY1|1;RABEP2|1;KCNC3|1;WNT4|1;LAMTOR2|1;VPS18|1;SSX2IP|1;HSPB1|1;IL21|1;GZMB|1;BCL2A1|1;C2CD2L|1;TMEM88|1;ITGB3|1;CXCL11|1;RLN1|1;GPLD1|1;GPIHBP1|1;SH3GL1|1;GRK4|1;CEACAM1|1;ATRIP|1;PODN|1;HIC1|1;EFNB2|1;NOTCH4|1;CXCL10|1;MBD3|1;CXCL9|1;PEG10|1;NXN|1;PSPN|…	89	6248	434	85180
regulation of cellular component movement	GO:0051270	9.25e-19	8.22e-17	0	0	0	0	PGF|1;TBXA2R|1;CD151|1;CCL25|1;CXCL13|1;DLL4|1;ZNF703|1;IFNG|1;THY1|1;COL18A1|1;ADAM15|1;WNT4|1;SSX2IP|1;LMO4|1;HSPB1|1;HYAL1|1;ITGB3|1;CXCL11|1;GPLD1|1;CEACAM1|1;PODN|1;PLVAP|1;ROBO4|1;CXCL10|1;CXCL9|1;TIE1|1;TREM2|1;CCL4|1;DDRGK1|1;TMEM102|1;PDGFRB|1;MAPK15|1;CCL5|1;PKP2|1;MAPK3|1;DUOX1|1;MAP2K3|1;CCL7|1;SOD2|1;EPB41L4B|1	40	1352	434	85180
macromolecule localization	GO:0033036	1.15e-18	1.01e-16	0	0	0	0	DGAT1|1;VPS28|1;VPS26B|1;ATP6V0B|1;GBP1|1;LAMP3|1;TIMM13|1;ESAM|1;CHML|1;ACOX3|1;RGPD6|1;AHCTF1|1;AP2S1|1;SLC27A4|1;EHD1|1;MON1A|1;SSNA1|1;IFNG|1;EXOC3L2|1;CLEC4E|1;GBP5|1;NDUFAF2|1;THY1|1;RABEP2|1;SCAMP4|1;SRP14|1;TMEM115|1;ATP6V1H|1;WNT4|1;LAMTOR2|1;SLC27A2|1;VPS18|1;SSX2IP|1;COPZ1|1;ABCG4|1;HSPB1|1;TMEM129|1;IFT43|1;GZMB|1;TOLLIP|1;RAB44|1;PNPLA2|1;C2CD2L|1;TMEM88|1;ITGB3|1;GPLD1|1;CPTP|1;IPO1…	92	6638	434	85180
cell proliferation	GO:0008283	3.21e-18	2.77e-16	0	0	0	0	PGF|1;CD151|1;SPINT1|1;LAMP3|1;HES5|1;CXCL13|1;DLL4|1;IL12RB2|1;ZNF703|1;ARTN|1;IDO1|1;IFNG|1;PDCD1LG2|1;COL18A1|1;PDK1|1;TMEM115|1;WNT4|1;TMEM250|1;GUCY2C|1;IL21|1;HYAL1|1;ITGB3|1;CXCL11|1;LHX5|1;GPLD1|1;CEACAM1|1;PODN|1;EFNB2|1;TNFRSF13C|1;CXCL10|1;CXCL9|1;ENPEP|1;TREM2|1;WNT7B|1;TNFRSF8|1;SP6|1;CD38|1;MRPS27|1;DDRGK1|1;CLEC11A|1;BCL6B|1;PDGFRB|1;SFRP4|1;PLA2G2D|1;MAPK15|1;CCL5|1;PKP2|1;VIP|1;C…	59	3067	434	85180
protein metabolic process	GO:0019538	3.64e-18	3.06e-16	0	0	0	0	PGF|1;IVL|1;VPS28|1;LYPLA2|1;BOLA2B|1;PAGR1|1;TBCA|1;SPRR1A|1;FBXL6|1;GBP1|1;CCL25|1;URM1|1;DPM2|1;SPINT1|1;NANS|1;LAMP3|1;INKA1|1;TIMM13|1;HES5|1;B3GALT6|1;CHML|1;EIF4EBP1|1;SDC1|1;KLK12|1;EIF4EBP3|1;KLHDC8B|1;DLL4|1;TRIM59|1;EIF2B2|1;IL12RB2|1;PPP4C|1;ARTN|1;IFNG|1;AGBL2|1;HECTD3|1;THY1|1;KLHL23|1;PDK1|1;ADAM15|1;SRP14|1;TFPI|1;TMEM115|1;MYH6|1;LAMTOR2|1;PRSS12|1;CWH43|1;FAM161A|1;CYTL1|1;NTMT1…	159	16126	434	85180
cellular macromolecule metabolic process	GO:0044260	3.67e-18	3.06e-16	0	0	0	0	PGF|1;IVL|1;VPS28|1;NSMCE1|1;EXOSC4|1;LYPLA2|1;BOLA2B|1;PAGR1|1;TBCA|1;SPRR1A|1;FBXL6|1;GBP1|1;CCL25|1;URM1|1;DPM2|1;SPINT1|1;MAF1|1;NANS|1;FOXS1|1;PUSL1|1;LAMP3|1;INKA1|1;TIMM13|1;HES5|1;B3GALT6|1;PLEKHJ1|1;CHML|1;EIF4EBP1|1;SDC1|1;ZNF564|1;HES2|1;EIF4EBP3|1;KLHDC8B|1;DLL4|1;TRIM59|1;RBMXL1|1;EIF2B2|1;AHCTF1|1;MLIP|1;IL12RB2|1;PCDH12|1;PPP4C|1;ZNF703|1;HEYL|1;ARTN|1;IFNG|1;GLI4|1;AGBL2|1;FOXQ1|1…	225	27088	434	85180
vasculature development	GO:0001944	8.04e-18	6.62e-16	0	0	0	0	PGF|1;TBXA2R|1;SPINT1|1;FOXS1|1;CXCL13|1;DLL4|1;HEYL|1;IFNG|1;THY1|1;COL18A1|1;ADAM15|1;WNT4|1;HSPB1|1;HYAL1|1;ITGB3|1;GPLD1|1;STAB1|1;CEACAM1|1;EFNB2|1;ROBO4|1;NOTCH4|1;CXCL10|1;PLXDC1|1;ENPEP|1;TIE1|1;WNT7B|1;PDE2A|1;PDGFRB|1;TBX6|1;CCL5|1;NCOA6|1;NPR1|1;CCL7|1;SOD2|1	34	1006	434	85180
establishment of protein localization	GO:0045184	1.01e-17	8.18e-16	0	0	0	0	VPS28|1;VPS26B|1;ATP6V0B|1;GBP1|1;LAMP3|1;TIMM13|1;CHML|1;ACOX3|1;RGPD6|1;AHCTF1|1;AP2S1|1;EHD1|1;MON1A|1;SSNA1|1;IFNG|1;CLEC4E|1;GBP5|1;NDUFAF2|1;RABEP2|1;SCAMP4|1;SRP14|1;TMEM115|1;ATP6V1H|1;WNT4|1;SLC27A2|1;VPS18|1;SSX2IP|1;COPZ1|1;HSPB1|1;TMEM129|1;IFT43|1;GZMB|1;RAB44|1;C2CD2L|1;ITGB3|1;GPLD1|1;CPTP|1;IPO13|1;GPIHBP1|1;GPN2|1;EFNB2|1;PLS1|1;PMPCA|1;RAB2B|1;TREM2|1;RPL18|1;EXOC8|1;CD38|1;PLK3…	73	4625	434	85180
response to endogenous stimulus	GO:0009719	1.06e-17	8.5e-16	0	0	0	0	PGF|1;TBXA2R|1;PAGR1|1;ATP6V0B|1;SPINT1|1;CYC1|1;HES5|1;EIF4EBP1|1;SDC1|1;CXCL13|1;DLL4|1;SLC2A8|1;EIF2B2|1;ZNF703|1;EHD1|1;HEYL|1;TFPI|1;UROD|1;ATP6V1H|1;WNT4|1;MYH6|1;LAMTOR2|1;RGMB|1;POLR2E|1;GNA11|1;HYAL1|1;GPLD1|1;GPIHBP1|1;CEACAM1|1;ENDOG|1;MBD3|1;PEG10|1;TREM2|1;WNT7B|1;CD38|1;PDE2A|1;DDRGK1|1;STK16|1;AKAP5|1;PDGFRB|1;SFRP4|1;STUB1|1;CCL5|1;PLOD2|1;GNB2|1;MAPK3|1;DUOX1|1;CLEC3B|1;LRRC32|1;…	56	2854	434	85180
cellular protein localization	GO:0034613	1.08e-17	8.52e-16	0	0	0	0	VPS28|1;VPS26B|1;GBP1|1;LAMP3|1;TIMM13|1;ESAM|1;CHML|1;ACOX3|1;RGPD6|1;AP2S1|1;EHD1|1;MON1A|1;SSNA1|1;IFNG|1;EXOC3L2|1;GBP5|1;THY1|1;SRP14|1;WNT4|1;LAMTOR2|1;SLC27A2|1;VPS18|1;SSX2IP|1;COPZ1|1;HSPB1|1;TMEM129|1;IFT43|1;GZMB|1;TOLLIP|1;RAB44|1;TMEM88|1;ITGB3|1;IPO13|1;GPIHBP1|1;GPN2|1;EFNB2|1;PLS1|1;PMPCA|1;RAB2B|1;TREM2|1;RPL18|1;TWF2|1;EXOC8|1;PLK3|1;PDE2A|1;ABHD17A|1;DDRGK1|1;SNX10|1;AKAP5|1;MA…	67	3976	434	85180
cellular macromolecule localization	GO:0070727	1.32e-17	1.03e-15	0	0	0	0	VPS28|1;VPS26B|1;GBP1|1;LAMP3|1;TIMM13|1;ESAM|1;CHML|1;ACOX3|1;RGPD6|1;AP2S1|1;EHD1|1;MON1A|1;SSNA1|1;IFNG|1;EXOC3L2|1;GBP5|1;THY1|1;SRP14|1;WNT4|1;LAMTOR2|1;SLC27A2|1;VPS18|1;SSX2IP|1;COPZ1|1;HSPB1|1;TMEM129|1;IFT43|1;GZMB|1;TOLLIP|1;RAB44|1;TMEM88|1;ITGB3|1;IPO13|1;GPIHBP1|1;GPN2|1;EFNB2|1;PLS1|1;PMPCA|1;RAB2B|1;TREM2|1;RPL18|1;TWF2|1;EXOC8|1;PLK3|1;PDE2A|1;ABHD17A|1;DDRGK1|1;SNX10|1;AKAP5|1;MA…	67	3992	434	85180
response to cytokine	GO:0034097	1.77e-17	1.36e-15	0	0	0	0	BOLA2B|1;VPS26B|1;GBP1|1;CCL25|1;LAMP3|1;SDC1|1;CXCL13|1;IL12RB2|1;PPP4C|1;IFNG|1;GBP5|1;TFPI|1;GLDC|1;ABCG4|1;IL21|1;TOLLIP|1;HYAL1|1;CXCL11|1;GBP7|1;CEACAM1|1;PODN|1;ENDOG|1;PLVAP|1;TNFRSF13C|1;CXCL10|1;CXCL9|1;TREM2|1;CCL4|1;TNFRSF8|1;CD38|1;PDE2A|1;SNX10|1;TMEM102|1;TNIP2|1;PSMB7|1;CCL5|1;MAPK3|1;DUOX1|1;MUL1|1;MRAS|1;UBE2L6|1;HNRNPU|1;CCL7|1;SOD2|1	44	1798	434	85180
blood vessel development	GO:0001568	1.87e-17	1.42e-15	0	0	0	0	PGF|1;TBXA2R|1;SPINT1|1;FOXS1|1;CXCL13|1;DLL4|1;HEYL|1;IFNG|1;THY1|1;COL18A1|1;ADAM15|1;WNT4|1;HSPB1|1;HYAL1|1;ITGB3|1;GPLD1|1;STAB1|1;CEACAM1|1;EFNB2|1;ROBO4|1;NOTCH4|1;CXCL10|1;PLXDC1|1;ENPEP|1;TIE1|1;WNT7B|1;PDE2A|1;PDGFRB|1;TBX6|1;CCL5|1;NCOA6|1;NPR1|1;CCL7|1	33	967	434	85180
single-organism transport	GO:0044765	2.35e-17	1.75e-15	0	0	0	0	DGAT1|1;VPS28|1;MFSD3|1;VPS26B|1;SLC52A2|1;ATP6V0B|1;SLC35C2|1;GBP1|1;TOR2A|1;CYC1|1;TIMM13|1;SDC1|1;SLC2A8|1;RGPD6|1;PPFIA3|1;TRAPPC6A|1;SLC27A4|1;EHD1|1;MON1A|1;SSNA1|1;COX4I2|1;IFNG|1;EXOC3L2|1;CLEC4E|1;G6PC3|1;GBP5|1;NDUFAF2|1;THY1|1;ABCB8|1;KCNC3|1;NAPRT|1;ATP5PF|1;SRP14|1;TMEM115|1;ATP6V1H|1;LAMTOR2|1;PRSS12|1;SLC27A2|1;VPS18|1;SSX2IP|1;COPZ1|1;ABCG4|1;HSPB1|1;TMEM129|1;IFT43|1;GZMB|1;ALDOA…	124	11238	434	85180
peptide transport	GO:0015833	3e-17	2.21e-15	0	0	0	0	VPS28|1;VPS26B|1;ATP6V0B|1;GBP1|1;TOR2A|1;TIMM13|1;CHML|1;ACOX3|1;RGPD6|1;AHCTF1|1;AP2S1|1;EHD1|1;MON1A|1;SSNA1|1;IFNG|1;CLEC4E|1;GBP5|1;NDUFAF2|1;RABEP2|1;SCAMP4|1;SRP14|1;TMEM115|1;ATP6V1H|1;SLC27A2|1;VPS18|1;SSX2IP|1;COPZ1|1;HSPB1|1;TMEM129|1;IFT43|1;RAB44|1;C2CD2L|1;ITGB3|1;GPLD1|1;CPTP|1;IPO13|1;GPIHBP1|1;GPN2|1;EFNB2|1;PMPCA|1;RAB2B|1;TREM2|1;RPL18|1;EXOC8|1;CD38|1;PLK3|1;PDE2A|1;SNX10|1;AK…	68	4167	434	85180
response to oxygen-containing compound	GO:1901700	3.06e-17	2.23e-15	0	0	0	0	TBXA2R|1;ATP6V0B|1;CYC1|1;EIF4EBP1|1;SDC1|1;CXCL13|1;SLC2A8|1;EIF2B2|1;IL12RB2|1;ZNF703|1;IDO1|1;IFNG|1;PDCD1LG2|1;NDUFAF2|1;COL18A1|1;ADAM15|1;TFPI|1;UROD|1;ATP6V1H|1;LAMTOR2|1;GLDC|1;GNA11|1;C2CD2L|1;HYAL1|1;CXCL11|1;GPLD1|1;GPIHBP1|1;CEACAM1|1;ENDOG|1;HBA2|1;CXCL10|1;MBD3|1;CXCL9|1;TIE1|1;TREM2|1;WNT7B|1;TNFRSF8|1;TWF2|1;CD38|1;PLK3|1;PDE2A|1;PDGFRB|1;TNIP2|1;CCL5|1;GNB2|1;MAPK3|1;DUOX1|1;SDF4…	52	2540	434	85180
cellular component biogenesis	GO:0044085	3.9e-17	2.8e-15	0	0	0	0	DGAT1|1;VPS28|1;EXOSC4|1;BOLA2B|1;CD151|1;TBCA|1;SLC9A3R2|1;GBP1|1;MAF1|1;HES5|1;ESAM|1;EIF4EBP1|1;SDC1|1;CXCL13|1;RHOV|1;AHCTF1|1;TRAPPC6A|1;ZNF703|1;EHD1|1;SSNA1|1;IFNG|1;GBP5|1;NDUFAF2|1;THY1|1;RABEP2|1;KCNC3|1;TMEM141|1;RPUSD2|1;WNT4|1;MYH6|1;VPS18|1;SSX2IP|1;FAM161A|1;TMEM250|1;LMO4|1;GRWD1|1;IFT43|1;ALDOA|1;NUBP2|1;NDUFV3|1;HYAL1|1;ITGB3|1;CPTP|1;MRPL36|1;SURF6|1;PCDHB9|1;EFNB2|1;PLS1|1;ITL…	88	6520	434	85180
transcription from RNA polymerase II promoter	GO:0006366	7.01e-17	4.96e-15	0	0	0	0	BOLA2B|1;PAGR1|1;FOXS1|1;HES5|1;ZNF564|1;HES2|1;DLL4|1;RBMXL1|1;AHCTF1|1;MLIP|1;HEYL|1;IFNG|1;GLI4|1;FOXQ1|1;NFE2L3|1;INTS11|1;MYH6|1;LMO4|1;CYTL1|1;ZNF730|1;RGMB|1;POLR2E|1;ABHD14B|1;PKNOX2|1;BATF2|1;CIR1|1;LHX5|1;DNAJC17|1;HIC1|1;NOTCH4|1;CXCL10|1;MIER2|1;MBD3|1;LMX1B|1;ZNF670|1;FHOD1|1;SP6|1;PLK3|1;PDE2A|1;DDRGK1|1;STK16|1;ZNF644|1;INTS12|1;LDB2|1;ZBED2|1;BCL6B|1;ZNF750|1;ETV7|1;SFRP4|1;KDM5A|…	73	4798	434	85180
defense response	GO:0006952	7.34e-17	5.14e-15	0	0	0	0	TBXA2R|1;EXOSC4|1;VPS26B|1;GBP1|1;CCL25|1;SDC1|1;CXCL13|1;TRIM59|1;IDO1|1;IFNG|1;CLEC4E|1;GBP5|1;ADAM15|1;ATP6V1H|1;POLR2E|1;ITPKC|1;IL21|1;BATF2|1;GZMB|1;TOLLIP|1;APOBEC3C|1;HYAL1|1;CXCL11|1;GBP7|1;STAB1|1;CEACAM1|1;C1S|1;CXCL10|1;CXCL9|1;MRPS2|1;COCH|1;TREM2|1;CFHR1|1;CCL4|1;MVK|1;TNFRSF8|1;PDE2A|1;MUCL1|1;LPO|1;NLRX1|1;SMAGP|1;BCL6B|1;KLRD1|1;PDGFRB|1;PLA2G2D|1;TNIP2|1;PSMB7|1;TAP1|1;CCL5|1;MA…	60	3389	434	85180
cell communication	GO:0007154	9.3e-17	6.43e-15	0	0	0	0	PGF|1;TBXA2R|1;BOLA2B|1;PAGR1|1;CD151|1;ATP6V0B|1;GBP1|1;RGS3|1;CCL25|1;TOR2A|1;ROBO3|1;HES5|1;CHML|1;EIF4EBP1|1;GJA4|1;SDC1|1;CXCL13|1;HES2|1;DLL4|1;SLC2A8|1;TRIM59|1;RHOV|1;EIF2B2|1;AHCTF1|1;IL12RB2|1;PCDH12|1;PPFIA3|1;PPP4C|1;ZNF703|1;SSNA1|1;HEYL|1;ARTN|1;IFNG|1;PDCD1LG2|1;CLEC4E|1;NDUFAF2|1;THY1|1;BTN3A3|1;RABEP2|1;KCNC3|1;PDK1|1;ADAM15|1;ATP6V1H|1;WNT4|1;MYH6|1;LAMTOR2|1;VPS18|1;SSX2IP|1;CY…	158	16530	434	85180
amide transport	GO:0042886	9.68e-17	6.61e-15	0	0	0	0	VPS28|1;VPS26B|1;ATP6V0B|1;GBP1|1;TOR2A|1;TIMM13|1;CHML|1;ACOX3|1;RGPD6|1;AHCTF1|1;AP2S1|1;EHD1|1;MON1A|1;SSNA1|1;IFNG|1;CLEC4E|1;GBP5|1;NDUFAF2|1;RABEP2|1;SCAMP4|1;SRP14|1;TMEM115|1;ATP6V1H|1;SLC27A2|1;VPS18|1;SSX2IP|1;COPZ1|1;HSPB1|1;TMEM129|1;IFT43|1;RAB44|1;C2CD2L|1;ITGB3|1;GPLD1|1;CPTP|1;IPO13|1;GPIHBP1|1;GPN2|1;EFNB2|1;PMPCA|1;RAB2B|1;TREM2|1;RPL18|1;EXOC8|1;CD38|1;PLK3|1;PDE2A|1;SNX10|1;AK…	68	4266	434	85180
regulation of signal transduction	GO:0009966	1.08e-16	7.27e-15	0	0	0	0	PGF|1;PAGR1|1;GBP1|1;RGS3|1;CCL25|1;TOR2A|1;HES5|1;CXCL13|1;DLL4|1;TRIM59|1;RHOV|1;ZNF703|1;HEYL|1;ARTN|1;IFNG|1;THY1|1;RABEP2|1;WNT4|1;LAMTOR2|1;SSX2IP|1;HSPB1|1;IL21|1;GZMB|1;BCL2A1|1;TMEM88|1;ITGB3|1;CXCL11|1;RLN1|1;GPIHBP1|1;SH3GL1|1;GRK4|1;CEACAM1|1;ATRIP|1;PODN|1;HIC1|1;EFNB2|1;NOTCH4|1;CXCL10|1;MBD3|1;CXCL9|1;PEG10|1;NXN|1;PSPN|1;TIE1|1;TREM2|1;CCL4|1;WNT7B|1;CRADD|1;PLK3|1;PDE2A|1;NLRX1|1…	79	5537	434	85180
regulation of response to stress	GO:0080134	1.26e-16	8.39e-15	0	0	0	0	TBXA2R|1;MLIP|1;PPP4C|1;IDO1|1;IFNG|1;CLEC4E|1;GBP5|1;THY1|1;PDK1|1;TFPI|1;ATP6V1H|1;WNT4|1;HSPB1|1;ITPKC|1;IL21|1;CEACAM1|1;C1S|1;ENDOG|1;HIC1|1;MRPS2|1;COCH|1;TREM2|1;CFHR1|1;CCL4|1;MVK|1;WNT7B|1;PDE2A|1;MUCL1|1;NLRX1|1;SMAGP|1;BCL6B|1;SFRP4|1;TNIP2|1;PSMB7|1;TAP1|1;CCL5|1;PLOD2|1;MAPK3|1;DUOX1|1;THOC1|1;MAP2K3|1;APOBEC3F|1;AP1S1|1;BCAP31|1;MUL1|1;CFB|1;TMEM259|1;C1R|1;SPIRE1|1;SOD2|1;GDF5|1	51	2534	434	85180
establishment of localization in cell	GO:0051649	1.38e-16	9.09e-15	0	0	0	0	VPS28|1;VPS26B|1;GBP1|1;CYC1|1;TIMM13|1;PLEKHJ1|1;CHML|1;ACOX3|1;SDC1|1;RGPD6|1;AP2S1|1;PPFIA3|1;TRAPPC6A|1;EHD1|1;MON1A|1;SSNA1|1;IFNG|1;EXOC3L2|1;CLEC4E|1;NDUFAF2|1;THY1|1;KCNC3|1;SRP14|1;TMEM115|1;PRSS12|1;SLC27A2|1;VPS18|1;SSX2IP|1;COPZ1|1;HSPB1|1;TMEM129|1;IFT43|1;GZMB|1;ALDOA|1;RAB44|1;C2CD2L|1;ITGB3|1;CXCL11|1;GPLD1|1;IPO13|1;GPIHBP1|1;SH3GL1|1;GPN2|1;EFNB2|1;PMPCA|1;RAB2B|1;CXCL10|1;CXCL9…	81	5801	434	85180
regulation of cell proliferation	GO:0042127	1.86e-16	1.21e-14	0	0	0	0	PGF|1;SPINT1|1;HES5|1;CXCL13|1;DLL4|1;IL12RB2|1;ZNF703|1;IDO1|1;IFNG|1;PDCD1LG2|1;COL18A1|1;TMEM115|1;TMEM250|1;GUCY2C|1;IL21|1;HYAL1|1;ITGB3|1;CXCL11|1;LHX5|1;GPLD1|1;CEACAM1|1;PODN|1;EFNB2|1;TNFRSF13C|1;CXCL10|1;CXCL9|1;WNT7B|1;TNFRSF8|1;SP6|1;CD38|1;DDRGK1|1;CLEC11A|1;BCL6B|1;PDGFRB|1;SFRP4|1;PLA2G2D|1;MAPK15|1;CCL5|1;PKP2|1;VIP|1;COPS9|1;LRRC32|1;ENPP7|1;NPR1|1;HNRNPU|1;CCL7|1;FABP7|1;SOD2|1;…	50	2464	434	85180
positive regulation of locomotion	GO:0040017	2e-16	1.29e-14	0	0	0	0	PGF|1;CD151|1;CXCL13|1;ZNF703|1;ARTN|1;IFNG|1;THY1|1;COL18A1|1;HSPB1|1;HYAL1|1;ITGB3|1;CXCL11|1;GPLD1|1;PLVAP|1;CXCL10|1;CXCL9|1;TREM2|1;CCL4|1;DDRGK1|1;TMEM102|1;PDGFRB|1;CCL5|1;MAPK3|1;DUOX1|1;MAP2K3|1;CCL7|1;SOD2|1;EPB41L4B|1	28	719	434	85180
positive regulation of gene expression	GO:0010628	2.43e-16	1.55e-14	0	0	0	0	PAGR1|1;TOR2A|1;LAMP3|1;HES5|1;ZNF564|1;DLL4|1;RBMXL1|1;MLIP|1;HEYL|1;IFNG|1;NFE2L3|1;WNT4|1;LMO4|1;CYTL1|1;RGMB|1;POLR2E|1;ABHD14B|1;LHX5|1;EFNB2|1;BCDIN3D|1;NOTCH4|1;CXCL10|1;LMX1B|1;TREM2|1;FHOD1|1;WNT7B|1;CD38|1;PDE2A|1;ASF1A|1;MRPS27|1;DDRGK1|1;STK16|1;ZBED2|1;ZNF750|1;SFRP4|1;KDM5A|1;TNIP2|1;TBX6|1;OTX1|1;CCL5|1;MAPK3|1;VIP|1;ZFPM1|1;THOC1|1;MAP2K3|1;CLEC3B|1;LRRC32|1;HEATR1|1;NCOA6|1;HNRNP…	55	2968	434	85180
metabolic process	GO:0008152	3.59e-16	2.26e-14	0	0	0	0	DGAT1|1;PGF|1;IVL|1;VPS28|1;TBXA2R|1;NSMCE1|1;EXOSC4|1;LYPLA2|1;BOLA2B|1;VPS26B|1;PAGR1|1;ATP6V0B|1;TBCA|1;SPRR1A|1;FBXL6|1;SIAE|1;GBP1|1;CCL25|1;URM1|1;ACAP3|1;DPM2|1;TOR2A|1;SPINT1|1;MAF1|1;CYC1|1;NANS|1;FOXS1|1;PUSL1|1;LAMP3|1;INKA1|1;TIMM13|1;HES5|1;B3GALT6|1;PLEKHJ1|1;CHML|1;ACOX3|1;COMTD1|1;EIF4EBP1|1;SDC1|1;ZNF564|1;CXCL13|1;HES2|1;KLK12|1;EIF4EBP3|1;KLHDC8B|1;DLL4|1;SLC2A8|1;TRIM59|1;RBMX…	332	49362	434	85180
tissue development	GO:0009888	3.67e-16	2.28e-14	0	0	0	0	PGF|1;IVL|1;CD151|1;SPRR1A|1;SPINT1|1;INKA1|1;HES5|1;SDC1|1;HES2|1;KLK12|1;DLL4|1;ZNF703|1;HEYL|1;ARTN|1;IFNG|1;FOXQ1|1;THY1|1;COL18A1|1;ADAM15|1;WNT4|1;MYH6|1;LMO4|1;CYTL1|1;GNA11|1;TOLLIP|1;HYAL1|1;ITGB3|1;GPLD1|1;CEACAM1|1;EFNB2|1;NOTCH4|1;SPRR3|1;CXCL10|1;MBD3|1;PSPN|1;TIE1|1;WNT7B|1;PDE2A|1;DDRGK1|1;SNX10|1;ZNF750|1;PDGFRB|1;SFRP4|1;TBX6|1;HACD1|1;PSMB7|1;PKP2|1;MAPK3|1;ZFPM1|1;BFSP2|1;CLEC3…	54	2897	434	85180
regulation of transcription from RNA polymerase II promoter	GO:0006357	4.06e-16	2.5e-14	0	0	0	0	BOLA2B|1;PAGR1|1;FOXS1|1;HES5|1;ZNF564|1;HES2|1;DLL4|1;RBMXL1|1;AHCTF1|1;MLIP|1;HEYL|1;IFNG|1;GLI4|1;FOXQ1|1;NFE2L3|1;MYH6|1;LMO4|1;CYTL1|1;ZNF730|1;RGMB|1;ABHD14B|1;PKNOX2|1;BATF2|1;CIR1|1;LHX5|1;DNAJC17|1;HIC1|1;NOTCH4|1;CXCL10|1;MIER2|1;MBD3|1;LMX1B|1;ZNF670|1;FHOD1|1;SP6|1;PLK3|1;PDE2A|1;DDRGK1|1;STK16|1;ZNF644|1;LDB2|1;ZBED2|1;BCL6B|1;ZNF750|1;ETV7|1;SFRP4|1;KDM5A|1;TNIP2|1;TBX6|1;OTX1|1;PSM…	68	4392	434	85180
positive regulation of cell motility	GO:2000147	4.19e-16	2.55e-14	0	0	0	0	PGF|1;CD151|1;CXCL13|1;ZNF703|1;IFNG|1;THY1|1;COL18A1|1;HSPB1|1;HYAL1|1;ITGB3|1;CXCL11|1;GPLD1|1;PLVAP|1;CXCL10|1;CXCL9|1;TREM2|1;CCL4|1;DDRGK1|1;TMEM102|1;PDGFRB|1;CCL5|1;MAPK3|1;DUOX1|1;MAP2K3|1;CCL7|1;SOD2|1;EPB41L4B|1	27	679	434	85180
cellular protein metabolic process	GO:0044267	6.06e-16	3.65e-14	0	0	0	0	PGF|1;IVL|1;VPS28|1;LYPLA2|1;PAGR1|1;TBCA|1;SPRR1A|1;FBXL6|1;GBP1|1;CCL25|1;URM1|1;DPM2|1;SPINT1|1;NANS|1;LAMP3|1;INKA1|1;TIMM13|1;HES5|1;B3GALT6|1;CHML|1;EIF4EBP1|1;EIF4EBP3|1;KLHDC8B|1;DLL4|1;TRIM59|1;EIF2B2|1;IL12RB2|1;PPP4C|1;ARTN|1;IFNG|1;AGBL2|1;HECTD3|1;THY1|1;KLHL23|1;PDK1|1;SRP14|1;TFPI|1;TMEM115|1;MYH6|1;LAMTOR2|1;CWH43|1;FAM161A|1;NTMT1|1;GUCY2C|1;POLR2E|1;TTLL11|1;SMTNL1|1;HSPB1|1;TME…	138	13787	434	85180
tube development	GO:0035295	6.9e-16	4.11e-14	0	0	0	0	PGF|1;TBXA2R|1;SPINT1|1;INKA1|1;HES5|1;EIF4EBP1|1;SDC1|1;CXCL13|1;DLL4|1;HEYL|1;THY1|1;COL18A1|1;ADAM15|1;WNT4|1;LMO4|1;HSPB1|1;HYAL1|1;ITGB3|1;GPLD1|1;HSD11B1|1;STAB1|1;CEACAM1|1;EFNB2|1;ROBO4|1;NOTCH4|1;CXCL10|1;PSPN|1;PLXDC1|1;ENPEP|1;TIE1|1;WNT7B|1;PDGFRB|1;TBX6|1;MAPK3|1;NPR1|1;CCL7|1	36	1322	434	85180
positive regulation of cellular component movement	GO:0051272	7.92e-16	4.67e-14	0	0	0	0	PGF|1;CD151|1;CXCL13|1;ZNF703|1;IFNG|1;THY1|1;COL18A1|1;HSPB1|1;HYAL1|1;ITGB3|1;CXCL11|1;GPLD1|1;PLVAP|1;CXCL10|1;CXCL9|1;TREM2|1;CCL4|1;DDRGK1|1;TMEM102|1;PDGFRB|1;CCL5|1;MAPK3|1;DUOX1|1;MAP2K3|1;CCL7|1;SOD2|1;EPB41L4B|1	27	697	434	85180
cellular response to cytokine stimulus	GO:0071345	9.25e-16	5.4e-14	0	0	0	0	BOLA2B|1;VPS26B|1;GBP1|1;CCL25|1;SDC1|1;CXCL13|1;IL12RB2|1;PPP4C|1;IFNG|1;GBP5|1;TFPI|1;GLDC|1;ABCG4|1;IL21|1;TOLLIP|1;HYAL1|1;CXCL11|1;GBP7|1;CEACAM1|1;PODN|1;PLVAP|1;TNFRSF13C|1;CXCL10|1;CXCL9|1;TREM2|1;CCL4|1;TNFRSF8|1;PDE2A|1;SNX10|1;TNIP2|1;PSMB7|1;CCL5|1;MAPK3|1;DUOX1|1;MUL1|1;MRAS|1;UBE2L6|1;HNRNPU|1;CCL7|1;SOD2|1	40	1660	434	85180
signaling	GO:0023052	1.05e-15	6.07e-14	0	0	0	0	PGF|1;TBXA2R|1;BOLA2B|1;PAGR1|1;CD151|1;ATP6V0B|1;GBP1|1;RGS3|1;CCL25|1;TOR2A|1;ROBO3|1;HES5|1;PLEKHJ1|1;CHML|1;EIF4EBP1|1;SDC1|1;CXCL13|1;HES2|1;DLL4|1;SLC2A8|1;TRIM59|1;RHOV|1;EIF2B2|1;AHCTF1|1;IL12RB2|1;PCDH12|1;PPFIA3|1;PPP4C|1;ZNF703|1;SSNA1|1;HEYL|1;ARTN|1;IFNG|1;PDCD1LG2|1;CLEC4E|1;NDUFAF2|1;THY1|1;BTN3A3|1;RABEP2|1;KCNC3|1;PDK1|1;ADAM15|1;ATP6V1H|1;WNT4|1;MYH6|1;LAMTOR2|1;VPS18|1;SSX2IP|1…	153	16185	434	85180
positive regulation of cell migration	GO:0030335	1.25e-15	7.11e-14	0	0	0	0	PGF|1;CD151|1;CXCL13|1;ZNF703|1;IFNG|1;THY1|1;COL18A1|1;HSPB1|1;HYAL1|1;ITGB3|1;CXCL11|1;GPLD1|1;PLVAP|1;CXCL10|1;CXCL9|1;TREM2|1;CCL4|1;DDRGK1|1;TMEM102|1;PDGFRB|1;CCL5|1;MAPK3|1;MAP2K3|1;CCL7|1;SOD2|1;EPB41L4B|1	26	649	434	85180
regulation of cellular localization	GO:0060341	1.3e-15	7.34e-14	0	0	0	0	VPS28|1;GBP1|1;SDC1|1;EHD1|1;IFNG|1;CLEC4E|1;NDUFAF2|1;THY1|1;KCNC3|1;VPS18|1;GZMB|1;RAB44|1;C2CD2L|1;ITGB3|1;CXCL11|1;GPLD1|1;CPTP|1;SH3GL1|1;CEACAM1|1;EFNB2|1;PLS1|1;RAB2B|1;CXCL10|1;CXCL9|1;TREM2|1;CD38|1;PLK3|1;PDE2A|1;ABHD17A|1;DDRGK1|1;TMEM102|1;AKAP5|1;BET1L|1;MAPK15|1;PSMB7|1;CCL5|1;MAPK3|1;BCAP31|1;LRRC32|1;MUL1|1;CPLANE2|1;CNST|1;HNRNPU|1;RIOK2|1;GDF5|1;POU5F1|1	46	2210	434	85180
negative regulation of cellular metabolic process	GO:0031324	1.44e-15	8.05e-14	0	0	0	0	VPS28|1;GBP1|1;SPINT1|1;MAF1|1;FOXS1|1;LAMP3|1;INKA1|1;HES5|1;EIF4EBP1|1;ZNF564|1;HES2|1;EIF4EBP3|1;DLL4|1;MLIP|1;ZNF703|1;HEYL|1;IFNG|1;FOXQ1|1;NFE2L3|1;THY1|1;TFPI|1;WNT4|1;POLR2E|1;SMTNL1|1;HSPB1|1;ITGB3|1;CIR1|1;GPLD1|1;CPTP|1;CEACAM1|1;DNAJC17|1;PODN|1;HIC1|1;BCDIN3D|1;NOTCH4|1;MIER2|1;MBD3|1;NXN|1;TREM2|1;CCL4|1;CD38|1;PLK3|1;PDE2A|1;ASF1A|1;DDRGK1|1;AKAP5|1;BCL6B|1;ETV7|1;SFRP4|1;KDM5A|1;T…	66	4281	434	85180
cellular component assembly	GO:0022607	1.7e-15	9.41e-14	0	0	0	0	DGAT1|1;VPS28|1;BOLA2B|1;CD151|1;TBCA|1;SLC9A3R2|1;GBP1|1;MAF1|1;HES5|1;ESAM|1;EIF4EBP1|1;SDC1|1;CXCL13|1;RHOV|1;AHCTF1|1;TRAPPC6A|1;ZNF703|1;EHD1|1;SSNA1|1;IFNG|1;GBP5|1;NDUFAF2|1;THY1|1;RABEP2|1;KCNC3|1;TMEM141|1;WNT4|1;MYH6|1;VPS18|1;SSX2IP|1;FAM161A|1;TMEM250|1;LMO4|1;GRWD1|1;IFT43|1;ALDOA|1;NUBP2|1;NDUFV3|1;HYAL1|1;ITGB3|1;CPTP|1;PCDHB9|1;EFNB2|1;PLS1|1;ITLN1|1;HBA2|1;MRPS2|1;JHY|1;DCTPP1|1;…	80	5946	434	85180
protein transport	GO:0015031	1.81e-15	9.94e-14	0	0	0	0	VPS28|1;VPS26B|1;ATP6V0B|1;GBP1|1;TIMM13|1;CHML|1;ACOX3|1;RGPD6|1;AHCTF1|1;AP2S1|1;EHD1|1;MON1A|1;SSNA1|1;IFNG|1;CLEC4E|1;GBP5|1;NDUFAF2|1;RABEP2|1;SCAMP4|1;SRP14|1;TMEM115|1;ATP6V1H|1;SLC27A2|1;VPS18|1;SSX2IP|1;COPZ1|1;HSPB1|1;TMEM129|1;IFT43|1;RAB44|1;C2CD2L|1;ITGB3|1;GPLD1|1;CPTP|1;IPO13|1;GPIHBP1|1;GPN2|1;EFNB2|1;PMPCA|1;RAB2B|1;TREM2|1;RPL18|1;EXOC8|1;CD38|1;PLK3|1;PDE2A|1;SNX10|1;AKAP5|1;BE…	67	4415	434	85180
organic substance transport	GO:0071702	2.62e-15	1.42e-13	0	0	0	0	VPS28|1;VPS26B|1;SLC52A2|1;ATP6V0B|1;SLC35C2|1;GBP1|1;TOR2A|1;TIMM13|1;CHML|1;ACOX3|1;SLC2A8|1;RGPD6|1;AHCTF1|1;AP2S1|1;PPFIA3|1;SLC27A4|1;EHD1|1;MON1A|1;SSNA1|1;IFNG|1;CLEC4E|1;G6PC3|1;GBP5|1;NDUFAF2|1;RABEP2|1;SCAMP4|1;SRP14|1;TMEM115|1;ATP6V1H|1;SLC27A2|1;VPS18|1;SSX2IP|1;COPZ1|1;ABCG4|1;HSPB1|1;TMEM129|1;IFT43|1;RAB44|1;C2CD2L|1;ITGB3|1;GPLD1|1;CPTP|1;IPO13|1;GPIHBP1|1;CEACAM1|1;GPN2|1;EFNB2|…	85	6618	434	85180
establishment of localization	GO:0051234	2.68e-15	1.44e-13	0	0	0	0	DGAT1|1;VPS28|1;MFSD3|1;VPS26B|1;SLC52A2|1;CD151|1;ATP6V0B|1;SLC35C2|1;GBP1|1;TOR2A|1;CYC1|1;LAMP3|1;TIMM13|1;PLEKHJ1|1;CHML|1;ACOX3|1;SDC1|1;SLC2A8|1;RGPD6|1;RHOV|1;AHCTF1|1;AP2S1|1;PPFIA3|1;TRAPPC6A|1;SLC27A4|1;EHD1|1;MON1A|1;SSNA1|1;COX4I2|1;IFNG|1;EXOC3L2|1;CLEC4E|1;G6PC3|1;GBP5|1;NDUFAF2|1;THY1|1;ABCB8|1;RABEP2|1;KCNC3|1;NAPRT|1;SCAMP4|1;ATP5PF|1;SRP14|1;TMEM115|1;ATP6V1H|1;WNT4|1;LAMTOR2|1;…	147	15421	434	85180
nitrogen compound transport	GO:0071705	3.79e-15	2.02e-13	0	0	0	0	VPS28|1;VPS26B|1;SLC52A2|1;ATP6V0B|1;SLC35C2|1;GBP1|1;TOR2A|1;TIMM13|1;CHML|1;ACOX3|1;RGPD6|1;AHCTF1|1;AP2S1|1;PPFIA3|1;EHD1|1;MON1A|1;SSNA1|1;IFNG|1;CLEC4E|1;GBP5|1;NDUFAF2|1;RABEP2|1;SCAMP4|1;SRP14|1;TMEM115|1;ATP6V1H|1;SLC27A2|1;VPS18|1;SSX2IP|1;COPZ1|1;HSPB1|1;TMEM129|1;IFT43|1;RAB44|1;C2CD2L|1;ITGB3|1;GPLD1|1;CPTP|1;IPO13|1;GPIHBP1|1;GPN2|1;EFNB2|1;PMPCA|1;RAB2B|1;TREM2|1;RPL18|1;EXOC8|1;CD3…	72	5066	434	85180
positive regulation of response to external stimulus	GO:0032103	4.23e-15	2.24e-13	0	0	0	0	PGF|1;CXCL13|1;ARTN|1;IDO1|1;GBP5|1;PDK1|1;HSPB1|1;ITPKC|1;IL21|1;CXCL11|1;CXCL10|1;CXCL9|1;MRPS2|1;TREM2|1;CCL4|1;PDE2A|1;TMEM102|1;PDGFRB|1;SFRP4|1;CCL5|1;PLOD2|1;MAPK3|1;CCL7|1;GDF5|1	24	564	434	85180
positive regulation of multicellular organismal process	GO:0051240	4.41e-15	2.31e-13	0	0	0	0	PGF|1;TBXA2R|1;SPINT1|1;FOXS1|1;IL12RB2|1;ZNF703|1;HEYL|1;IDO1|1;IFNG|1;CLEC4E|1;GBP5|1;WNT4|1;POLR2E|1;SMTNL1|1;HSPB1|1;IL21|1;MOB2|1;HYAL1|1;ITGB3|1;LHX5|1;GPLD1|1;GPIHBP1|1;CEACAM1|1;EFNB2|1;PLS1|1;TNFRSF13C|1;TIE1|1;TREM2|1;WNT7B|1;TNFRSF8|1;TWF2|1;CD38|1;NLRX1|1;AKAP5|1;PDGFRB|1;SFRP4|1;CCL5|1;MAPK3|1;VIP|1;ZFPM1|1;MAP2K3|1;MUL1|1;NPR1|1;SOD2|1;EPB41L4B|1;GDF5|1;POU5F1|1	47	2381	434	85180
catabolic process	GO:0009056	5.12e-15	2.65e-13	0	0	0	0	VPS28|1;EXOSC4|1;LYPLA2|1;VPS26B|1;ATP6V0B|1;FBXL6|1;LAMP3|1;ACOX3|1;SDC1|1;COL5A3|1;SLC27A4|1;IDO1|1;IFNG|1;HECTD3|1;AMDHD2|1;SDSL|1;COL18A1|1;PDK1|1;ADAM15|1;ATP6V1H|1;LAMTOR2|1;SLC27A2|1;VPS18|1;GLDC|1;HSPB1|1;TMEM129|1;ITPKC|1;ALDOA|1;TOLLIP|1;PNPLA2|1;APOBEC3C|1;HYAL1|1;GPLD1|1;CPTP|1;UBE2J2|1;CEACAM1|1;ZFAND2A|1;ENDOG|1;HBA2|1;IVD|1;EI24|1;ENOSF1|1;MRPS2|1;ENPEP|1;TREM2|1;RPL18|1;DCTPP1|1;E…	77	5699	434	85180
response to biotic stimulus	GO:0009607	5.28e-15	2.71e-13	0	0	0	0	TBXA2R|1;EXOSC4|1;GBP1|1;CXCL13|1;IL12RB2|1;IDO1|1;IFNG|1;PDCD1LG2|1;CLEC4E|1;GBP5|1;ADAM15|1;TFPI|1;ATP6V1H|1;HSPB1|1;ITPKC|1;BATF2|1;APOBEC3C|1;HYAL1|1;CXCL11|1;GBP7|1;STAB1|1;CEACAM1|1;ITLN1|1;TMEM233|1;CXCL10|1;CXCL9|1;MRPS2|1;COCH|1;TREM2|1;CCL4|1;TNFRSF8|1;LPO|1;NLRX1|1;TNIP2|1;CCL5|1;MAPK3|1;VIP|1;APOBEC3F|1;AP1S1|1;MUL1|1	40	1751	434	85180
single organism signaling	GO:0044700	6.84e-15	3.48e-13	0	0	0	0	PGF|1;TBXA2R|1;BOLA2B|1;PAGR1|1;CD151|1;ATP6V0B|1;GBP1|1;RGS3|1;CCL25|1;TOR2A|1;ROBO3|1;HES5|1;CHML|1;EIF4EBP1|1;SDC1|1;CXCL13|1;DLL4|1;SLC2A8|1;TRIM59|1;RHOV|1;EIF2B2|1;AHCTF1|1;IL12RB2|1;PCDH12|1;PPFIA3|1;PPP4C|1;ZNF703|1;SSNA1|1;HEYL|1;ARTN|1;IFNG|1;CLEC4E|1;NDUFAF2|1;THY1|1;KCNC3|1;PDK1|1;ADAM15|1;ATP6V1H|1;WNT4|1;MYH6|1;LAMTOR2|1;SSX2IP|1;CYTL1|1;GUCY2C|1;GPR19|1;RGMB|1;POLR2E|1;HSPB1|1;GNA1…	143	14972	434	85180
macromolecule modification	GO:0043412	1.02e-14	5.17e-13	0	0	0	0	PGF|1;IVL|1;VPS28|1;EXOSC4|1;LYPLA2|1;PAGR1|1;SPRR1A|1;FBXL6|1;GBP1|1;CCL25|1;URM1|1;DPM2|1;NANS|1;PUSL1|1;INKA1|1;HES5|1;B3GALT6|1;CHML|1;KLHDC8B|1;TRIM59|1;IL12RB2|1;PPP4C|1;ARTN|1;IFNG|1;AGBL2|1;HECTD3|1;THY1|1;KLHL23|1;PDK1|1;RPUSD2|1;TMEM115|1;MYH6|1;LAMTOR2|1;CWH43|1;FAM161A|1;NTMT1|1;GUCY2C|1;TTLL11|1;SMTNL1|1;HSPB1|1;TMEM129|1;IL21|1;KLHDC7B|1;TOLLIP|1;MOB2|1;PNPLA2|1;APOBEC3C|1;PIGQ|1;IT…	115	10866	434	85180
negative regulation of nitrogen compound metabolic process	GO:0051172	1.06e-14	5.31e-13	0	0	0	0	VPS28|1;GBP1|1;SPINT1|1;MAF1|1;FOXS1|1;LAMP3|1;INKA1|1;HES5|1;EIF4EBP1|1;ZNF564|1;HES2|1;EIF4EBP3|1;DLL4|1;MLIP|1;ZNF703|1;HEYL|1;IFNG|1;FOXQ1|1;NFE2L3|1;THY1|1;TFPI|1;WNT4|1;POLR2E|1;SMTNL1|1;HSPB1|1;ITGB3|1;CIR1|1;CEACAM1|1;DNAJC17|1;HIC1|1;BCDIN3D|1;NOTCH4|1;MIER2|1;MBD3|1;NXN|1;CCL4|1;CD38|1;PLK3|1;PDE2A|1;ASF1A|1;DDRGK1|1;AKAP5|1;BCL6B|1;ETV7|1;SFRP4|1;KDM5A|1;TBX6|1;CCL5|1;VIP|1;ZFPM1|1;THO…	59	3681	434	85180
cell surface receptor signaling pathway	GO:0007166	1.11e-14	5.51e-13	0	0	0	0	PGF|1;BOLA2B|1;CD151|1;ATP6V0B|1;GBP1|1;CCL25|1;ROBO3|1;HES5|1;EIF4EBP1|1;SDC1|1;CXCL13|1;HES2|1;DLL4|1;SLC2A8|1;EIF2B2|1;IL12RB2|1;ZNF703|1;SSNA1|1;HEYL|1;IFNG|1;PDCD1LG2|1;CLEC4E|1;THY1|1;BTN3A3|1;ADAM15|1;ATP6V1H|1;WNT4|1;MYH6|1;GUCY2C|1;RGMB|1;POLR2E|1;HSPB1|1;IL21|1;GZMB|1;BCL2A1|1;TOLLIP|1;TMEM88|1;ITGB3|1;CXCL11|1;GPLD1|1;SH3GL1|1;CEACAM1|1;PODN|1;PLVAP|1;HIC1|1;EFNB2|1;TNFRSF13C|1;NOTCH4|…	80	6157	434	85180
transport	GO:0006810	1.13e-14	5.56e-13	0	0	0	0	DGAT1|1;VPS28|1;MFSD3|1;VPS26B|1;SLC52A2|1;CD151|1;ATP6V0B|1;SLC35C2|1;GBP1|1;TOR2A|1;CYC1|1;TIMM13|1;PLEKHJ1|1;CHML|1;ACOX3|1;SDC1|1;SLC2A8|1;RGPD6|1;RHOV|1;AHCTF1|1;AP2S1|1;PPFIA3|1;TRAPPC6A|1;SLC27A4|1;EHD1|1;MON1A|1;SSNA1|1;COX4I2|1;IFNG|1;EXOC3L2|1;CLEC4E|1;G6PC3|1;GBP5|1;NDUFAF2|1;THY1|1;ABCB8|1;RABEP2|1;KCNC3|1;NAPRT|1;SCAMP4|1;ATP5PF|1;SRP14|1;TMEM115|1;ATP6V1H|1;LAMTOR2|1;PRSS12|1;SLC27A…	144	15219	434	85180
positive regulation of cellular biosynthetic process	GO:0031328	1.15e-14	5.59e-13	0	0	0	0	PAGR1|1;HES5|1;ZNF564|1;RBMXL1|1;MLIP|1;HEYL|1;IFNG|1;NFE2L3|1;WNT4|1;LMO4|1;CYTL1|1;RGMB|1;POLR2E|1;ABHD14B|1;HSPB1|1;IL21|1;LHX5|1;GPLD1|1;BCDIN3D|1;TNFRSF13C|1;NOTCH4|1;CXCL10|1;LMX1B|1;TREM2|1;FHOD1|1;TNFRSF8|1;CD38|1;ASF1A|1;MRPS27|1;DDRGK1|1;STK16|1;AKAP5|1;ZBED2|1;ZNF750|1;PDGFRB|1;KDM5A|1;TNIP2|1;MAPK15|1;TBX6|1;OTX1|1;CCL5|1;MAPK3|1;VIP|1;ZFPM1|1;THOC1|1;MAP2K3|1;HEATR1|1;NCOA6|1;NPR1|1;…	54	3152	434	85180
localization of cell	GO:0051674	1.25e-14	5.97e-13	0	0	0	0	PGF|1;TBXA2R|1;CD151|1;CCL25|1;ACAP3|1;ROBO3|1;ESAM|1;SDC1|1;CXCL13|1;DLL4|1;ZNF703|1;ARTN|1;IFNG|1;THY1|1;COL18A1|1;ADAM15|1;WNT4|1;SSX2IP|1;LMO4|1;HSPB1|1;HYAL1|1;ITGB3|1;CXCL11|1;GPLD1|1;CEACAM1|1;PODN|1;PLVAP|1;EFNB2|1;ROBO4|1;CXCL10|1;CXCL9|1;ENPEP|1;TIE1|1;TREM2|1;CCL4|1;DDRGK1|1;TMEM102|1;PDGFRB|1;MAPK15|1;CCL5|1;PKP2|1;MAPK3|1;DUOX1|1;MAP2K3|1;CEACAM5|1;CCL7|1;SOD2|1;EPB41L4B|1;CATSPER3|1	49	2647	434	85180
cell motility	GO:0048870	1.25e-14	5.97e-13	0	0	0	0	PGF|1;TBXA2R|1;CD151|1;CCL25|1;ACAP3|1;ROBO3|1;ESAM|1;SDC1|1;CXCL13|1;DLL4|1;ZNF703|1;ARTN|1;IFNG|1;THY1|1;COL18A1|1;ADAM15|1;WNT4|1;SSX2IP|1;LMO4|1;HSPB1|1;HYAL1|1;ITGB3|1;CXCL11|1;GPLD1|1;CEACAM1|1;PODN|1;PLVAP|1;EFNB2|1;ROBO4|1;CXCL10|1;CXCL9|1;ENPEP|1;TIE1|1;TREM2|1;CCL4|1;DDRGK1|1;TMEM102|1;PDGFRB|1;MAPK15|1;CCL5|1;PKP2|1;MAPK3|1;DUOX1|1;MAP2K3|1;CEACAM5|1;CCL7|1;SOD2|1;EPB41L4B|1;CATSPER3|1	49	2647	434	85180
locomotion	GO:0040011	1.49e-14	7.09e-13	0	0	0	0	PGF|1;TBXA2R|1;LYPLA2|1;CD151|1;CCL25|1;ACAP3|1;ROBO3|1;ESAM|1;SDC1|1;CXCL13|1;DLL4|1;TRIM59|1;COL5A3|1;ZNF703|1;ARTN|1;IFNG|1;THY1|1;COL18A1|1;ADAM15|1;WNT4|1;VPS18|1;SSX2IP|1;LMO4|1;RGMB|1;HSPB1|1;HYAL1|1;ITGB3|1;CXCL11|1;GPLD1|1;CEACAM1|1;PODN|1;PLVAP|1;EFNB2|1;ROBO4|1;CXCL10|1;CXCL9|1;PSPN|1;ENPEP|1;TIE1|1;TREM2|1;CCL4|1;TNFRSF8|1;DDRGK1|1;TMEM102|1;PDGFRB|1;MAPK15|1;CCL5|1;PKP2|1;MAPK3|1;DUO…	56	3385	434	85180
positive regulation of transport	GO:0051050	1.62e-14	7.6e-13	0	0	0	0	VPS28|1;CD151|1;TOR2A|1;SDC1|1;EHD1|1;IFNG|1;CLEC4E|1;THY1|1;GZMB|1;C2CD2L|1;CXCL11|1;GPLD1|1;SH3GL1|1;EFNB2|1;ITLN1|1;RAB2B|1;CXCL10|1;CXCL9|1;TREM2|1;CCL4|1;CD38|1;PLK3|1;AKAP5|1;PDGFRB|1;SFRP4|1;PSMB7|1;CCL5|1;PKP2|1;MAPK3|1;VIP|1;BCAP31|1;CNST|1;NPR1|1;RIOK2|1;POU5F1|1	35	1386	434	85180
movement of cell or subcellular component	GO:0006928	1.72e-14	8.05e-13	0	0	0	0	PGF|1;TBXA2R|1;LYPLA2|1;CD151|1;CCL25|1;ACAP3|1;ROBO3|1;ESAM|1;SDC1|1;CXCL13|1;DLL4|1;COL5A3|1;ZNF703|1;SSNA1|1;ARTN|1;IFNG|1;THY1|1;TMEM141|1;COL18A1|1;ADAM15|1;CERCAM|1;WNT4|1;MYH6|1;SSX2IP|1;LMO4|1;RGMB|1;HSPB1|1;IFT43|1;HYAL1|1;ITGB3|1;CXCL11|1;GPLD1|1;CEACAM1|1;PODN|1;PLVAP|1;EFNB2|1;ROBO4|1;CXCL10|1;CXCL9|1;PSPN|1;ENPEP|1;TIE1|1;TREM2|1;CCL4|1;TNFRSF8|1;DDRGK1|1;TMEM102|1;PDGFRB|1;MAPK15|1;…	62	4057	434	85180
positive regulation of biosynthetic process	GO:0009891	1.88e-14	8.7e-13	0	0	0	0	PAGR1|1;HES5|1;ZNF564|1;RBMXL1|1;MLIP|1;HEYL|1;IFNG|1;NFE2L3|1;WNT4|1;LMO4|1;CYTL1|1;RGMB|1;POLR2E|1;ABHD14B|1;HSPB1|1;IL21|1;LHX5|1;GPLD1|1;BCDIN3D|1;TNFRSF13C|1;NOTCH4|1;CXCL10|1;LMX1B|1;TREM2|1;FHOD1|1;TNFRSF8|1;CD38|1;ASF1A|1;MRPS27|1;DDRGK1|1;STK16|1;AKAP5|1;ZBED2|1;ZNF750|1;PDGFRB|1;KDM5A|1;TNIP2|1;MAPK15|1;TBX6|1;OTX1|1;CCL5|1;MAPK3|1;VIP|1;ZFPM1|1;THOC1|1;MAP2K3|1;HEATR1|1;NCOA6|1;NPR1|1;…	54	3191	434	85180
cellular metabolic process	GO:0044237	1.95e-14	8.96e-13	0	0	0	0	DGAT1|1;PGF|1;IVL|1;VPS28|1;NSMCE1|1;EXOSC4|1;LYPLA2|1;BOLA2B|1;VPS26B|1;PAGR1|1;ATP6V0B|1;TBCA|1;SPRR1A|1;FBXL6|1;GBP1|1;CCL25|1;URM1|1;DPM2|1;SPINT1|1;MAF1|1;CYC1|1;NANS|1;FOXS1|1;PUSL1|1;LAMP3|1;INKA1|1;TIMM13|1;HES5|1;B3GALT6|1;PLEKHJ1|1;CHML|1;ACOX3|1;EIF4EBP1|1;SDC1|1;ZNF564|1;HES2|1;EIF4EBP3|1;KLHDC8B|1;DLL4|1;TRIM59|1;RBMXL1|1;EIF2B2|1;AHCTF1|1;MLIP|1;IL12RB2|1;PCDH12|1;PPP4C|1;ZNF703|1;S…	288	41115	434	85180
regulation of protein metabolic process	GO:0051246	2.29e-14	1.04e-12	0	0	0	0	PGF|1;VPS28|1;GBP1|1;CCL25|1;SPINT1|1;LAMP3|1;INKA1|1;HES5|1;EIF4EBP1|1;EIF4EBP3|1;EIF2B2|1;IFNG|1;THY1|1;TFPI|1;LAMTOR2|1;FAM161A|1;POLR2E|1;HSPB1|1;IL21|1;TOLLIP|1;MOB2|1;ITGB3|1;GPLD1|1;CEACAM1|1;C1S|1;ZFAND2A|1;PODN|1;EFNB2|1;ITLN1|1;BCDIN3D|1;TNFRSF13C|1;NOTCH4|1;CXCL10|1;ZNHIT1|1;NXN|1;ENPEP|1;TIE1|1;TREM2|1;CFHR1|1;CCL4|1;WNT7B|1;AURKAIP1|1;TNFRSF8|1;CRADD|1;PLK3|1;MRPS27|1;DDRGK1|1;TMEM10…	71	5133	434	85180
negative regulation of metabolic process	GO:0009892	2.62e-14	1.18e-12	0	0	0	0	VPS28|1;EXOSC4|1;GBP1|1;SPINT1|1;MAF1|1;FOXS1|1;LAMP3|1;INKA1|1;HES5|1;EIF4EBP1|1;ZNF564|1;HES2|1;EIF4EBP3|1;DLL4|1;MLIP|1;ZNF703|1;HEYL|1;IFNG|1;FOXQ1|1;NFE2L3|1;THY1|1;TFPI|1;WNT4|1;POLR2E|1;SMTNL1|1;HSPB1|1;ITGB3|1;CIR1|1;GPLD1|1;CPTP|1;CEACAM1|1;DNAJC17|1;PODN|1;HIC1|1;BCDIN3D|1;NOTCH4|1;MIER2|1;MBD3|1;NXN|1;TREM2|1;RPL18|1;CCL4|1;CD38|1;PLK3|1;PDE2A|1;ASF1A|1;DDRGK1|1;AKAP5|1;BCL6B|1;ETV7|1;…	69	4908	434	85180
cell migration	GO:0016477	2.71e-14	1.21e-12	0	0	0	0	PGF|1;TBXA2R|1;CD151|1;CCL25|1;ACAP3|1;ROBO3|1;ESAM|1;SDC1|1;CXCL13|1;DLL4|1;ZNF703|1;ARTN|1;IFNG|1;THY1|1;COL18A1|1;ADAM15|1;WNT4|1;LMO4|1;HSPB1|1;HYAL1|1;ITGB3|1;CXCL11|1;GPLD1|1;CEACAM1|1;PODN|1;PLVAP|1;EFNB2|1;ROBO4|1;CXCL10|1;CXCL9|1;ENPEP|1;TIE1|1;TREM2|1;CCL4|1;DDRGK1|1;TMEM102|1;PDGFRB|1;MAPK15|1;CCL5|1;PKP2|1;MAPK3|1;MAP2K3|1;CEACAM5|1;CCL7|1;SOD2|1;EPB41L4B|1	46	2405	434	85180
organelle organization	GO:0006996	3.22e-14	1.43e-12	0	0	0	0	VPS28|1;PAGR1|1;ATP6V0B|1;TIMM13|1;ESAM|1;PLEKHJ1|1;ACOX3|1;SDC1|1;KLHDC8B|1;SLC2A8|1;RHOV|1;AHCTF1|1;TRAPPC6A|1;EHD1|1;SSNA1|1;NDUFAF2|1;THY1|1;RABEP2|1;TMEM141|1;PDK1|1;ATP6V1H|1;WNT4|1;MYH6|1;SLC27A2|1;VPS18|1;SSX2IP|1;FAM161A|1;COPZ1|1;TMEM250|1;NTMT1|1;TTLL11|1;GRWD1|1;SMTNL1|1;ITPKC|1;IFT43|1;GZMB|1;ALDOA|1;BCL2A1|1;MOB2|1;PNPLA2|1;NDUFV3|1;MRPL36|1;PLS1|1;PMPCA|1;ZNHIT1|1;MIER2|1;MBD3|1;MR…	105	9623	434	85180
immune effector process	GO:0002252	3.93e-14	1.73e-12	0	0	0	0	DGAT1|1;EXOSC4|1;GBP1|1;IFNG|1;CLEC4E|1;BTN3A3|1;NAPRT|1;SRP14|1;ATP6V1H|1;LAMTOR2|1;SLC27A2|1;ITPKC|1;IL21|1;GZMB|1;ALDOA|1;TOLLIP|1;RAB44|1;APOBEC3C|1;CEACAM1|1;C1S|1;CXCL10|1;CXCL9|1;MRPS2|1;TREM2|1;CFHR1|1;NLRX1|1;EXO1|1;SMAGP|1;KLRD1|1;PSMB7|1;TAP1|1;MAPK3|1;ZFPM1|1;THOC1|1;APOBEC3F|1;AP1S1|1;APEH|1;MUL1|1;CFB|1;C1R|1;APRT|1	41	1955	434	85180
tube morphogenesis	GO:0035239	4.26e-14	1.86e-12	0	0	0	0	PGF|1;TBXA2R|1;SPINT1|1;HES5|1;CXCL13|1;DLL4|1;THY1|1;COL18A1|1;ADAM15|1;WNT4|1;LMO4|1;HSPB1|1;HYAL1|1;ITGB3|1;GPLD1|1;STAB1|1;CEACAM1|1;EFNB2|1;ROBO4|1;NOTCH4|1;CXCL10|1;PSPN|1;PLXDC1|1;ENPEP|1;TIE1|1;WNT7B|1;PDGFRB|1;TBX6|1;NPR1|1;CCL7|1	30	1038	434	85180
interspecies interaction between organisms	GO:0044419	5.18e-14	2.25e-12	0	0	0	0	VPS28|1;ATP6V0B|1;CCL25|1;TOR2A|1;LAMP3|1;CXCL13|1;TRIM59|1;IFNG|1;ATP6V1H|1;VPS18|1;TMEM250|1;POLR2E|1;APOBEC3C|1;HYAL1|1;ITGB3|1;CXCL11|1;EFNB2|1;CXCL10|1;CXCL9|1;RPL18|1;CCL4|1;NLRX1|1;PSMB7|1;TAP1|1;CCL5|1;MAPK3|1;NECTIN4|1;THOC1|1;APOBEC3F|1;AP1S1|1;BCAP31|1;E4F1|1;GTF2H2|1	33	1279	434	85180
cellular catabolic process	GO:0044248	6.79e-14	2.92e-12	0	0	0	0	VPS28|1;EXOSC4|1;VPS26B|1;ATP6V0B|1;FBXL6|1;LAMP3|1;ACOX3|1;SLC27A4|1;IDO1|1;IFNG|1;HECTD3|1;AMDHD2|1;SDSL|1;PDK1|1;ATP6V1H|1;LAMTOR2|1;SLC27A2|1;VPS18|1;GLDC|1;HSPB1|1;TMEM129|1;ITPKC|1;ALDOA|1;TOLLIP|1;PNPLA2|1;APOBEC3C|1;HYAL1|1;GPLD1|1;CPTP|1;UBE2J2|1;ZFAND2A|1;ENDOG|1;HBA2|1;IVD|1;EI24|1;ENOSF1|1;MRPS2|1;ENPEP|1;TREM2|1;RPL18|1;DCTPP1|1;EXOC8|1;PLK3|1;PDE2A|1;LPO|1;BCO1|1;DDRGK1|1;SFRP4|1;ST…	68	4888	434	85180
response to lipid	GO:0033993	8.15e-14	3.48e-12	0	0	0	0	TBXA2R|1;PAGR1|1;EIF4EBP1|1;SDC1|1;CXCL13|1;IL12RB2|1;ZNF703|1;HEYL|1;IDO1|1;IFNG|1;PDCD1LG2|1;ADAM15|1;TFPI|1;UROD|1;GLDC|1;CXCL11|1;GPLD1|1;ENDOG|1;CXCL10|1;MBD3|1;CXCL9|1;TIE1|1;TREM2|1;WNT7B|1;TNFRSF8|1;TWF2|1;CD38|1;DDRGK1|1;PDGFRB|1;TNIP2|1;CCL5|1;MAPK3|1;NCOA6|1;HNRNPU|1;CATSPER3|1	35	1466	434	85180
regulation of autophagy	GO:0010506	8.57e-14	3.63e-12	0	0	0	0	VPS26B|1;ATP6V0B|1;LAMP3|1;IFNG|1;PDK1|1;ATP6V1H|1;LAMTOR2|1;HSPB1|1;ITPKC|1;CPTP|1;MRPS2|1;TREM2|1;EXOC8|1;PLK3|1;SFRP4|1;MAPK15|1;PLOD2|1;MAPK3|1;MUL1|1;NPRL2|1;ATG101|1;GDF5|1;TMEM150A|1	23	586	434	85180
blood vessel morphogenesis	GO:0048514	8.83e-14	3.72e-12	0	0	0	0	PGF|1;TBXA2R|1;CXCL13|1;DLL4|1;THY1|1;COL18A1|1;ADAM15|1;WNT4|1;HSPB1|1;HYAL1|1;ITGB3|1;GPLD1|1;STAB1|1;CEACAM1|1;EFNB2|1;ROBO4|1;NOTCH4|1;CXCL10|1;PLXDC1|1;ENPEP|1;TIE1|1;WNT7B|1;PDGFRB|1;TBX6|1;CCL5|1;NPR1|1;CCL7|1	27	849	434	85180
negative regulation of macromolecule metabolic process	GO:0010605	9.6e-14	4.01e-12	0	0	0	0	VPS28|1;EXOSC4|1;GBP1|1;SPINT1|1;MAF1|1;FOXS1|1;LAMP3|1;INKA1|1;HES5|1;EIF4EBP1|1;ZNF564|1;HES2|1;EIF4EBP3|1;DLL4|1;MLIP|1;ZNF703|1;HEYL|1;IFNG|1;FOXQ1|1;NFE2L3|1;THY1|1;TFPI|1;WNT4|1;POLR2E|1;SMTNL1|1;HSPB1|1;ITGB3|1;CIR1|1;CEACAM1|1;DNAJC17|1;PODN|1;HIC1|1;BCDIN3D|1;NOTCH4|1;MIER2|1;MBD3|1;NXN|1;RPL18|1;CCL4|1;CD38|1;PLK3|1;PDE2A|1;ASF1A|1;DDRGK1|1;BCL6B|1;ETV7|1;SFRP4|1;KDM5A|1;TBX6|1;PSMB7|1;…	64	4451	434	85180
homeostatic process	GO:0042592	1.22e-13	5.05e-12	0	0	0	0	DGAT1|1;TBXA2R|1;ATP6V0B|1;TOR2A|1;ACOX3|1;CXCL13|1;EHD1|1;IFNG|1;NDUFAF2|1;THY1|1;RMDN3|1;POTEE|1;ATP6V1H|1;LRRC8D|1;CYTL1|1;HSPB1|1;ELOVL1|1;ALDOA|1;PNPLA2|1;C2CD2L|1;ITGB3|1;CXCL11|1;GPLD1|1;GPIHBP1|1;ENDOG|1;TNFRSF13C|1;CXCL10|1;CXCL9|1;NXN|1;WNT7B|1;POTEJ|1;CD38|1;SLC37A1|1;LPO|1;CRAD|1;SNX10|1;EXO1|1;AKAP5|1;SLC39A4|1;PDGFRB|1;SFRP4|1;MAPK15|1;TAP1|1;CCL5|1;PKP2|1;MAPK3|1;ZFPM1|1;BCAP31|1;R…	53	3237	434	85180
cellular response to endogenous stimulus	GO:0071495	1.31e-13	5.39e-12	0	0	0	0	PGF|1;PAGR1|1;ATP6V0B|1;SPINT1|1;HES5|1;EIF4EBP1|1;CXCL13|1;DLL4|1;SLC2A8|1;ZNF703|1;EHD1|1;HEYL|1;TFPI|1;ATP6V1H|1;WNT4|1;MYH6|1;LAMTOR2|1;RGMB|1;POLR2E|1;GNA11|1;HYAL1|1;GPLD1|1;CEACAM1|1;PEG10|1;TREM2|1;PDE2A|1;DDRGK1|1;STK16|1;AKAP5|1;PDGFRB|1;SFRP4|1;STUB1|1;CCL5|1;PLOD2|1;GNB2|1;MAPK3|1;CLEC3B|1;LRRC32|1;NCOA6|1;HNRNPU|1;LMO2|1;APRT|1;GDF5|1;POU5F1|1	44	2317	434	85180
response to other organism	GO:0051707	1.53e-13	6.25e-12	0	0	0	0	TBXA2R|1;EXOSC4|1;GBP1|1;CXCL13|1;IL12RB2|1;IDO1|1;IFNG|1;PDCD1LG2|1;CLEC4E|1;GBP5|1;TFPI|1;ATP6V1H|1;HSPB1|1;ITPKC|1;BATF2|1;APOBEC3C|1;HYAL1|1;CXCL11|1;GBP7|1;STAB1|1;ITLN1|1;CXCL10|1;CXCL9|1;MRPS2|1;COCH|1;TREM2|1;CCL4|1;TNFRSF8|1;LPO|1;NLRX1|1;TNIP2|1;CCL5|1;MAPK3|1;VIP|1;APOBEC3F|1;AP1S1|1;MUL1|1	37	1673	434	85180
positive regulation of nucleobase-containing compound metabolic process	GO:0045935	1.58e-13	6.41e-12	0	0	0	0	PAGR1|1;HES5|1;ZNF564|1;RBMXL1|1;MLIP|1;HEYL|1;IFNG|1;NFE2L3|1;WNT4|1;LMO4|1;CYTL1|1;RGMB|1;POLR2E|1;ABHD14B|1;CXCL11|1;LHX5|1;ENDOG|1;NOTCH4|1;CXCL10|1;CXCL9|1;LMX1B|1;TREM2|1;FHOD1|1;CD38|1;ASF1A|1;DDRGK1|1;STK16|1;AKAP5|1;ZBED2|1;ZNF750|1;PDGFRB|1;KDM5A|1;TNIP2|1;MAPK15|1;TBX6|1;OTX1|1;MAPK3|1;VIP|1;ZFPM1|1;THOC1|1;MAP2K3|1;HEATR1|1;NCOA6|1;NPR1|1;HNRNPU|1;RIOK2|1;SPIRE1|1;LMO2|1;E4F1|1;GTF2H2…	51	3045	434	85180
response to external biotic stimulus	GO:0043207	1.64e-13	6.62e-12	0	0	0	0	TBXA2R|1;EXOSC4|1;GBP1|1;CXCL13|1;IL12RB2|1;IDO1|1;IFNG|1;PDCD1LG2|1;CLEC4E|1;GBP5|1;TFPI|1;ATP6V1H|1;HSPB1|1;ITPKC|1;BATF2|1;APOBEC3C|1;HYAL1|1;CXCL11|1;GBP7|1;STAB1|1;ITLN1|1;CXCL10|1;CXCL9|1;MRPS2|1;COCH|1;TREM2|1;CCL4|1;TNFRSF8|1;LPO|1;NLRX1|1;TNIP2|1;CCL5|1;MAPK3|1;VIP|1;APOBEC3F|1;AP1S1|1;MUL1|1	37	1677	434	85180
angiogenesis	GO:0001525	1.71e-13	6.83e-12	0	0	0	0	PGF|1;TBXA2R|1;CXCL13|1;DLL4|1;THY1|1;COL18A1|1;ADAM15|1;HSPB1|1;HYAL1|1;ITGB3|1;GPLD1|1;STAB1|1;CEACAM1|1;EFNB2|1;ROBO4|1;NOTCH4|1;CXCL10|1;PLXDC1|1;ENPEP|1;TIE1|1;WNT7B|1;PDGFRB|1;CCL5|1;NPR1|1;CCL7|1	25	735	434	85180
organonitrogen compound metabolic process	GO:1901564	2.69e-13	1.07e-11	0	0	0	0	DGAT1|1;PGF|1;IVL|1;VPS28|1;LYPLA2|1;BOLA2B|1;PAGR1|1;SPRR1A|1;FBXL6|1;GBP1|1;CCL25|1;URM1|1;DPM2|1;SPINT1|1;CYC1|1;LAMP3|1;INKA1|1;HES5|1;B3GALT6|1;CHML|1;EIF4EBP1|1;SDC1|1;KLK12|1;EIF4EBP3|1;KLHDC8B|1;DLL4|1;TRIM59|1;EIF2B2|1;IL12RB2|1;PPP4C|1;ARTN|1;COX4I2|1;IDO1|1;IFNG|1;AGBL2|1;HECTD3|1;THY1|1;NAPRT|1;KLHL23|1;SDSL|1;PDK1|1;ATP5PF|1;ADAM15|1;SRP14|1;TFPI|1;TMEM115|1;UROD|1;MYH6|1;LAMTOR2|1;P…	193	23968	434	85180
cell activation	GO:0001775	2.79e-13	1.1e-11	0	0	0	0	DGAT1|1;TBXA2R|1;CD151|1;DLL4|1;IDO1|1;IFNG|1;PDCD1LG2|1;CLEC4E|1;THY1|1;NAPRT|1;SRP14|1;WNT4|1;LAMTOR2|1;SLC27A2|1;LMO4|1;HSPB1|1;GNA11|1;IL21|1;BATF2|1;ALDOA|1;TOLLIP|1;RAB44|1;ITGB3|1;CEACAM1|1;EFNB2|1;TNFRSF13C|1;CXCL10|1;TREM2|1;CD38|1;EXO1|1;PDGFRB|1;PLA2G2D|1;TNIP2|1;PSMB7|1;CCL5|1;MAPK3|1;ZFPM1|1;THOC1|1;PDCD1|1;LRRC32|1;APEH|1;APRT|1	42	2174	434	85180
regulation of multicellular organismal development	GO:2000026	3.05e-13	1.19e-11	0	0	0	0	PGF|1;TBXA2R|1;ACAP3|1;SPINT1|1;HES5|1;CXCL13|1;HES2|1;DLL4|1;ZNF703|1;HEYL|1;IDO1|1;IFNG|1;THY1|1;TCTA|1;WNT4|1;MYH6|1;HSPB1|1;GNA11|1;IL21|1;MOB2|1;HYAL1|1;LHX5|1;STAB1|1;CEACAM1|1;EFNB2|1;NOTCH4|1;CXCL10|1;TIE1|1;TREM2|1;TNFRSF8|1;SP6|1;TWF2|1;CD38|1;AKAP5|1;PDGFRB|1;SFRP4|1;TBX6|1;PSMB7|1;CCL5|1;ZFPM1|1;THOC1|1;PDCD1|1;MUL1|1;NPR1|1;SOD2|1;LMO2|1;E4F1|1;GDF5|1;POU5F1|1	49	2887	434	85180
positive regulation of cellular component organization	GO:0051130	3.06e-13	1.19e-11	0	0	0	0	VPS28|1;CD151|1;SDC1|1;CXCL13|1;ZNF703|1;EHD1|1;IFNG|1;GBP5|1;THY1|1;PDK1|1;WNT4|1;ITPKC|1;GZMB|1;MOB2|1;HYAL1|1;SH3GL1|1;ENDOG|1;EFNB2|1;PLS1|1;CXCL9|1;MRPS2|1;TREM2|1;FHOD1|1;TPPP3|1;TWF2|1;CRAD|1;MRPS27|1;AKAP5|1;PDGFRB|1;SFRP4|1;STUB1|1;MAPK15|1;PSMB7|1;PLOD2|1;MAPK3|1;MUL1|1;CNST|1;HNRNPU|1;SPIRE1|1;GTF2H2|1;GDF5|1	41	2084	434	85180
single-organism intracellular transport	GO:1902582	3.23e-13	1.25e-11	0	0	0	0	VPS28|1;VPS26B|1;CYC1|1;TIMM13|1;RGPD6|1;TRAPPC6A|1;EHD1|1;SSNA1|1;IFNG|1;THY1|1;SRP14|1;TMEM115|1;SSX2IP|1;COPZ1|1;HSPB1|1;TMEM129|1;IFT43|1;GZMB|1;CXCL11|1;IPO13|1;SH3GL1|1;GPN2|1;PMPCA|1;CXCL10|1;CXCL9|1;RPL18|1;OSBPL5|1;ATP5F1D|1;PDE2A|1;TMEM102|1;AKAP5|1;BET1L|1;MAPK15|1;PSMB7|1;TAP1|1;TIMM8B|1;MAPK3|1;THOC1|1;DDX19B|1;AP1S1|1;BCAP31|1;RHOT2|1;MUL1|1;CNST|1;RIOK2|1;SPIRE1|1;GDF5|1;POU5F1|1	48	2787	434	85180
signal transduction	GO:0007165	3.48e-13	1.33e-11	0	0	0	0	PGF|1;TBXA2R|1;BOLA2B|1;PAGR1|1;CD151|1;ATP6V0B|1;GBP1|1;RGS3|1;CCL25|1;TOR2A|1;ROBO3|1;HES5|1;CHML|1;EIF4EBP1|1;SDC1|1;CXCL13|1;HES2|1;DLL4|1;SLC2A8|1;TRIM59|1;RHOV|1;EIF2B2|1;AHCTF1|1;IL12RB2|1;PPP4C|1;ZNF703|1;SSNA1|1;HEYL|1;ARTN|1;IFNG|1;PDCD1LG2|1;CLEC4E|1;THY1|1;BTN3A3|1;RABEP2|1;PDK1|1;ADAM15|1;ATP6V1H|1;WNT4|1;MYH6|1;LAMTOR2|1;SSX2IP|1;CYTL1|1;GUCY2C|1;GPR19|1;RGMB|1;POLR2E|1;HSPB1|1;GNA1…	138	14935	434	85180
positive regulation of macromolecule biosynthetic process	GO:0010557	4.38e-13	1.67e-11	0	0	0	0	PAGR1|1;HES5|1;ZNF564|1;RBMXL1|1;MLIP|1;HEYL|1;IFNG|1;NFE2L3|1;WNT4|1;LMO4|1;CYTL1|1;RGMB|1;POLR2E|1;ABHD14B|1;HSPB1|1;IL21|1;LHX5|1;BCDIN3D|1;TNFRSF13C|1;NOTCH4|1;CXCL10|1;LMX1B|1;FHOD1|1;TNFRSF8|1;CD38|1;ASF1A|1;MRPS27|1;DDRGK1|1;STK16|1;ZBED2|1;ZNF750|1;PDGFRB|1;KDM5A|1;TNIP2|1;MAPK15|1;TBX6|1;OTX1|1;CCL5|1;MAPK3|1;ZFPM1|1;THOC1|1;MAP2K3|1;HEATR1|1;NCOA6|1;HNRNPU|1;LMO2|1;E4F1|1;GTF2H2|1;POU5F…	49	2916	434	85180
regulation of cellular catabolic process	GO:0031329	6.24e-13	2.36e-11	0	0	0	0	EXOSC4|1;VPS26B|1;ATP6V0B|1;LAMP3|1;IFNG|1;PDK1|1;ATP6V1H|1;LAMTOR2|1;HSPB1|1;ITPKC|1;PNPLA2|1;GPLD1|1;CPTP|1;ZFAND2A|1;ENDOG|1;MRPS2|1;TREM2|1;EXOC8|1;PLK3|1;DDRGK1|1;SFRP4|1;STUB1|1;MAPK15|1;PSMB7|1;PLOD2|1;MAPK3|1;VIP|1;BCAP31|1;MUL1|1;TMEM259|1;HNRNPU|1;NPRL2|1;ATG101|1;GDF5|1;TMEM150A|1	35	1575	434	85180
intracellular transport	GO:0046907	6.65e-13	2.5e-11	0	0	0	0	VPS28|1;VPS26B|1;CYC1|1;TIMM13|1;PLEKHJ1|1;CHML|1;ACOX3|1;RGPD6|1;AP2S1|1;PPFIA3|1;TRAPPC6A|1;EHD1|1;MON1A|1;SSNA1|1;IFNG|1;THY1|1;SRP14|1;TMEM115|1;SLC27A2|1;VPS18|1;SSX2IP|1;COPZ1|1;HSPB1|1;TMEM129|1;IFT43|1;GZMB|1;RAB44|1;ITGB3|1;CXCL11|1;IPO13|1;GPIHBP1|1;SH3GL1|1;GPN2|1;EFNB2|1;PMPCA|1;RAB2B|1;CXCL10|1;CXCL9|1;RPL18|1;FHOD1|1;OSBPL5|1;ATP5F1D|1;PLK3|1;PDE2A|1;TMEM102|1;AKAP5|1;BET1L|1;MAPK15…	64	4651	434	85180
regulation of molecular function	GO:0065009	6.96e-13	2.6e-11	0	0	0	0	PGF|1;TBXA2R|1;CCL25|1;ACAP3|1;DPM2|1;TOR2A|1;SPINT1|1;FOXS1|1;LAMP3|1;INKA1|1;CHML|1;CXCL13|1;RGPD6|1;EIF2B2|1;TRAPPC6A|1;MON1A|1;HEYL|1;ARTN|1;IFNG|1;THY1|1;RABEP2|1;ADAM15|1;TFPI|1;ATP6V1H|1;WNT4|1;MYH6|1;LAMTOR2|1;LMO4|1;CYTL1|1;HSPB1|1;IL21|1;ITGB3|1;CXCL11|1;RLN1|1;GPLD1|1;GPIHBP1|1;CEACAM1|1;PODN|1;EFNB2|1;CXCL10|1;CXCL9|1;PSPN|1;TREM2|1;CFHR1|1;CCL4|1;WNT7B|1;TNFRSF8|1;CRADD|1;DDRGK1|1;CL…	77	6275	434	85180
cell-cell signaling	GO:0007267	7.24e-13	2.69e-11	0	0	0	0	PGF|1;TOR2A|1;SDC1|1;CXCL13|1;PCDH12|1;PPFIA3|1;ZNF703|1;IFNG|1;NDUFAF2|1;THY1|1;KCNC3|1;WNT4|1;MYH6|1;VPS18|1;GPR19|1;GNA11|1;TOLLIP|1;C2CD2L|1;TMEM88|1;CXCL11|1;LHX5|1;GPLD1|1;GABRD|1;SH3GL1|1;STAB1|1;KCNK6|1;HIC1|1;PCDHB9|1;EFNB2|1;CXCL10|1;CXCL9|1;NXN|1;ENPEP|1;CCL4|1;WNT7B|1;CD38|1;AKAP5|1;ZBED2|1;SFRP4|1;PSMB7|1;CCL5|1;GNB2|1;PKP2|1;RIN1|1;VIP|1;PCDH1|1;GRIK3|1;CCL7|1;FADS1|1;GDF5|1;POU5F1|1	51	3172	434	85180
positive regulation of chemotaxis	GO:0050921	7.66e-13	2.82e-11	0	0	0	0	PGF|1;CXCL13|1;ARTN|1;HSPB1|1;CXCL11|1;CXCL10|1;CXCL9|1;TREM2|1;CCL4|1;TMEM102|1;PDGFRB|1;CCL5|1;MAPK3|1;CCL7|1	14	180	434	85180
biosynthetic process	GO:0009058	7.71e-13	2.82e-11	0	0	0	0	DGAT1|1;BOLA2B|1;PAGR1|1;DPM2|1;MAF1|1;CYC1|1;NANS|1;FOXS1|1;HES5|1;B3GALT6|1;EIF4EBP1|1;SDC1|1;ZNF564|1;HES2|1;EIF4EBP3|1;DLL4|1;RBMXL1|1;EIF2B2|1;AHCTF1|1;MLIP|1;ZNF703|1;HEYL|1;COQ4|1;IDO1|1;IFNG|1;GLI4|1;FOXQ1|1;G6PC3|1;NFE2L3|1;THY1|1;AMDHD2|1;NAPRT|1;INTS11|1;CENPB|1;PDK1|1;ATP5PF|1;SRP14|1;TMEM115|1;UROD|1;WNT4|1;MYH6|1;SLC27A2|1;CWH43|1;LMO4|1;CYTL1|1;ZNF730|1;GUCY2C|1;RGMB|1;POLR2E|1;GRW…	172	20624	434	85180
positive regulation of protein metabolic process	GO:0051247	8.97e-13	3.26e-11	0	0	0	0	PGF|1;VPS28|1;CCL25|1;HES5|1;IFNG|1;LAMTOR2|1;FAM161A|1;HSPB1|1;IL21|1;TOLLIP|1;MOB2|1;ITGB3|1;GPLD1|1;ZFAND2A|1;ITLN1|1;BCDIN3D|1;TNFRSF13C|1;TIE1|1;TREM2|1;CCL4|1;WNT7B|1;AURKAIP1|1;TNFRSF8|1;CRADD|1;PLK3|1;MRPS27|1;DDRGK1|1;AKAP5|1;PDGFRB|1;GSAP|1;STUB1|1;PSMB7|1;CCL5|1;MAPK3|1;VIP|1;ZFPM1|1;MAP2K3|1;CLEC3B|1;BCAP31|1;MUL1|1;TMEM259|1;PPP1R14D|1;CCL7|1;GDF5|1;POU5F1|1	45	2556	434	85180
regulation of transport	GO:0051049	1.01e-12	3.65e-11	0	0	0	0	VPS28|1;CD151|1;GBP1|1;TOR2A|1;SDC1|1;EHD1|1;IFNG|1;CLEC4E|1;NDUFAF2|1;THY1|1;KCNC3|1;VPS18|1;GZMB|1;RAB44|1;C2CD2L|1;ITGB3|1;CXCL11|1;GPLD1|1;CPTP|1;SH3GL1|1;CEACAM1|1;KCNK6|1;EFNB2|1;ITLN1|1;RAB2B|1;CXCL10|1;CXCL9|1;TREM2|1;CCL4|1;CD38|1;PLK3|1;PDE2A|1;TMEM102|1;AKAP5|1;BET1L|1;PDGFRB|1;SFRP4|1;MAPK15|1;PSMB7|1;CCL5|1;PKP2|1;MAPK3|1;VIP|1;BCAP31|1;LRRC32|1;MUL1|1;CPLANE2|1;CNST|1;NPR1|1;RIOK2|1…	53	3421	434	85180
organic substance biosynthetic process	GO:1901576	1.07e-12	3.85e-11	0	0	0	0	DGAT1|1;BOLA2B|1;PAGR1|1;DPM2|1;MAF1|1;CYC1|1;NANS|1;FOXS1|1;HES5|1;B3GALT6|1;EIF4EBP1|1;SDC1|1;ZNF564|1;HES2|1;EIF4EBP3|1;DLL4|1;RBMXL1|1;EIF2B2|1;AHCTF1|1;MLIP|1;ZNF703|1;HEYL|1;COQ4|1;IDO1|1;IFNG|1;GLI4|1;FOXQ1|1;G6PC3|1;NFE2L3|1;THY1|1;AMDHD2|1;NAPRT|1;INTS11|1;CENPB|1;PDK1|1;ATP5PF|1;SRP14|1;TMEM115|1;UROD|1;WNT4|1;MYH6|1;SLC27A2|1;CWH43|1;LMO4|1;CYTL1|1;ZNF730|1;GUCY2C|1;RGMB|1;POLR2E|1;GRW…	169	20196	434	85180
positive regulation of immune system process	GO:0002684	1.14e-12	4.06e-11	0	0	0	0	PGF|1;GBP1|1;CXCL13|1;EIF2B2|1;IDO1|1;IFNG|1;PDCD1LG2|1;CLEC4E|1;GBP5|1;THY1|1;BTN3A3|1;IL21|1;CXCL11|1;GPLD1|1;CEACAM1|1;C1S|1;PLVAP|1;EFNB2|1;TNFRSF13C|1;CXCL10|1;CXCL9|1;COCH|1;TREM2|1;CFHR1|1;CCL4|1;CD38|1;MUCL1|1;NLRX1|1;SMAGP|1;TMEM102|1;TNIP2|1;PSMB7|1;CCL5|1;MAPK3|1;MAP2K3|1;PDCD1|1;CFB|1;C1R|1;CCL7|1	39	1979	434	85180
cellular protein modification process	GO:0006464	1.16e-12	4.09e-11	0	0	0	0	PGF|1;IVL|1;VPS28|1;LYPLA2|1;PAGR1|1;SPRR1A|1;FBXL6|1;GBP1|1;CCL25|1;URM1|1;DPM2|1;NANS|1;INKA1|1;HES5|1;B3GALT6|1;CHML|1;KLHDC8B|1;TRIM59|1;IL12RB2|1;PPP4C|1;ARTN|1;IFNG|1;AGBL2|1;HECTD3|1;THY1|1;KLHL23|1;PDK1|1;TMEM115|1;MYH6|1;LAMTOR2|1;CWH43|1;FAM161A|1;NTMT1|1;GUCY2C|1;TTLL11|1;SMTNL1|1;HSPB1|1;TMEM129|1;IL21|1;KLHDC7B|1;TOLLIP|1;MOB2|1;PNPLA2|1;PIGQ|1;ITGB3|1;GPLD1|1;GPIHBP1|1;GRK4|1;UBE2J2…	105	10187	434	85180
protein modification process	GO:0036211	1.16e-12	4.09e-11	0	0	0	0	PGF|1;IVL|1;VPS28|1;LYPLA2|1;PAGR1|1;SPRR1A|1;FBXL6|1;GBP1|1;CCL25|1;URM1|1;DPM2|1;NANS|1;INKA1|1;HES5|1;B3GALT6|1;CHML|1;KLHDC8B|1;TRIM59|1;IL12RB2|1;PPP4C|1;ARTN|1;IFNG|1;AGBL2|1;HECTD3|1;THY1|1;KLHL23|1;PDK1|1;TMEM115|1;MYH6|1;LAMTOR2|1;CWH43|1;FAM161A|1;NTMT1|1;GUCY2C|1;TTLL11|1;SMTNL1|1;HSPB1|1;TMEM129|1;IL21|1;KLHDC7B|1;TOLLIP|1;MOB2|1;PNPLA2|1;PIGQ|1;ITGB3|1;GPLD1|1;GPIHBP1|1;GRK4|1;UBE2J2…	105	10187	434	85180
mitochondrion organization	GO:0007005	1.56e-12	5.47e-11	0	0	0	0	TIMM13|1;NDUFAF2|1;PDK1|1;ITPKC|1;GZMB|1;BCL2A1|1;NDUFV3|1;MRPL36|1;PMPCA|1;MRPS2|1;TREM2|1;AURKAIP1|1;ATP5F1D|1;PDE2A|1;ATAD3A|1;MRPS27|1;TMEM102|1;COX20|1;COX7A1|1;SFRP4|1;COX14|1;PSMB7|1;PLOD2|1;TIMM8B|1;RHOT2|1;MUL1|1;MRPS26|1;MTFR1L|1;SOD2|1;GDF5|1;NDUFS6|1	31	1280	434	85180
regulation of catabolic process	GO:0009894	1.83e-12	6.34e-11	0	0	0	0	VPS28|1;EXOSC4|1;VPS26B|1;ATP6V0B|1;LAMP3|1;IFNG|1;PDK1|1;ATP6V1H|1;LAMTOR2|1;HSPB1|1;ITPKC|1;PNPLA2|1;GPLD1|1;CPTP|1;ZFAND2A|1;ENDOG|1;MRPS2|1;TREM2|1;EXOC8|1;PLK3|1;DDRGK1|1;SFRP4|1;STUB1|1;MAPK15|1;PSMB7|1;PLOD2|1;MAPK3|1;VIP|1;BCAP31|1;MUL1|1;TMEM259|1;HNRNPU|1;NPRL2|1;ATG101|1;GDF5|1;TMEM150A|1	36	1728	434	85180
nitrogen compound metabolic process	GO:0006807	1.84e-12	6.34e-11	0	0	0	0	DGAT1|1;PGF|1;IVL|1;VPS28|1;NSMCE1|1;EXOSC4|1;LYPLA2|1;BOLA2B|1;PAGR1|1;SPRR1A|1;FBXL6|1;GBP1|1;CCL25|1;URM1|1;DPM2|1;SPINT1|1;MAF1|1;CYC1|1;NANS|1;FOXS1|1;PUSL1|1;LAMP3|1;INKA1|1;HES5|1;B3GALT6|1;CHML|1;EIF4EBP1|1;SDC1|1;ZNF564|1;HES2|1;KLK12|1;EIF4EBP3|1;KLHDC8B|1;DLL4|1;TRIM59|1;RBMXL1|1;EIF2B2|1;AHCTF1|1;MLIP|1;IL12RB2|1;PPP4C|1;ZNF703|1;HEYL|1;ARTN|1;COX4I2|1;IDO1|1;IFNG|1;GLI4|1;AGBL2|1;FOX…	264	37591	434	85180
organic substance metabolic process	GO:0071704	2.14e-12	7.36e-11	0	0	0	0	DGAT1|1;PGF|1;IVL|1;VPS28|1;NSMCE1|1;EXOSC4|1;LYPLA2|1;BOLA2B|1;PAGR1|1;TBCA|1;SPRR1A|1;FBXL6|1;SIAE|1;GBP1|1;CCL25|1;URM1|1;DPM2|1;TOR2A|1;SPINT1|1;MAF1|1;CYC1|1;NANS|1;FOXS1|1;PUSL1|1;LAMP3|1;INKA1|1;TIMM13|1;HES5|1;B3GALT6|1;PLEKHJ1|1;CHML|1;ACOX3|1;EIF4EBP1|1;SDC1|1;ZNF564|1;HES2|1;KLK12|1;EIF4EBP3|1;KLHDC8B|1;DLL4|1;SLC2A8|1;TRIM59|1;RBMXL1|1;EIF2B2|1;COL5A3|1;AHCTF1|1;MLIP|1;IL12RB2|1;PCDH1…	291	43034	434	85180
vesicle-mediated transport	GO:0016192	2.63e-12	8.96e-11	0	0	0	0	DGAT1|1;VPS28|1;VPS26B|1;CD151|1;PLEKHJ1|1;CHML|1;SDC1|1;RGPD6|1;RHOV|1;AP2S1|1;PPFIA3|1;TRAPPC6A|1;EHD1|1;MON1A|1;IFNG|1;EXOC3L2|1;RABEP2|1;NAPRT|1;SRP14|1;TMEM115|1;ATP6V1H|1;LAMTOR2|1;PRSS12|1;SLC27A2|1;VPS18|1;COPZ1|1;ALDOA|1;TOLLIP|1;RAB44|1;ITGB3|1;GPIHBP1|1;SH3GL1|1;GRK4|1;STAB1|1;CEACAM1|1;EFNB2|1;HBA2|1;RAB2B|1;TREM2|1;OSBPL5|1;EXOC8|1;SNX10|1;BET1L|1;SFRP4|1;MAPK15|1;PSMB7|1;TAP1|1;CCL5…	62	4559	434	85180
positive regulation of cell communication	GO:0010647	2.96e-12	1e-10	0	0	0	0	PAGR1|1;CCL25|1;HES5|1;DLL4|1;IFNG|1;PDK1|1;WNT4|1;LAMTOR2|1;ITPKC|1;IL21|1;GZMB|1;C2CD2L|1;ITGB3|1;CXCL11|1;GPLD1|1;SH3GL1|1;HIC1|1;EFNB2|1;NOTCH4|1;CXCL10|1;CXCL9|1;MRPS2|1;TIE1|1;TREM2|1;CCL4|1;WNT7B|1;CRADD|1;CD38|1;DDRGK1|1;AKAP5|1;ZBED2|1;PDGFRB|1;SFRP4|1;TNIP2|1;PSMB7|1;CCL5|1;PLOD2|1;MAPK3|1;VIP|1;MAP2K3|1;BCAP31|1;MUL1|1;NPR1|1;CCL7|1;GDF5|1;POU5F1|1	46	2754	434	85180
cellular biosynthetic process	GO:0044249	3.56e-12	1.2e-10	0	0	0	0	DGAT1|1;BOLA2B|1;PAGR1|1;DPM2|1;MAF1|1;CYC1|1;NANS|1;FOXS1|1;HES5|1;B3GALT6|1;EIF4EBP1|1;ZNF564|1;HES2|1;EIF4EBP3|1;DLL4|1;RBMXL1|1;EIF2B2|1;AHCTF1|1;MLIP|1;ZNF703|1;HEYL|1;COQ4|1;IDO1|1;IFNG|1;GLI4|1;FOXQ1|1;NFE2L3|1;THY1|1;AMDHD2|1;NAPRT|1;INTS11|1;CENPB|1;PDK1|1;ATP5PF|1;SRP14|1;TMEM115|1;UROD|1;WNT4|1;MYH6|1;SLC27A2|1;CWH43|1;LMO4|1;CYTL1|1;ZNF730|1;GUCY2C|1;RGMB|1;POLR2E|1;GRWD1|1;SMTNL1|1;A…	166	19970	434	85180
autophagy	GO:0006914	3.98e-12	1.34e-10	0	0	0	0	VPS28|1;VPS26B|1;ATP6V0B|1;LAMP3|1;IFNG|1;PDK1|1;ATP6V1H|1;LAMTOR2|1;VPS18|1;HSPB1|1;ITPKC|1;TOLLIP|1;CPTP|1;EI24|1;MRPS2|1;TREM2|1;EXOC8|1;PLK3|1;SFRP4|1;STUB1|1;MAPK15|1;PLOD2|1;MAPK3|1;MUL1|1;NPRL2|1;ATG101|1;GDF5|1;TMEM150A|1	28	1080	434	85180
regulation of intracellular transport	GO:0032386	4.01e-12	1.34e-10	0	0	0	0	EHD1|1;IFNG|1;THY1|1;VPS18|1;GZMB|1;ITGB3|1;CXCL11|1;SH3GL1|1;EFNB2|1;CXCL10|1;CXCL9|1;PLK3|1;PDE2A|1;TMEM102|1;AKAP5|1;BET1L|1;MAPK15|1;PSMB7|1;MAPK3|1;BCAP31|1;MUL1|1;CNST|1;RIOK2|1;GDF5|1;POU5F1|1	25	850	434	85180
protein complex subunit organization	GO:0071822	4.19e-12	1.39e-10	0	0	0	0	TBCA|1;SLC9A3R2|1;GBP1|1;MAF1|1;HES5|1;EIF4EBP1|1;CXCL13|1;COL5A3|1;AHCTF1|1;TRAPPC6A|1;EHD1|1;IFNG|1;GBP5|1;NDUFAF2|1;KCNC3|1;TMEM141|1;WNT4|1;VPS18|1;LMO4|1;NTMT1|1;ALDOA|1;NDUFV3|1;CPTP|1;MRPL36|1;SH3GL1|1;ITLN1|1;HBA2|1;ZNHIT1|1;MRPS2|1;RPL18|1;DCTPP1|1;FHOD1|1;AURKAIP1|1;TPPP3|1;TWF2|1;EXOC8|1;PLK3|1;TUBG2|1;ASF1A|1;MRPS27|1;COX20|1;AKAP5|1;STUB1|1;COX14|1;MAPK15|1;CCL5|1;PKP2|1;MAPK3|1;APEH…	55	3782	434	85180
regulation of cell differentiation	GO:0045595	5.58e-12	1.84e-10	0	0	0	0	GBP1|1;ACAP3|1;SPINT1|1;HES5|1;HES2|1;DLL4|1;ZNF703|1;EHD1|1;HEYL|1;IFNG|1;THY1|1;TCTA|1;WNT4|1;LMO4|1;POLR2E|1;GNA11|1;IL21|1;MOB2|1;ITGB3|1;CEACAM1|1;EFNB2|1;NOTCH4|1;CXCL10|1;CXCL9|1;TREM2|1;WNT7B|1;TNFRSF8|1;TWF2|1;CD38|1;AKAP5|1;BCL6B|1;SFRP4|1;TBX6|1;PSMB7|1;CCL5|1;PKP2|1;ZFPM1|1;MUL1|1;CEACAM5|1;HNRNPU|1;SOD2|1;LMO2|1;FADS1|1;GDF5|1;POU5F1|1	45	2700	434	85180
regulation of anatomical structure morphogenesis	GO:0022603	7.62e-12	2.5e-10	0	0	0	0	PGF|1;TBXA2R|1;GBP1|1;HES5|1;CXCL13|1;DLL4|1;RHOV|1;ZNF703|1;EHD1|1;IFNG|1;THY1|1;WNT4|1;HSPB1|1;ALDOA|1;HYAL1|1;STAB1|1;CEACAM1|1;EFNB2|1;TNFRSF13C|1;CXCL10|1;CXCL9|1;TIE1|1;TREM2|1;SP6|1;TWF2|1;FMNL2|1;AKAP5|1;MAPK15|1;PSMB7|1;CCL5|1;MUL1|1;NPR1|1;CCL7|1;POU5F1|1	34	1631	434	85180
cellular component morphogenesis	GO:0032989	8.32e-12	2.71e-10	0	0	0	0	LYPLA2|1;GBP1|1;ROBO3|1;TRIM59|1;RHOV|1;COL5A3|1;ZNF703|1;EHD1|1;HEYL|1;ARTN|1;THY1|1;TMEM141|1;COL18A1|1;ADAM15|1;WNT4|1;MYH6|1;SSX2IP|1;FAM161A|1;RGMB|1;IFT43|1;ALDOA|1;ITGB3|1;EFNB2|1;ROBO4|1;NOTCH4|1;PSPN|1;TREM2|1;JHY|1;WNT7B|1;TNFRSF8|1;TWF2|1;CEP70|1;LRGUK|1;FMNL2|1;SNX10|1;AKAP5|1;PDGFRB|1;MAPK15|1;MAPK3|1;ZFPM1|1;MUL1|1;CPLANE2|1;CCL7|1;NDUFS6|1	44	2627	434	85180
cell adhesion	GO:0007155	1.01e-11	3.27e-10	0	0	0	0	CD151|1;GBP1|1;CCL25|1;ROBO3|1;HES5|1;ESAM|1;CXCL13|1;COL5A3|1;PCDH12|1;ZNF703|1;IDO1|1;IFNG|1;EGFL6|1;PDCD1LG2|1;DGCR6|1;THY1|1;COL18A1|1;ADAM15|1;CERCAM|1;WNT4|1;SSX2IP|1;RGMB|1;HSPB1|1;IL21|1;HYAL1|1;ITGB3|1;STAB1|1;CEACAM1|1;PCDHB9|1;EFNB2|1;ROBO4|1;TNFRSF13C|1;CCL4|1;WNT7B|1;SMAGP|1;TMEM102|1;PLA2G2D|1;HACD1|1;CCL5|1;PKP2|1;NECTIN4|1;ZFPM1|1;PDCD1|1;LRRC32|1;PCDH1|1;CEACAM5|1;CLSTN3|1;EPB41L…	48	3075	434	85180
biological adhesion	GO:0022610	1.09e-11	3.51e-10	0	0	0	0	CD151|1;GBP1|1;CCL25|1;ROBO3|1;HES5|1;ESAM|1;CXCL13|1;COL5A3|1;PCDH12|1;ZNF703|1;IDO1|1;IFNG|1;EGFL6|1;PDCD1LG2|1;DGCR6|1;THY1|1;COL18A1|1;ADAM15|1;CERCAM|1;WNT4|1;SSX2IP|1;RGMB|1;HSPB1|1;IL21|1;HYAL1|1;ITGB3|1;STAB1|1;CEACAM1|1;PCDHB9|1;EFNB2|1;ROBO4|1;TNFRSF13C|1;CCL4|1;WNT7B|1;SMAGP|1;TMEM102|1;PLA2G2D|1;HACD1|1;CCL5|1;PKP2|1;NECTIN4|1;ZFPM1|1;PDCD1|1;LRRC32|1;PCDH1|1;CEACAM5|1;CLSTN3|1;EPB41L…	48	3082	434	85180
positive regulation of leukocyte migration	GO:0002687	1.6e-11	5.11e-10	0	0	0	0	PGF|1;CXCL13|1;THY1|1;CXCL11|1;PLVAP|1;CXCL10|1;CXCL9|1;TREM2|1;CCL4|1;TMEM102|1;CCL5|1;MAPK3|1;CCL7|1	13	183	434	85180
macromolecular complex subunit organization	GO:0043933	1.63e-11	5.19e-10	0	0	0	0	DGAT1|1;TBCA|1;SLC9A3R2|1;GBP1|1;MAF1|1;HES5|1;ESAM|1;EIF4EBP1|1;CXCL13|1;COL5A3|1;AHCTF1|1;TRAPPC6A|1;EHD1|1;IFNG|1;GBP5|1;NDUFAF2|1;KCNC3|1;TMEM141|1;WNT4|1;VPS18|1;TMEM250|1;LMO4|1;NTMT1|1;GRWD1|1;ALDOA|1;NDUFV3|1;CPTP|1;GPIHBP1|1;MRPL36|1;SH3GL1|1;ITLN1|1;HBA2|1;ZNHIT1|1;MBD3|1;MRPS2|1;RPL18|1;DCTPP1|1;FHOD1|1;AURKAIP1|1;TPPP3|1;TWF2|1;EXOC8|1;ATP5F1D|1;PLK3|1;TUBG2|1;CRAD|1;ASF1A|1;MRPS27|1;…	69	5647	434	85180
process utilizing autophagic mechanism	GO:0061919	1.71e-11	5.42e-10	0	0	0	0	VPS28|1;VPS26B|1;ATP6V0B|1;LAMP3|1;IFNG|1;ATP6V1H|1;LAMTOR2|1;VPS18|1;HSPB1|1;TOLLIP|1;CPTP|1;EI24|1;TREM2|1;EXOC8|1;PLK3|1;STUB1|1;MAPK15|1;MAPK3|1;MUL1|1;NPRL2|1;ATG101|1;TMEM150A|1	22	690	434	85180
innate immune response	GO:0045087	1.75e-11	5.47e-10	0	0	0	0	VPS26B|1;GBP1|1;CCL25|1;TRIM59|1;IFNG|1;CLEC4E|1;GBP5|1;ADAM15|1;POLR2E|1;IL21|1;GZMB|1;TOLLIP|1;APOBEC3C|1;GBP7|1;CEACAM1|1;C1S|1;COCH|1;TREM2|1;CCL4|1;MUCL1|1;NLRX1|1;SMAGP|1;KLRD1|1;PDGFRB|1;TNIP2|1;PSMB7|1;TAP1|1;CCL5|1;MAPK3|1;VIP|1;MAP2K3|1;APOBEC3F|1;MUL1|1;CFB|1;UBE2L6|1;C1R|1;CCL7|1	37	1970	434	85180
negative regulation of gene expression	GO:0010629	1.75e-11	5.47e-10	0	0	0	0	EXOSC4|1;MAF1|1;FOXS1|1;HES5|1;EIF4EBP1|1;ZNF564|1;HES2|1;EIF4EBP3|1;DLL4|1;MLIP|1;ZNF703|1;HEYL|1;IFNG|1;FOXQ1|1;NFE2L3|1;WNT4|1;POLR2E|1;SMTNL1|1;HSPB1|1;CIR1|1;DNAJC17|1;HIC1|1;BCDIN3D|1;NOTCH4|1;MIER2|1;MBD3|1;RPL18|1;CCL4|1;CD38|1;PLK3|1;PDE2A|1;ASF1A|1;DDRGK1|1;BCL6B|1;ETV7|1;SFRP4|1;KDM5A|1;TBX6|1;PSMB7|1;CCL5|1;VIP|1;ZFPM1|1;KLF16|1;HNRNPU|1;E4F1|1;GTF2H2|1;POU5F1|1	47	3014	434	85180
regulation of chemotaxis	GO:0050920	1.83e-11	5.69e-10	0	0	0	0	PGF|1;CXCL13|1;ARTN|1;HSPB1|1;CXCL11|1;EFNB2|1;CXCL10|1;CXCL9|1;TREM2|1;CCL4|1;TMEM102|1;PDGFRB|1;CCL5|1;MAPK3|1;CCL7|1	15	274	434	85180
regulation of defense response	GO:0031347	1.84e-11	5.7e-10	0	0	0	0	IDO1|1;IFNG|1;CLEC4E|1;GBP5|1;ATP6V1H|1;ITPKC|1;IL21|1;CEACAM1|1;C1S|1;MRPS2|1;COCH|1;TREM2|1;CFHR1|1;CCL4|1;MVK|1;PDE2A|1;MUCL1|1;NLRX1|1;SMAGP|1;BCL6B|1;TNIP2|1;PSMB7|1;TAP1|1;CCL5|1;MAPK3|1;MAP2K3|1;APOBEC3F|1;AP1S1|1;MUL1|1;CFB|1;C1R|1	31	1412	434	85180
secretion	GO:0046903	1.88e-11	5.77e-10	0	0	0	0	DGAT1|1;GBP1|1;TOR2A|1;SDC1|1;PPFIA3|1;MON1A|1;IFNG|1;EXOC3L2|1;CLEC4E|1;GBP5|1;NDUFAF2|1;KCNC3|1;NAPRT|1;SRP14|1;LAMTOR2|1;PRSS12|1;SLC27A2|1;VPS18|1;ALDOA|1;TOLLIP|1;RAB44|1;C2CD2L|1;ITGB3|1;GPLD1|1;CPTP|1;CEACAM1|1;RAB2B|1;TREM2|1;JHY|1;EXOC8|1;CD38|1;SNX10|1;AKAP5|1;PLA2G2D|1;PSMB7|1;CCL5|1;MAPK3|1;VIP|1;CLEC3B|1;LRRC32|1;APEH|1;CPLANE2|1;NPR1|1;SDF4|1;APRT|1	45	2802	434	85180
animal organ morphogenesis	GO:0009887	1.88e-11	5.77e-10	0	0	0	0	PGF|1;HES5|1;SDC1|1;DLL4|1;HEYL|1;IFNG|1;DGCR6|1;THY1|1;COL18A1|1;ADAM15|1;WNT4|1;MYH6|1;SMTNL1|1;HYAL1|1;CEACAM1|1;EFNB2|1;PSPN|1;WNT7B|1;SP6|1;SNX10|1;ETV7|1;PDGFRB|1;SFRP4|1;TBX6|1;OTX1|1;HACD1|1;PSMB7|1;PKP2|1;MAPK3|1;ZFPM1|1;NAGLU|1;POU5F1|1	32	1503	434	85180
positive regulation of catabolic process	GO:0009896	2.17e-11	6.59e-10	0	0	0	0	VPS28|1;IFNG|1;PDK1|1;ITPKC|1;PNPLA2|1;GPLD1|1;ZFAND2A|1;ENDOG|1;MRPS2|1;TREM2|1;PLK3|1;DDRGK1|1;SFRP4|1;STUB1|1;PSMB7|1;PLOD2|1;MAPK3|1;VIP|1;BCAP31|1;MUL1|1;TMEM259|1;NPRL2|1;GDF5|1	23	770	434	85180
cellular response to growth factor stimulus	GO:0071363	2.27e-11	6.86e-10	0	0	0	0	PGF|1;SPINT1|1;HES5|1;CXCL13|1;DLL4|1;ZNF703|1;EHD1|1;HEYL|1;WNT4|1;MYH6|1;RGMB|1;POLR2E|1;HSPB1|1;HYAL1|1;ITGB3|1;PEG10|1;TWF2|1;PDE2A|1;STK16|1;PDGFRB|1;SFRP4|1;STUB1|1;CCL5|1;MAPK3|1;MAP2K3|1;CLEC3B|1;LRRC32|1;GDF5|1;POU5F1|1	29	1249	434	85180
negative regulation of biosynthetic process	GO:0009890	2.73e-11	8.2e-10	0	0	0	0	MAF1|1;FOXS1|1;HES5|1;EIF4EBP1|1;ZNF564|1;HES2|1;EIF4EBP3|1;DLL4|1;MLIP|1;ZNF703|1;HEYL|1;IFNG|1;FOXQ1|1;NFE2L3|1;WNT4|1;POLR2E|1;SMTNL1|1;ITGB3|1;CIR1|1;CEACAM1|1;DNAJC17|1;HIC1|1;BCDIN3D|1;NOTCH4|1;MIER2|1;MBD3|1;CCL4|1;CD38|1;PLK3|1;PDE2A|1;ASF1A|1;AKAP5|1;BCL6B|1;ETV7|1;SFRP4|1;KDM5A|1;TBX6|1;CCL5|1;ZFPM1|1;KLF16|1;ENPP7|1;HNRNPU|1;E4F1|1;POU5F1|1	44	2726	434	85180
single-organism catabolic process	GO:0044712	2.98e-11	8.92e-10	0	0	0	0	ACOX3|1;COL5A3|1;SLC27A4|1;IDO1|1;AMDHD2|1;SDSL|1;COL18A1|1;PDK1|1;ADAM15|1;SLC27A2|1;GLDC|1;TMEM129|1;ITPKC|1;ALDOA|1;PNPLA2|1;APOBEC3C|1;HYAL1|1;GPLD1|1;UBE2J2|1;HBA2|1;IVD|1;ENOSF1|1;MRPS2|1;ENPEP|1;DCTPP1|1;PDE2A|1;LPO|1;SFRP4|1;STUB1|1;PLA2G2D|1;PLOD2|1;DUOX1|1;APOBEC3F|1;BCAP31|1;ENPP7|1;MUL1|1;TMEM259|1;FABP7|1;ATG101|1;BCKDK|1;GDF5|1	41	2415	434	85180
regulation of gene expression	GO:0010468	3.31e-11	9.81e-10	0	0	0	0	EXOSC4|1;BOLA2B|1;PAGR1|1;TOR2A|1;MAF1|1;FOXS1|1;LAMP3|1;HES5|1;EIF4EBP1|1;ZNF564|1;HES2|1;EIF4EBP3|1;DLL4|1;RBMXL1|1;EIF2B2|1;AHCTF1|1;MLIP|1;ZNF703|1;HEYL|1;IFNG|1;GLI4|1;FOXQ1|1;NFE2L3|1;CENPB|1;WNT4|1;MYH6|1;LMO4|1;CYTL1|1;ZNF730|1;RGMB|1;POLR2E|1;SMTNL1|1;ABHD14B|1;HSPB1|1;PKNOX2|1;BATF2|1;APOBEC3C|1;CIR1|1;LHX5|1;DNAJC17|1;C1S|1;HIC1|1;EFNB2|1;BCDIN3D|1;NOTCH4|1;CXCL10|1;MIER2|1;MBD3|1;LMX1…	110	11518	434	85180
primary metabolic process	GO:0044238	3.31e-11	9.81e-10	0	0	0	0	DGAT1|1;PGF|1;IVL|1;VPS28|1;NSMCE1|1;EXOSC4|1;LYPLA2|1;BOLA2B|1;PAGR1|1;TBCA|1;SPRR1A|1;FBXL6|1;SIAE|1;GBP1|1;CCL25|1;URM1|1;DPM2|1;SPINT1|1;MAF1|1;CYC1|1;NANS|1;FOXS1|1;PUSL1|1;LAMP3|1;INKA1|1;TIMM13|1;HES5|1;B3GALT6|1;CHML|1;ACOX3|1;EIF4EBP1|1;SDC1|1;ZNF564|1;HES2|1;KLK12|1;EIF4EBP3|1;KLHDC8B|1;DLL4|1;SLC2A8|1;TRIM59|1;RBMXL1|1;EIF2B2|1;AHCTF1|1;MLIP|1;IL12RB2|1;PCDH12|1;PPP4C|1;ZNF703|1;SLC27A…	279	41421	434	85180
protein localization to organelle	GO:0033365	3.39e-11	1e-09	0	0	0	0	VPS28|1;GBP1|1;LAMP3|1;TIMM13|1;ACOX3|1;RGPD6|1;EHD1|1;MON1A|1;IFNG|1;GBP5|1;SRP14|1;SLC27A2|1;GZMB|1;TOLLIP|1;ITGB3|1;IPO13|1;GPN2|1;EFNB2|1;PMPCA|1;RPL18|1;PDE2A|1;ABHD17A|1;DDRGK1|1;SNX10|1;AKAP5|1;MAPK15|1;PSMB7|1;TIMM8B|1;MAPK3|1;BCAP31|1;HNRNPU|1;GDF5|1;POU5F1|1	33	1631	434	85180
negative regulation of multicellular organismal process	GO:0051241	3.56e-11	1.04e-09	0	0	0	0	TBXA2R|1;GBP1|1;HES5|1;CXCL13|1;DLL4|1;MLIP|1;IDO1|1;IFNG|1;PDCD1LG2|1;THY1|1;TCTA|1;TFPI|1;WNT4|1;SMTNL1|1;CPTP|1;STAB1|1;CEACAM1|1;EFNB2|1;CXCL10|1;TIE1|1;TREM2|1;TNFRSF8|1;CD38|1;NLRX1|1;TBX6|1;ZFPM1|1;THOC1|1;PDCD1|1;LRRC32|1;MUL1|1;UBE2L6|1;NPR1|1;GDF5|1	33	1634	434	85180
negative regulation of macromolecule biosynthetic process	GO:0010558	3.8e-11	1.11e-09	0	0	0	0	MAF1|1;FOXS1|1;HES5|1;EIF4EBP1|1;ZNF564|1;HES2|1;EIF4EBP3|1;DLL4|1;MLIP|1;ZNF703|1;HEYL|1;IFNG|1;FOXQ1|1;NFE2L3|1;WNT4|1;POLR2E|1;SMTNL1|1;ITGB3|1;CIR1|1;DNAJC17|1;HIC1|1;BCDIN3D|1;NOTCH4|1;MIER2|1;MBD3|1;CCL4|1;CD38|1;PLK3|1;PDE2A|1;ASF1A|1;BCL6B|1;ETV7|1;SFRP4|1;KDM5A|1;TBX6|1;CCL5|1;ZFPM1|1;KLF16|1;ENPP7|1;HNRNPU|1;E4F1|1;POU5F1|1	42	2540	434	85180
response to abiotic stimulus	GO:0009628	3.9e-11	1.13e-09	0	0	0	0	PGF|1;IVL|1;EIF4EBP1|1;SDC1|1;SLC2A8|1;EIF2B2|1;COX4I2|1;COL18A1|1;PDK1|1;ADAM15|1;MYH6|1;GNA11|1;HYAL1|1;XRRA1|1;GPLD1|1;GRK4|1;ENDOG|1;CXCL10|1;TNFRSF8|1;CRADD|1;CD38|1;PLK3|1;PDE2A|1;BCO1|1;AKAP5|1;PDGFRB|1;STUB1|1;PSMB7|1;CCL5|1;PLOD2|1;MAPK3|1;COPS9|1;SDF4|1;CCL7|1;GTF2H2|1;GDF5|1	36	1928	434	85180
cytosolic transport	GO:0016482	3.97e-11	1.15e-09	0	0	0	0	VPS28|1;VPS26B|1;TIMM13|1;PLEKHJ1|1;RGPD6|1;IFNG|1;THY1|1;SRP14|1;TMEM129|1;CXCL11|1;IPO13|1;SH3GL1|1;PMPCA|1;CXCL10|1;CXCL9|1;RPL18|1;OSBPL5|1;PDE2A|1;AKAP5|1;BET1L|1;MAPK15|1;PSMB7|1;TAP1|1;TIMM8B|1;MAPK3|1;THOC1|1;DDX19B|1;AP1S1|1;BCAP31|1;CNST|1;GDF5|1;POU5F1|1	32	1548	434	85180
membrane organization	GO:0061024	4.27e-11	1.23e-09	0	0	0	0	VPS28|1;GBP1|1;TIMM13|1;CHML|1;SLC2A8|1;TRAPPC6A|1;MON1A|1;SSNA1|1;IFNG|1;THY1|1;SRP14|1;WNT4|1;VPS18|1;COPZ1|1;GZMB|1;BCL2A1|1;TMEM88|1;ITGB3|1;CPTP|1;EFNB2|1;PLS1|1;TIE1|1;TREM2|1;RPL18|1;EXOC8|1;ATP5F1D|1;ABHD17A|1;TMEM102|1;AKAP5|1;BET1L|1;MAPK15|1;TAP1|1;PKP2|1;RIN1|1;AP1S1|1;RHOT2|1;MUL1|1;CPLANE2|1;CNST|1;SPIRE1|1;TMEM150A|1	41	2444	434	85180
response to growth factor	GO:0070848	4.5e-11	1.28e-09	0	0	0	0	PGF|1;SPINT1|1;HES5|1;CXCL13|1;DLL4|1;ZNF703|1;EHD1|1;HEYL|1;WNT4|1;MYH6|1;RGMB|1;POLR2E|1;HSPB1|1;HYAL1|1;ITGB3|1;PEG10|1;TWF2|1;PDE2A|1;STK16|1;PDGFRB|1;SFRP4|1;STUB1|1;CCL5|1;MAPK3|1;MAP2K3|1;CLEC3B|1;LRRC32|1;GDF5|1;POU5F1|1	29	1286	434	85180
cell-cell adhesion	GO:0098609	4.93e-11	1.4e-09	0	0	0	0	CD151|1;CCL25|1;ROBO3|1;ESAM|1;CXCL13|1;PCDH12|1;ZNF703|1;IDO1|1;IFNG|1;EGFL6|1;PDCD1LG2|1;THY1|1;CERCAM|1;WNT4|1;HSPB1|1;IL21|1;ITGB3|1;CEACAM1|1;PCDHB9|1;EFNB2|1;ROBO4|1;TNFRSF13C|1;WNT7B|1;SMAGP|1;PLA2G2D|1;CCL5|1;PKP2|1;NECTIN4|1;ZFPM1|1;PDCD1|1;LRRC32|1;PCDH1|1;CEACAM5|1;CLSTN3|1	34	1750	434	85180
chemical homeostasis	GO:0048878	4.95e-11	1.4e-09	0	0	0	0	DGAT1|1;TBXA2R|1;ATP6V0B|1;TOR2A|1;ACOX3|1;CXCL13|1;EHD1|1;IFNG|1;NDUFAF2|1;THY1|1;RMDN3|1;ATP6V1H|1;ELOVL1|1;PNPLA2|1;C2CD2L|1;CXCL11|1;GPLD1|1;GPIHBP1|1;ENDOG|1;CXCL10|1;CXCL9|1;WNT7B|1;CD38|1;SLC37A1|1;SNX10|1;AKAP5|1;SLC39A4|1;SFRP4|1;TAP1|1;CCL5|1;PKP2|1;MAPK3|1;BCAP31|1;NPR1|1;CCL7|1;SOD2|1	36	1945	434	85180
negative regulation of nucleobase-containing compound metabolic process	GO:0045934	5.07e-11	1.43e-09	0	0	0	0	MAF1|1;FOXS1|1;HES5|1;ZNF564|1;HES2|1;DLL4|1;MLIP|1;ZNF703|1;HEYL|1;IFNG|1;FOXQ1|1;NFE2L3|1;WNT4|1;SMTNL1|1;CIR1|1;DNAJC17|1;HIC1|1;BCDIN3D|1;MIER2|1;MBD3|1;CCL4|1;CD38|1;PLK3|1;PDE2A|1;ASF1A|1;AKAP5|1;BCL6B|1;ETV7|1;SFRP4|1;KDM5A|1;TBX6|1;CCL5|1;VIP|1;ZFPM1|1;THOC1|1;APOBEC3F|1;KLF16|1;ENPP7|1;HNRNPU|1;E4F1|1;POU5F1|1	41	2458	434	85180
negative regulation of cellular biosynthetic process	GO:0031327	5.93e-11	1.66e-09	0	0	0	0	MAF1|1;FOXS1|1;HES5|1;EIF4EBP1|1;ZNF564|1;HES2|1;EIF4EBP3|1;DLL4|1;MLIP|1;ZNF703|1;HEYL|1;IFNG|1;FOXQ1|1;NFE2L3|1;WNT4|1;POLR2E|1;SMTNL1|1;CIR1|1;CEACAM1|1;DNAJC17|1;HIC1|1;BCDIN3D|1;NOTCH4|1;MIER2|1;MBD3|1;CCL4|1;CD38|1;PLK3|1;PDE2A|1;ASF1A|1;AKAP5|1;BCL6B|1;ETV7|1;SFRP4|1;KDM5A|1;TBX6|1;CCL5|1;ZFPM1|1;KLF16|1;ENPP7|1;HNRNPU|1;E4F1|1;POU5F1|1	43	2685	434	85180
cell morphogenesis	GO:0000902	6.01e-11	1.67e-09	0	0	0	0	LYPLA2|1;GBP1|1;ROBO3|1;TRIM59|1;RHOV|1;COL5A3|1;ZNF703|1;EHD1|1;HEYL|1;ARTN|1;THY1|1;TMEM141|1;COL18A1|1;ADAM15|1;WNT4|1;SSX2IP|1;FAM161A|1;RGMB|1;IFT43|1;ALDOA|1;ITGB3|1;EFNB2|1;ROBO4|1;NOTCH4|1;PSPN|1;TREM2|1;JHY|1;WNT7B|1;TNFRSF8|1;TWF2|1;CEP70|1;LRGUK|1;FMNL2|1;SNX10|1;AKAP5|1;MAPK15|1;MAPK3|1;ZFPM1|1;MUL1|1;CPLANE2|1;CCL7|1	41	2472	434	85180
epithelium development	GO:0060429	7.37e-11	2.04e-09	0	0	0	0	PGF|1;IVL|1;CD151|1;SPRR1A|1;SPINT1|1;INKA1|1;HES5|1;SDC1|1;HES2|1;KLK12|1;DLL4|1;ZNF703|1;HEYL|1;IFNG|1;FOXQ1|1;COL18A1|1;WNT4|1;LMO4|1;GNA11|1;TOLLIP|1;CEACAM1|1;EFNB2|1;NOTCH4|1;SPRR3|1;CXCL10|1;PSPN|1;WNT7B|1;PDE2A|1;ZNF750|1;SFRP4|1;TBX6|1;PSMB7|1;PKP2|1;BFSP2|1	34	1777	434	85180
inflammatory response	GO:0006954	7.39e-11	2.04e-09	0	0	0	0	TBXA2R|1;CCL25|1;SDC1|1;CXCL13|1;IDO1|1;IFNG|1;GBP5|1;IL21|1;TOLLIP|1;HYAL1|1;CXCL11|1;STAB1|1;C1S|1;CXCL10|1;CXCL9|1;TREM2|1;CFHR1|1;CCL4|1;MVK|1;TNFRSF8|1;PDE2A|1;NLRX1|1;BCL6B|1;PLA2G2D|1;TNIP2|1;CCL5|1;MAP2K3|1;CFB|1;C1R|1;CCL7|1	30	1403	434	85180
lymphocyte chemotaxis	GO:0048247	8.05e-11	2.21e-09	0	0	0	0	CCL25|1;CXCL13|1;CXCL11|1;CXCL10|1;CXCL9|1;CCL4|1;TMEM102|1;CCL5|1;CCL7|1	9	68	434	85180
single organism cell adhesion	GO:0098602	8.17e-11	2.23e-09	0	0	0	0	CD151|1;GBP1|1;CCL25|1;ESAM|1;CXCL13|1;ZNF703|1;IDO1|1;IFNG|1;EGFL6|1;PDCD1LG2|1;THY1|1;CERCAM|1;WNT4|1;HSPB1|1;IL21|1;ITGB3|1;CEACAM1|1;EFNB2|1;TNFRSF13C|1;WNT7B|1;PLA2G2D|1;CCL5|1;PKP2|1;ZFPM1|1;PDCD1|1;LRRC32|1;CEACAM5|1	27	1146	434	85180
macromolecule biosynthetic process	GO:0009059	8.26e-11	2.25e-09	0	0	0	0	BOLA2B|1;PAGR1|1;DPM2|1;MAF1|1;NANS|1;FOXS1|1;HES5|1;B3GALT6|1;EIF4EBP1|1;SDC1|1;ZNF564|1;HES2|1;EIF4EBP3|1;DLL4|1;RBMXL1|1;EIF2B2|1;AHCTF1|1;MLIP|1;ZNF703|1;HEYL|1;IFNG|1;GLI4|1;FOXQ1|1;NFE2L3|1;THY1|1;INTS11|1;CENPB|1;SRP14|1;TMEM115|1;WNT4|1;MYH6|1;CWH43|1;LMO4|1;CYTL1|1;ZNF730|1;RGMB|1;POLR2E|1;GRWD1|1;SMTNL1|1;ABHD14B|1;HSPB1|1;PKNOX2|1;IL21|1;BATF2|1;DALRD3|1;PIGQ|1;HYAL1|1;ITGB3|1;CIR1|1;L…	134	15442	434	85180
regulation of nucleobase-containing compound metabolic process	GO:0019219	8.37e-11	2.26e-09	0	0	0	0	EXOSC4|1;BOLA2B|1;PAGR1|1;MAF1|1;FOXS1|1;HES5|1;ZNF564|1;HES2|1;DLL4|1;RBMXL1|1;AHCTF1|1;MLIP|1;PPP4C|1;ZNF703|1;HEYL|1;IFNG|1;GLI4|1;FOXQ1|1;NFE2L3|1;CENPB|1;PDK1|1;WNT4|1;MYH6|1;LMO4|1;CYTL1|1;ZNF730|1;RGMB|1;POLR2E|1;SMTNL1|1;ABHD14B|1;HSPB1|1;PKNOX2|1;BATF2|1;CXCL11|1;CIR1|1;LHX5|1;DNAJC17|1;ENDOG|1;HIC1|1;BCDIN3D|1;NOTCH4|1;CXCL10|1;MIER2|1;MBD3|1;CXCL9|1;LMX1B|1;TREM2|1;ZNF670|1;CCL4|1;CWC2…	103	10645	434	85180
cytokine-mediated signaling pathway	GO:0019221	8.67e-11	2.33e-09	0	0	0	0	BOLA2B|1;GBP1|1;CCL25|1;SDC1|1;CXCL13|1;IL12RB2|1;IFNG|1;IL21|1;TOLLIP|1;CXCL11|1;CEACAM1|1;PODN|1;PLVAP|1;TNFRSF13C|1;CXCL10|1;CXCL9|1;TREM2|1;CCL4|1;TNFRSF8|1;TNIP2|1;PSMB7|1;CCL5|1;MAPK3|1;DUOX1|1;MUL1|1;UBE2L6|1;CCL7|1;SOD2|1	28	1235	434	85180
leukocyte migration	GO:0050900	9.36e-11	2.51e-09	0	0	0	0	PGF|1;CCL25|1;ESAM|1;SDC1|1;CXCL13|1;ARTN|1;IFNG|1;THY1|1;ITGB3|1;CXCL11|1;CEACAM1|1;PLVAP|1;CXCL10|1;CXCL9|1;TREM2|1;CCL4|1;TMEM102|1;CCL5|1;MAPK3|1;CEACAM5|1;CCL7|1	21	682	434	85180
regulation of cellular protein metabolic process	GO:0032268	9.82e-11	2.62e-09	0	0	0	0	PGF|1;VPS28|1;GBP1|1;CCL25|1;SPINT1|1;LAMP3|1;INKA1|1;HES5|1;EIF4EBP1|1;EIF4EBP3|1;EIF2B2|1;IFNG|1;THY1|1;TFPI|1;LAMTOR2|1;FAM161A|1;POLR2E|1;HSPB1|1;IL21|1;TOLLIP|1;MOB2|1;ITGB3|1;GPLD1|1;CEACAM1|1;ZFAND2A|1;PODN|1;ITLN1|1;BCDIN3D|1;NOTCH4|1;CXCL10|1;ZNHIT1|1;NXN|1;TIE1|1;TREM2|1;CCL4|1;WNT7B|1;AURKAIP1|1;CRADD|1;PLK3|1;MRPS27|1;DDRGK1|1;TMEM102|1;AKAP5|1;PDGFRB|1;KDM5A|1;STUB1|1;PSMB7|1;CCL5|1;…	60	4730	434	85180
leukocyte activation	GO:0045321	1.01e-10	2.69e-09	0	0	0	0	DGAT1|1;CD151|1;DLL4|1;IDO1|1;IFNG|1;PDCD1LG2|1;CLEC4E|1;THY1|1;NAPRT|1;SRP14|1;WNT4|1;LAMTOR2|1;SLC27A2|1;IL21|1;BATF2|1;ALDOA|1;TOLLIP|1;RAB44|1;CEACAM1|1;EFNB2|1;TNFRSF13C|1;TREM2|1;CD38|1;EXO1|1;PLA2G2D|1;TNIP2|1;PSMB7|1;CCL5|1;ZFPM1|1;THOC1|1;PDCD1|1;LRRC32|1;APEH|1;APRT|1	34	1799	434	85180
single organismal cell-cell adhesion	GO:0016337	1.03e-10	2.73e-09	0	0	0	0	CD151|1;CCL25|1;ESAM|1;CXCL13|1;ZNF703|1;IDO1|1;IFNG|1;EGFL6|1;PDCD1LG2|1;THY1|1;CERCAM|1;WNT4|1;HSPB1|1;IL21|1;ITGB3|1;CEACAM1|1;EFNB2|1;TNFRSF13C|1;WNT7B|1;PLA2G2D|1;CCL5|1;PKP2|1;ZFPM1|1;PDCD1|1;LRRC32|1;CEACAM5|1	26	1074	434	85180
obsolete death	GO:0016265	1.1e-10	2.9e-09	0	0	0	0	IDO1|1;IFNG|1;RMDN3|1;COL18A1|1;PDK1|1;ADAM15|1;WNT4|1;HSPB1|1;GZMB|1;BCL2A1|1;GPLD1|1;ENDOG|1;HIC1|1;HBA2|1;EI24|1;PEG10|1;WNT7B|1;PXT1|1;TNFRSF8|1;CRADD|1;CD38|1;PLK3|1;ATAD3A|1;TMEM102|1;PDGFRB|1;SFRP4|1;TNIP2|1;PSMB7|1;CCL5|1;MAPK3|1;VIP|1;THOC1|1;MAP2K3|1;PDCD1|1;BCAP31|1;RHOT2|1;MUL1|1;AVEN|1;CEACAM5|1;SOD2|1;GDF5|1	41	2523	434	85180
intracellular protein transport	GO:0006886	1.11e-10	2.9e-09	0	0	0	0	VPS28|1;VPS26B|1;TIMM13|1;CHML|1;ACOX3|1;RGPD6|1;AP2S1|1;EHD1|1;MON1A|1;SSNA1|1;IFNG|1;SRP14|1;SLC27A2|1;VPS18|1;SSX2IP|1;COPZ1|1;HSPB1|1;TMEM129|1;IFT43|1;RAB44|1;ITGB3|1;IPO13|1;GPIHBP1|1;GPN2|1;EFNB2|1;PMPCA|1;RAB2B|1;RPL18|1;PLK3|1;PDE2A|1;AKAP5|1;PSMB7|1;TAP1|1;TIMM8B|1;MAPK3|1;THOC1|1;DDX19B|1;AP1S1|1;BCAP31|1;CNST|1;HNRNPU|1;RIOK2|1;GDF5|1;POU5F1|1	44	2850	434	85180
positive regulation of signaling	GO:0023056	1.21e-10	3.16e-09	0	0	0	0	PAGR1|1;CCL25|1;HES5|1;DLL4|1;IFNG|1;WNT4|1;LAMTOR2|1;IL21|1;GZMB|1;C2CD2L|1;ITGB3|1;CXCL11|1;GPLD1|1;SH3GL1|1;HIC1|1;EFNB2|1;NOTCH4|1;CXCL10|1;CXCL9|1;TIE1|1;TREM2|1;CCL4|1;WNT7B|1;CRADD|1;CD38|1;DDRGK1|1;AKAP5|1;ZBED2|1;PDGFRB|1;SFRP4|1;TNIP2|1;PSMB7|1;CCL5|1;MAPK3|1;VIP|1;MAP2K3|1;BCAP31|1;MUL1|1;NPR1|1;CCL7|1;GDF5|1;POU5F1|1	42	2639	434	85180
cell projection organization	GO:0030030	1.27e-10	3.3e-09	0	0	0	0	LYPLA2|1;ACAP3|1;ROBO3|1;HES5|1;TRIM59|1;RHOV|1;COL5A3|1;EHD1|1;SSNA1|1;ARTN|1;THY1|1;RABEP2|1;TMEM141|1;SSX2IP|1;FAM161A|1;TMEM250|1;RGMB|1;IFT43|1;MOB2|1;NUBP2|1;ITGB3|1;EFNB2|1;PLS1|1;ROBO4|1;PSPN|1;TREM2|1;JHY|1;TBC1D24|1;WNT7B|1;TNFRSF8|1;TWF2|1;CD38|1;CEP70|1;LRGUK|1;SNX10|1;AKAP5|1;MAPK15|1;TBX6|1;MAPK3|1;MUL1|1;CPLANE2|1	41	2535	434	85180
positive regulation of cellular catabolic process	GO:0031331	1.32e-10	3.4e-09	0	0	0	0	IFNG|1;PDK1|1;ITPKC|1;PNPLA2|1;GPLD1|1;ZFAND2A|1;ENDOG|1;MRPS2|1;TREM2|1;PLK3|1;DDRGK1|1;SFRP4|1;STUB1|1;PSMB7|1;PLOD2|1;MAPK3|1;BCAP31|1;MUL1|1;TMEM259|1;NPRL2|1;GDF5|1	21	695	434	85180
regulation of receptor activity	GO:0010469	1.32e-10	3.4e-09	0	0	0	0	PGF|1;CCL25|1;TOR2A|1;CXCL13|1;HEYL|1;ARTN|1;IFNG|1;RABEP2|1;WNT4|1;IL21|1;CXCL11|1;RLN1|1;GPIHBP1|1;EFNB2|1;CXCL10|1;CXCL9|1;PSPN|1;CCL4|1;WNT7B|1;CLEC11A|1;CCL5|1;VIP|1;CCL7|1;GDF5|1	24	923	434	85180
cell death	GO:0008219	1.38e-10	3.54e-09	0	0	0	0	IVL|1;SPRR1A|1;LAMP3|1;KLK12|1;IDO1|1;IFNG|1;FOXQ1|1;RMDN3|1;COL18A1|1;PDK1|1;ADAM15|1;WNT4|1;HSPB1|1;GZMB|1;BCL2A1|1;GPLD1|1;ENDOG|1;HIC1|1;EFNB2|1;HBA2|1;SPRR3|1;CXCL10|1;EI24|1;PEG10|1;TIE1|1;TREM2|1;WNT7B|1;PXT1|1;TNFRSF8|1;CRADD|1;CD38|1;PLK3|1;ATAD3A|1;DDRGK1|1;TMEM102|1;PDGFRB|1;SFRP4|1;TNIP2|1;PSMB7|1;CCL5|1;PKP2|1;MAPK3|1;VIP|1;THOC1|1;MAP2K3|1;PDCD1|1;BCAP31|1;RHOT2|1;MUL1|1;AVEN|1;CEAC…	54	4032	434	85180
negative regulation of RNA metabolic process	GO:0051253	1.49e-10	3.8e-09	0	0	0	0	MAF1|1;FOXS1|1;HES5|1;ZNF564|1;HES2|1;DLL4|1;MLIP|1;ZNF703|1;HEYL|1;IFNG|1;FOXQ1|1;NFE2L3|1;WNT4|1;SMTNL1|1;CIR1|1;DNAJC17|1;HIC1|1;BCDIN3D|1;MIER2|1;MBD3|1;CCL4|1;CD38|1;PLK3|1;PDE2A|1;ASF1A|1;BCL6B|1;ETV7|1;SFRP4|1;KDM5A|1;TBX6|1;CCL5|1;VIP|1;ZFPM1|1;APOBEC3F|1;KLF16|1;HNRNPU|1;E4F1|1;POU5F1|1	38	2231	434	85180
response to hormone	GO:0009725	1.57e-10	3.99e-09	0	0	0	0	PGF|1;TBXA2R|1;PAGR1|1;ATP6V0B|1;CYC1|1;EIF4EBP1|1;SDC1|1;SLC2A8|1;EIF2B2|1;ZNF703|1;HEYL|1;TFPI|1;UROD|1;ATP6V1H|1;GNA11|1;GPLD1|1;CEACAM1|1;ENDOG|1;MBD3|1;WNT7B|1;CD38|1;DDRGK1|1;PDGFRB|1;SFRP4|1;CCL5|1;PLOD2|1;GNB2|1;MAPK3|1;NCOA6|1;HNRNPU|1;LMO2|1;APRT|1;CATSPER3|1	33	1732	434	85180
response to wounding	GO:0009611	1.65e-10	4.16e-09	0	0	0	0	TBXA2R|1;CD151|1;ESAM|1;SDC1|1;EHD1|1;IDO1|1;GBP5|1;ADAM15|1;TFPI|1;WNT4|1;HSPB1|1;GNA11|1;IL21|1;ALDOA|1;ITGB3|1;CEACAM1|1;C1S|1;NOTCH4|1;SPRR3|1;CFHR1|1;CCL4|1;MVK|1;PDE2A|1;NLRX1|1;BCL6B|1;PDGFRB|1;CCL5|1;MAPK3|1;DUOX1|1;ZFPM1|1;CFB|1;C1R|1;EPB41L4B|1;POU5F1|1	34	1833	434	85180
regulation of immune response	GO:0050776	1.73e-10	4.36e-09	0	0	0	0	GBP1|1;CXCL13|1;EIF2B2|1;IDO1|1;IFNG|1;CLEC4E|1;GBP5|1;THY1|1;BTN3A3|1;IL21|1;GPLD1|1;CEACAM1|1;C1S|1;TNFRSF13C|1;COCH|1;TREM2|1;CFHR1|1;CD38|1;MUCL1|1;CLEC2D|1;NLRX1|1;SMAGP|1;KLRD1|1;PDGFRB|1;TNIP2|1;PSMB7|1;TAP1|1;CCL5|1;MAPK3|1;THOC1|1;MAP2K3|1;PDCD1|1;NPDC1|1;MUL1|1;CFB|1;C1R|1	36	2037	434	85180
symbiosis, encompassing mutualism through parasitism	GO:0044403	2.16e-10	5.39e-09	0	0	0	0	VPS28|1;ATP6V0B|1;LAMP3|1;TRIM59|1;IFNG|1;ATP6V1H|1;VPS18|1;TMEM250|1;POLR2E|1;APOBEC3C|1;HYAL1|1;ITGB3|1;EFNB2|1;RPL18|1;CCL4|1;NLRX1|1;PSMB7|1;TAP1|1;CCL5|1;MAPK3|1;NECTIN4|1;THOC1|1;APOBEC3F|1;AP1S1|1;BCAP31|1;E4F1|1;GTF2H2|1	27	1198	434	85180
drug metabolic process	GO:0017144	2.24e-10	5.57e-09	0	0	0	0	CYC1|1;COX4I2|1;IDO1|1;IFNG|1;AMDHD2|1;SDSL|1;ATP5PF|1;WNT4|1;MYH6|1;GLDC|1;ELOVL1|1;ALDOA|1;UQCR11|1;NDUFV3|1;AK1|1;HBA2|1;TREM2|1;ATP5F1D|1;LPO|1;COX7A1|1;DUOX1|1;PSAT1|1;MMAB|1;NPR1|1;FADS1|1;APRT|1;NDUFS6|1	27	1200	434	85180
secretion by cell	GO:0032940	2.26e-10	5.61e-09	0	0	0	0	DGAT1|1;GBP1|1;TOR2A|1;SDC1|1;PPFIA3|1;MON1A|1;IFNG|1;EXOC3L2|1;CLEC4E|1;GBP5|1;NDUFAF2|1;KCNC3|1;NAPRT|1;SRP14|1;LAMTOR2|1;PRSS12|1;SLC27A2|1;VPS18|1;ALDOA|1;TOLLIP|1;RAB44|1;C2CD2L|1;ITGB3|1;GPLD1|1;CPTP|1;CEACAM1|1;RAB2B|1;TREM2|1;EXOC8|1;CD38|1;AKAP5|1;PSMB7|1;CCL5|1;MAPK3|1;VIP|1;CLEC3B|1;LRRC32|1;APEH|1;CPLANE2|1;SDF4|1;APRT|1	41	2585	434	85180
regulation of leukocyte migration	GO:0002685	2.46e-10	6.08e-09	0	0	0	0	PGF|1;CCL25|1;CXCL13|1;THY1|1;CXCL11|1;PLVAP|1;CXCL10|1;CXCL9|1;TREM2|1;CCL4|1;TMEM102|1;CCL5|1;MAPK3|1;CCL7|1	14	277	434	85180
negative regulation of developmental process	GO:0051093	3.04e-10	7.47e-09	0	0	0	0	TBXA2R|1;GBP1|1;HES5|1;DLL4|1;IFNG|1;THY1|1;TCTA|1;WNT4|1;POLR2E|1;ITGB3|1;STAB1|1;CEACAM1|1;EFNB2|1;NOTCH4|1;CXCL10|1;TIE1|1;TNFRSF8|1;CD38|1;TBX6|1;PKP2|1;ZFPM1|1;THOC1|1;PDCD1|1;MUL1|1;CEACAM5|1;NPR1|1;HNRNPU|1;GDF5|1;POU5F1|1	29	1397	434	85180
cellular response to oxygen-containing compound	GO:1901701	3.41e-10	8.33e-09	0	0	0	0	TBXA2R|1;ATP6V0B|1;EIF4EBP1|1;CXCL13|1;SLC2A8|1;ZNF703|1;IFNG|1;PDCD1LG2|1;NDUFAF2|1;ADAM15|1;TFPI|1;ATP6V1H|1;LAMTOR2|1;GNA11|1;C2CD2L|1;CXCL11|1;GPLD1|1;CEACAM1|1;ENDOG|1;CXCL10|1;CXCL9|1;TREM2|1;WNT7B|1;TWF2|1;PDE2A|1;TNIP2|1;CCL5|1;GNB2|1;MAPK3|1;CCL7|1;SOD2|1;APRT|1	32	1688	434	85180
negative regulation of cellular macromolecule biosynthetic process	GO:2000113	3.55e-10	8.64e-09	0	0	0	0	MAF1|1;FOXS1|1;HES5|1;EIF4EBP1|1;ZNF564|1;HES2|1;EIF4EBP3|1;DLL4|1;MLIP|1;ZNF703|1;HEYL|1;IFNG|1;FOXQ1|1;NFE2L3|1;WNT4|1;POLR2E|1;SMTNL1|1;CIR1|1;DNAJC17|1;HIC1|1;BCDIN3D|1;NOTCH4|1;MIER2|1;MBD3|1;CD38|1;PLK3|1;PDE2A|1;ASF1A|1;BCL6B|1;ETV7|1;SFRP4|1;KDM5A|1;TBX6|1;ZFPM1|1;KLF16|1;ENPP7|1;HNRNPU|1;E4F1|1;POU5F1|1	39	2408	434	85180
positive regulation of RNA metabolic process	GO:0051254	5.17e-10	1.25e-08	0	0	0	0	PAGR1|1;HES5|1;ZNF564|1;RBMXL1|1;MLIP|1;HEYL|1;IFNG|1;NFE2L3|1;WNT4|1;LMO4|1;CYTL1|1;RGMB|1;POLR2E|1;ABHD14B|1;LHX5|1;NOTCH4|1;CXCL10|1;LMX1B|1;FHOD1|1;CD38|1;ASF1A|1;DDRGK1|1;STK16|1;ZBED2|1;ZNF750|1;KDM5A|1;TNIP2|1;TBX6|1;OTX1|1;MAPK3|1;ZFPM1|1;THOC1|1;MAP2K3|1;HEATR1|1;NCOA6|1;HNRNPU|1;RIOK2|1;LMO2|1;E4F1|1;GTF2H2|1;POU5F1|1	41	2659	434	85180
programmed cell death	GO:0012501	5.23e-10	1.26e-08	0	0	0	0	IVL|1;SPRR1A|1;LAMP3|1;KLK12|1;IDO1|1;IFNG|1;FOXQ1|1;RMDN3|1;COL18A1|1;PDK1|1;ADAM15|1;WNT4|1;HSPB1|1;GZMB|1;BCL2A1|1;GPLD1|1;ENDOG|1;HIC1|1;SPRR3|1;CXCL10|1;EI24|1;PEG10|1;TIE1|1;TREM2|1;WNT7B|1;PXT1|1;TNFRSF8|1;CRADD|1;CD38|1;PLK3|1;ATAD3A|1;DDRGK1|1;TMEM102|1;PDGFRB|1;SFRP4|1;TNIP2|1;PSMB7|1;CCL5|1;PKP2|1;MAPK3|1;VIP|1;THOC1|1;MAP2K3|1;PDCD1|1;BCAP31|1;RHOT2|1;MUL1|1;AVEN|1;CEACAM5|1;SOD2|1;GD…	51	3819	434	85180
negative regulation of response to stimulus	GO:0048585	5.34e-10	1.28e-08	0	0	0	0	GBP1|1;RGS3|1;CXCL13|1;DLL4|1;TRIM59|1;MLIP|1;HEYL|1;NDUFAF2|1;THY1|1;TFPI|1;WNT4|1;HSPB1|1;BCL2A1|1;TMEM88|1;GRK4|1;CEACAM1|1;PODN|1;HIC1|1;EFNB2|1;BCDIN3D|1;PEG10|1;NXN|1;TIE1|1;MVK|1;WNT7B|1;PDE2A|1;NLRX1|1;PDGFRB|1;SFRP4|1;STUB1|1;PSMB7|1;TAP1|1;CCL5|1;THOC1|1;PDCD1|1;MUL1|1;NPRL2|1;FABP7|1;SOD2|1;GTF2H2|1	40	2552	434	85180
response to interleukin-1	GO:0070555	5.4e-10	1.29e-08	0	0	0	0	GBP1|1;CCL25|1;PPP4C|1;TFPI|1;TOLLIP|1;HYAL1|1;CCL4|1;CD38|1;TNIP2|1;PSMB7|1;CCL5|1;MAPK3|1;CCL7|1	13	243	434	85180
positive regulation of cell proliferation	GO:0008284	5.4e-10	1.29e-08	0	0	0	0	PGF|1;HES5|1;DLL4|1;IL12RB2|1;ZNF703|1;IFNG|1;PDCD1LG2|1;COL18A1|1;TMEM250|1;IL21|1;HYAL1|1;ITGB3|1;LHX5|1;EFNB2|1;TNFRSF13C|1;CXCL10|1;WNT7B|1;SP6|1;CD38|1;DDRGK1|1;CLEC11A|1;PDGFRB|1;MAPK15|1;CCL5|1;VIP|1;COPS9|1;HNRNPU|1	27	1250	434	85180
positive regulation of behavior	GO:0048520	5.93e-10	1.41e-08	0	0	0	0	CXCL13|1;ARTN|1;HSPB1|1;CXCL11|1;CXCL10|1;CXCL9|1;CCL4|1;TMEM102|1;PDGFRB|1;CCL5|1;CCL7|1	11	155	434	85180
positive regulation of RNA biosynthetic process	GO:1902680	6.24e-10	1.47e-08	0	0	0	0	PAGR1|1;HES5|1;ZNF564|1;RBMXL1|1;MLIP|1;HEYL|1;IFNG|1;NFE2L3|1;WNT4|1;LMO4|1;CYTL1|1;RGMB|1;POLR2E|1;ABHD14B|1;LHX5|1;NOTCH4|1;CXCL10|1;LMX1B|1;FHOD1|1;CD38|1;ASF1A|1;DDRGK1|1;STK16|1;ZBED2|1;ZNF750|1;KDM5A|1;TNIP2|1;TBX6|1;OTX1|1;MAPK3|1;ZFPM1|1;THOC1|1;MAP2K3|1;HEATR1|1;NCOA6|1;HNRNPU|1;LMO2|1;E4F1|1;GTF2H2|1;POU5F1|1	40	2566	434	85180
viral process	GO:0016032	6.27e-10	1.47e-08	0	0	0	0	VPS28|1;LAMP3|1;TRIM59|1;ATP6V1H|1;VPS18|1;TMEM250|1;POLR2E|1;APOBEC3C|1;HYAL1|1;ITGB3|1;EFNB2|1;RPL18|1;CCL4|1;NLRX1|1;PSMB7|1;TAP1|1;CCL5|1;MAPK3|1;NECTIN4|1;THOC1|1;APOBEC3F|1;AP1S1|1;BCAP31|1;E4F1|1;GTF2H2|1	25	1083	434	85180
embryo development	GO:0009790	6.3e-10	1.47e-08	0	0	0	0	SPINT1|1;INKA1|1;HES5|1;HES2|1;DLL4|1;PCDH12|1;WNT4|1;MYH6|1;LMO4|1;HYAL1|1;ITGB3|1;CIR1|1;ENDOG|1;NOTCH4|1;MBD3|1;NXN|1;LMX1B|1;TIE1|1;WNT7B|1;PDGFRB|1;TBX6|1;OTX1|1;MAPK3|1;ZFPM1|1;NCOA6|1;NAGLU|1;LMO2|1;E4F1|1;GDF5|1;POU5F1|1	30	1537	434	85180
regulation of biosynthetic process	GO:0009889	6.3e-10	1.47e-08	0	0	0	0	BOLA2B|1;PAGR1|1;MAF1|1;FOXS1|1;HES5|1;EIF4EBP1|1;ZNF564|1;HES2|1;EIF4EBP3|1;DLL4|1;RBMXL1|1;EIF2B2|1;AHCTF1|1;MLIP|1;ZNF703|1;HEYL|1;IFNG|1;GLI4|1;FOXQ1|1;NFE2L3|1;CENPB|1;PDK1|1;WNT4|1;MYH6|1;LMO4|1;CYTL1|1;ZNF730|1;RGMB|1;POLR2E|1;SMTNL1|1;ABHD14B|1;HSPB1|1;PKNOX2|1;IL21|1;BATF2|1;ITGB3|1;CIR1|1;LHX5|1;GPLD1|1;CEACAM1|1;DNAJC17|1;HIC1|1;BCDIN3D|1;TNFRSF13C|1;NOTCH4|1;CXCL10|1;MIER2|1;MBD3|1;LM…	103	11035	434	85180
regulation of macroautophagy	GO:0016241	6.71e-10	1.56e-08	0	0	0	0	VPS26B|1;ATP6V0B|1;PDK1|1;ATP6V1H|1;LAMTOR2|1;ITPKC|1;MRPS2|1;EXOC8|1;SFRP4|1;PLOD2|1;MAPK3|1;MUL1|1;NPRL2|1;ATG101|1;GDF5|1	15	355	434	85180
cell development	GO:0048468	6.75e-10	1.56e-08	0	0	0	0	LYPLA2|1;GBP1|1;ACAP3|1;SPINT1|1;ROBO3|1;HES5|1;SDC1|1;HES2|1;DLL4|1;EIF2B2|1;COL5A3|1;PCDH12|1;ZNF703|1;EHD1|1;HEYL|1;ARTN|1;IFNG|1;THY1|1;COL18A1|1;ADAM15|1;WNT4|1;MYH6|1;RGMB|1;POLR2E|1;IL21|1;MOB2|1;ITGB3|1;EFNB2|1;ROBO4|1;NOTCH4|1;PSPN|1;TREM2|1;TBC1D24|1;WNT7B|1;TNFRSF8|1;TWF2|1;CD38|1;PDE2A|1;AKAP5|1;PDGFRB|1;TBX6|1;CCL5|1;MAPK3|1;ZFPM1|1;BFSP2|1;MUL1|1;NAGLU|1;HNRNPU|1;CATSPER3|1;GDF5|1;P…	51	3848	434	85180
single-organism metabolic process	GO:0044710	7.3e-10	1.68e-08	0	0	0	0	DGAT1|1;NSMCE1|1;LYPLA2|1;GBP1|1;CCL25|1;DPM2|1;CYC1|1;NANS|1;B3GALT6|1;CHML|1;ACOX3|1;SDC1|1;EIF2B2|1;COL5A3|1;PCDH12|1;PPP4C|1;SLC27A4|1;ARTN|1;COQ4|1;COX4I2|1;IDO1|1;IFNG|1;G6PC3|1;NDUFAF2|1;AMDHD2|1;NAPRT|1;SDSL|1;COL18A1|1;PDK1|1;ATP5PF|1;ADAM15|1;TFPI|1;TMEM115|1;UROD|1;WNT4|1;MYH6|1;LAMTOR2|1;SLC27A2|1;CWH43|1;GLDC|1;CYTL1|1;GUCY2C|1;POLR2E|1;ABHD14B|1;TMEM129|1;ITPKC|1;CYB561D2|1;ELOVL1|1…	163	20792	434	85180
positive regulation of hydrolase activity	GO:0051345	7.41e-10	1.7e-08	0	0	0	0	TBXA2R|1;CCL25|1;ACAP3|1;CHML|1;CXCL13|1;RGPD6|1;EIF2B2|1;TRAPPC6A|1;MON1A|1;ARTN|1;IFNG|1;THY1|1;RABEP2|1;WNT4|1;LAMTOR2|1;GPLD1|1;GPIHBP1|1;PSPN|1;CCL4|1;CRADD|1;DDRGK1|1;PDGFRB|1;ARHGEF33|1;CCL5|1;MAPK3|1;RIN1|1;PSD3|1;BCAP31|1;MUL1|1;PPP1R14D|1;HNRNPU|1;NPRL2|1;CCL7|1;GTF2H2|1	34	1944	434	85180
single-organism cellular localization	GO:1902580	9.42e-10	2.15e-08	0	0	0	0	VPS28|1;GBP1|1;TIMM13|1;ACOX3|1;RGPD6|1;TRAPPC6A|1;SSNA1|1;IFNG|1;THY1|1;SRP14|1;WNT4|1;SLC27A2|1;COPZ1|1;GZMB|1;TMEM88|1;IPO13|1;EFNB2|1;PLS1|1;PMPCA|1;TREM2|1;RPL18|1;PDE2A|1;ABHD17A|1;AKAP5|1;MAPK15|1;PSMB7|1;TIMM8B|1;PKP2|1;MAPK3|1;RHOT2|1;CNST|1;SPIRE1|1;GDF5|1;TMEM150A|1;POU5F1|1	35	2066	434	85180
positive regulation of developmental process	GO:0051094	9.72e-10	2.21e-08	0	0	0	0	PGF|1;TBXA2R|1;SPINT1|1;FOXS1|1;ZNF703|1;EHD1|1;HEYL|1;IDO1|1;IFNG|1;WNT4|1;HSPB1|1;IL21|1;MOB2|1;HYAL1|1;LHX5|1;CEACAM1|1;EFNB2|1;PLS1|1;TNFRSF13C|1;CXCL9|1;TIE1|1;TREM2|1;WNT7B|1;TWF2|1;AKAP5|1;PDGFRB|1;SFRP4|1;CCL5|1;MUL1|1;HNRNPU|1;SOD2|1;GDF5|1;POU5F1|1	33	1863	434	85180
regulation of phosphate metabolic process	GO:0019220	9.73e-10	2.21e-08	0	0	0	0	PGF|1;GBP1|1;CCL25|1;INKA1|1;HES5|1;IFNG|1;THY1|1;PDK1|1;LAMTOR2|1;LMO4|1;HSPB1|1;IL21|1;MOB2|1;ITGB3|1;CXCL11|1;GPLD1|1;CEACAM1|1;PODN|1;ITLN1|1;CXCL10|1;CXCL9|1;TIE1|1;TREM2|1;CCL4|1;WNT7B|1;PDE2A|1;DDRGK1|1;TMEM102|1;AKAP5|1;COX7A1|1;PDGFRB|1;CCL5|1;MAPK3|1;VIP|1;MAP2K3|1;MUL1|1;CNST|1;PPP1R14D|1;NPR1|1;HNRNPU|1;NPRL2|1;CCL7|1;GDF5|1	43	2944	434	85180
regulation of intracellular signal transduction	GO:1902531	1.01e-09	2.27e-08	0	0	0	0	GBP1|1;CCL25|1;HES5|1;TRIM59|1;RHOV|1;IFNG|1;LAMTOR2|1;SSX2IP|1;HSPB1|1;IL21|1;BCL2A1|1;CXCL11|1;CEACAM1|1;ATRIP|1;PODN|1;HIC1|1;CXCL10|1;MBD3|1;CXCL9|1;TIE1|1;TREM2|1;CCL4|1;WNT7B|1;PLK3|1;PDE2A|1;NLRX1|1;DDRGK1|1;EXO1|1;AKAP5|1;PDGFRB|1;TNIP2|1;ARHGEF33|1;CCL5|1;MAPK3|1;PSD3|1;MAP2K3|1;SETD9|1;BCAP31|1;RHOT2|1;MUL1|1;NPR1|1;NPRL2|1;CCL7|1;SOD2|1;GDF5|1	45	3178	434	85180
regulation of phosphorus metabolic process	GO:0051174	1.05e-09	2.37e-08	0	0	0	0	PGF|1;GBP1|1;CCL25|1;INKA1|1;HES5|1;IFNG|1;THY1|1;PDK1|1;LAMTOR2|1;LMO4|1;HSPB1|1;IL21|1;MOB2|1;ITGB3|1;CXCL11|1;GPLD1|1;CEACAM1|1;PODN|1;ITLN1|1;CXCL10|1;CXCL9|1;TIE1|1;TREM2|1;CCL4|1;WNT7B|1;PDE2A|1;DDRGK1|1;TMEM102|1;AKAP5|1;COX7A1|1;PDGFRB|1;CCL5|1;MAPK3|1;VIP|1;MAP2K3|1;MUL1|1;CNST|1;PPP1R14D|1;NPR1|1;HNRNPU|1;NPRL2|1;CCL7|1;GDF5|1	43	2952	434	85180
regulation of vasculature development	GO:1901342	1.1e-09	2.45e-08	0	0	0	0	PGF|1;TBXA2R|1;CXCL13|1;DLL4|1;IFNG|1;WNT4|1;HSPB1|1;HYAL1|1;STAB1|1;CEACAM1|1;EFNB2|1;CXCL10|1;TIE1|1;CCL5|1;NPR1|1;SOD2|1	16	429	434	85180
positive regulation of leukocyte chemotaxis	GO:0002690	1.12e-09	2.5e-08	0	0	0	0	PGF|1;CXCL13|1;CXCL11|1;CXCL10|1;CXCL9|1;CCL4|1;TMEM102|1;CCL5|1;MAPK3|1;CCL7|1	10	125	434	85180
immune system development	GO:0002520	1.24e-09	2.75e-08	0	0	0	0	HES5|1;CXCL13|1;DLL4|1;ARTN|1;IDO1|1;IFNG|1;CLEC4E|1;TCTA|1;WNT4|1;LMO4|1;IL21|1;BATF2|1;CEACAM1|1;NOTCH4|1;TREM2|1;PDE2A|1;SNX10|1;EXO1|1;PDGFRB|1;PLA2G2D|1;PSMB7|1;CCL5|1;MAPK3|1;ZFPM1|1;THOC1|1;PDCD1|1;NCOA6|1;LMO2|1	28	1392	434	85180
cellular response to interleukin-1	GO:0071347	1.32e-09	2.92e-08	0	0	0	0	GBP1|1;CCL25|1;PPP4C|1;TFPI|1;TOLLIP|1;HYAL1|1;CCL4|1;TNIP2|1;PSMB7|1;CCL5|1;MAPK3|1;CCL7|1	12	212	434	85180
positive regulation of cellular protein metabolic process	GO:0032270	1.47e-09	3.24e-08	0	0	0	0	PGF|1;CCL25|1;HES5|1;IFNG|1;LAMTOR2|1;FAM161A|1;IL21|1;TOLLIP|1;MOB2|1;ITGB3|1;GPLD1|1;ZFAND2A|1;ITLN1|1;BCDIN3D|1;TIE1|1;TREM2|1;CCL4|1;WNT7B|1;AURKAIP1|1;CRADD|1;PLK3|1;MRPS27|1;DDRGK1|1;AKAP5|1;PDGFRB|1;STUB1|1;PSMB7|1;CCL5|1;MAPK3|1;MAP2K3|1;CLEC3B|1;BCAP31|1;MUL1|1;TMEM259|1;PPP1R14D|1;CCL7|1;GDF5|1;POU5F1|1	38	2424	434	85180
cellular macromolecule biosynthetic process	GO:0034645	1.48e-09	3.25e-08	0	0	0	0	BOLA2B|1;PAGR1|1;DPM2|1;MAF1|1;NANS|1;FOXS1|1;HES5|1;B3GALT6|1;EIF4EBP1|1;ZNF564|1;HES2|1;EIF4EBP3|1;DLL4|1;RBMXL1|1;EIF2B2|1;AHCTF1|1;MLIP|1;ZNF703|1;HEYL|1;IFNG|1;GLI4|1;FOXQ1|1;NFE2L3|1;THY1|1;INTS11|1;CENPB|1;SRP14|1;TMEM115|1;WNT4|1;MYH6|1;CWH43|1;LMO4|1;CYTL1|1;ZNF730|1;RGMB|1;POLR2E|1;GRWD1|1;SMTNL1|1;ABHD14B|1;HSPB1|1;PKNOX2|1;BATF2|1;DALRD3|1;PIGQ|1;CIR1|1;LHX5|1;GPLD1|1;GPIHBP1|1;MRPL36…	128	15142	434	85180
regulation of protein localization	GO:0032880	1.73e-09	3.78e-08	0	0	0	0	VPS28|1;GBP1|1;IFNG|1;CLEC4E|1;NDUFAF2|1;GZMB|1;C2CD2L|1;ITGB3|1;GPLD1|1;CPTP|1;EFNB2|1;PLS1|1;TREM2|1;CD38|1;PLK3|1;PDE2A|1;ABHD17A|1;DDRGK1|1;AKAP5|1;PSMB7|1;CCL5|1;MAPK3|1;VIP|1;BCAP31|1;LRRC32|1;CNST|1;HNRNPU|1;RIOK2|1;GDF5|1;POU5F1|1	30	1606	434	85180
negative regulation of RNA biosynthetic process	GO:1902679	1.74e-09	3.78e-08	0	0	0	0	MAF1|1;FOXS1|1;HES5|1;ZNF564|1;HES2|1;DLL4|1;MLIP|1;ZNF703|1;HEYL|1;IFNG|1;FOXQ1|1;NFE2L3|1;WNT4|1;SMTNL1|1;CIR1|1;DNAJC17|1;HIC1|1;MIER2|1;MBD3|1;CCL4|1;CD38|1;PLK3|1;PDE2A|1;ASF1A|1;BCL6B|1;ETV7|1;SFRP4|1;KDM5A|1;TBX6|1;CCL5|1;ZFPM1|1;KLF16|1;HNRNPU|1;E4F1|1;POU5F1|1	35	2116	434	85180
tissue morphogenesis	GO:0048729	1.79e-09	3.88e-08	0	0	0	0	PGF|1;CD151|1;SPINT1|1;HES5|1;DLL4|1;HEYL|1;ARTN|1;FOXQ1|1;THY1|1;WNT4|1;MYH6|1;LMO4|1;ITGB3|1;CEACAM1|1;EFNB2|1;NOTCH4|1;CXCL10|1;PSPN|1;WNT7B|1;TBX6|1;PSMB7|1;PKP2|1;ZFPM1|1	23	968	434	85180
regulation of cellular biosynthetic process	GO:0031326	1.81e-09	3.9e-08	0	0	0	0	BOLA2B|1;PAGR1|1;MAF1|1;FOXS1|1;HES5|1;EIF4EBP1|1;ZNF564|1;HES2|1;EIF4EBP3|1;DLL4|1;RBMXL1|1;EIF2B2|1;AHCTF1|1;MLIP|1;ZNF703|1;HEYL|1;IFNG|1;GLI4|1;FOXQ1|1;NFE2L3|1;CENPB|1;PDK1|1;WNT4|1;MYH6|1;LMO4|1;CYTL1|1;ZNF730|1;RGMB|1;POLR2E|1;SMTNL1|1;ABHD14B|1;HSPB1|1;PKNOX2|1;IL21|1;BATF2|1;CIR1|1;LHX5|1;GPLD1|1;CEACAM1|1;DNAJC17|1;HIC1|1;BCDIN3D|1;TNFRSF13C|1;NOTCH4|1;CXCL10|1;MIER2|1;MBD3|1;LMX1B|1;TR…	101	10945	434	85180
regulation of multi-organism process	GO:0043900	2.05e-09	4.42e-08	0	0	0	0	LAMP3|1;TRIM59|1;IFNG|1;ATP6V1H|1;TMEM250|1;POLR2E|1;ITPKC|1;APOBEC3C|1;MRPS2|1;CCL4|1;NLRX1|1;TAP1|1;CCL5|1;MAPK3|1;VIP|1;APOBEC3F|1;AP1S1|1;MUL1|1;GTF2H2|1	19	657	434	85180
negative regulation of cell proliferation	GO:0008285	2.17e-09	4.64e-08	0	0	0	0	SPINT1|1;DLL4|1;IDO1|1;IFNG|1;PDCD1LG2|1;COL18A1|1;TMEM115|1;GPLD1|1;CEACAM1|1;PODN|1;EFNB2|1;TNFRSF8|1;SFRP4|1;PLA2G2D|1;PKP2|1;VIP|1;LRRC32|1;ENPP7|1;NPR1|1;CCL7|1;FABP7|1;SOD2|1;GDF5|1	23	978	434	85180
homotypic cell-cell adhesion	GO:0034109	2.22e-09	4.75e-08	0	0	0	0	CD151|1;ZNF703|1;IDO1|1;IFNG|1;PDCD1LG2|1;THY1|1;WNT4|1;HSPB1|1;IL21|1;ITGB3|1;CEACAM1|1;EFNB2|1;TNFRSF13C|1;PLA2G2D|1;CCL5|1;PKP2|1;ZFPM1|1;PDCD1|1;LRRC32|1;CEACAM5|1	20	736	434	85180
cellular response to lipid	GO:0071396	2.42e-09	5.15e-08	0	0	0	0	TBXA2R|1;PAGR1|1;EIF4EBP1|1;CXCL13|1;ZNF703|1;HEYL|1;IFNG|1;PDCD1LG2|1;ADAM15|1;TFPI|1;CXCL11|1;GPLD1|1;CXCL10|1;CXCL9|1;WNT7B|1;TWF2|1;DDRGK1|1;TNIP2|1;CCL5|1;MAPK3|1;NCOA6|1;HNRNPU|1	22	900	434	85180
lymphocyte migration	GO:0072676	2.55e-09	5.41e-08	0	0	0	0	CCL25|1;CXCL13|1;ARTN|1;CXCL11|1;CXCL10|1;CXCL9|1;CCL4|1;TMEM102|1;CCL5|1;CCL7|1	10	136	434	85180
positive regulation of signal transduction	GO:0009967	2.75e-09	5.82e-08	0	0	0	0	PAGR1|1;CCL25|1;HES5|1;DLL4|1;IFNG|1;WNT4|1;LAMTOR2|1;IL21|1;GZMB|1;ITGB3|1;CXCL11|1;HIC1|1;EFNB2|1;NOTCH4|1;CXCL10|1;CXCL9|1;TIE1|1;TREM2|1;CCL4|1;WNT7B|1;CRADD|1;DDRGK1|1;AKAP5|1;ZBED2|1;PDGFRB|1;SFRP4|1;TNIP2|1;PSMB7|1;CCL5|1;MAPK3|1;MAP2K3|1;BCAP31|1;MUL1|1;NPR1|1;CCL7|1;GDF5|1;POU5F1|1	37	2371	434	85180
nervous system development	GO:0007399	2.95e-09	6.22e-08	0	0	0	0	LYPLA2|1;ACAP3|1;SPINT1|1;ROBO3|1;INKA1|1;HES5|1;HES2|1;DLL4|1;EIF2B2|1;COL5A3|1;PCDH12|1;EHD1|1;HEYL|1;ARTN|1;IFNG|1;THY1|1;POTEE|1;WNT4|1;LMO4|1;RGMB|1;BCL2A1|1;MOB2|1;ITGB3|1;LHX5|1;SH3GL1|1;PCDHB9|1;EFNB2|1;ROBO4|1;MBD3|1;PSPN|1;PLXDC1|1;LMX1B|1;TREM2|1;JHY|1;TBC1D24|1;WNT7B|1;TNFRSF8|1;TWF2|1;CD38|1;AKAP5|1;TBX6|1;OTX1|1;CCL5|1;MAPK3|1;GAL3ST1|1;PSD3|1;MUL1|1;PCDH1|1;NCOA6|1;NAGLU|1;SDF4|1;F…	53	4273	434	85180
cellular component disassembly	GO:0022411	3.1e-09	6.49e-08	0	0	0	0	COL5A3|1;COL18A1|1;PDK1|1;ADAM15|1;GRWD1|1;ITPKC|1;MRPL36|1;SH3GL1|1;ENDOG|1;MRPS2|1;TREM2|1;RPL18|1;AURKAIP1|1;TWF2|1;EXOC8|1;PLK3|1;CRAD|1;MRPS27|1;AKAP5|1;SFRP4|1;PLOD2|1;BCAP31|1;APEH|1;MUL1|1;MRPS26|1;GDF5|1	26	1264	434	85180
regulation of lymphocyte chemotaxis	GO:1901623	3.57e-09	7.46e-08	0	0	0	0	CXCL13|1;CXCL10|1;CCL4|1;TMEM102|1;CCL5|1;CCL7|1	6	26	434	85180
defense response to other organism	GO:0098542	3.67e-09	7.63e-08	0	0	0	0	EXOSC4|1;GBP1|1;CXCL13|1;IFNG|1;CLEC4E|1;ATP6V1H|1;ITPKC|1;BATF2|1;APOBEC3C|1;GBP7|1;STAB1|1;CXCL10|1;CXCL9|1;MRPS2|1;COCH|1;TREM2|1;LPO|1;NLRX1|1;MAPK3|1;VIP|1;APOBEC3F|1;AP1S1|1;MUL1|1	23	1006	434	85180
multi-organism cellular process	GO:0044764	4.04e-09	8.39e-08	0	0	0	0	VPS28|1;TRIM59|1;ATP6V1H|1;VPS18|1;TMEM250|1;POLR2E|1;APOBEC3C|1;ITGB3|1;EFNB2|1;RPL18|1;CCL4|1;NLRX1|1;PSMB7|1;TAP1|1;CCL5|1;MAPK3|1;NECTIN4|1;THOC1|1;APOBEC3F|1;AP1S1|1;E4F1|1;GTF2H2|1	22	926	434	85180
positive regulation of transcription, DNA-templated	GO:0045893	4.09e-09	8.44e-08	0	0	0	0	PAGR1|1;HES5|1;ZNF564|1;RBMXL1|1;MLIP|1;HEYL|1;IFNG|1;NFE2L3|1;WNT4|1;LMO4|1;CYTL1|1;RGMB|1;ABHD14B|1;LHX5|1;NOTCH4|1;CXCL10|1;LMX1B|1;FHOD1|1;CD38|1;ASF1A|1;DDRGK1|1;STK16|1;ZBED2|1;ZNF750|1;KDM5A|1;TNIP2|1;TBX6|1;OTX1|1;MAPK3|1;ZFPM1|1;THOC1|1;MAP2K3|1;HEATR1|1;NCOA6|1;HNRNPU|1;LMO2|1;POU5F1|1	37	2407	434	85180
positive regulation of nucleic acid-templated transcription	GO:1903508	5.09e-09	1.05e-07	0	0	0	0	PAGR1|1;HES5|1;ZNF564|1;RBMXL1|1;MLIP|1;HEYL|1;IFNG|1;NFE2L3|1;WNT4|1;LMO4|1;CYTL1|1;RGMB|1;ABHD14B|1;LHX5|1;NOTCH4|1;CXCL10|1;LMX1B|1;FHOD1|1;CD38|1;ASF1A|1;DDRGK1|1;STK16|1;ZBED2|1;ZNF750|1;KDM5A|1;TNIP2|1;TBX6|1;OTX1|1;MAPK3|1;ZFPM1|1;THOC1|1;MAP2K3|1;HEATR1|1;NCOA6|1;HNRNPU|1;LMO2|1;E4F1|1;POU5F1|1	38	2539	434	85180
regulation of organelle organization	GO:0033043	5.31e-09	1.09e-07	0	0	0	0	ESAM|1;SDC1|1;RHOV|1;RABEP2|1;PDK1|1;WNT4|1;VPS18|1;ITPKC|1;GZMB|1;ZNHIT1|1;MRPS2|1;TREM2|1;FHOD1|1;AURKAIP1|1;TWF2|1;PDE2A|1;CEP70|1;CRAD|1;ASF1A|1;MRPS27|1;TMEM102|1;PDGFRB|1;SFRP4|1;KDM5A|1;MAPK15|1;PSMB7|1;PLOD2|1;MAPK3|1;RHOT2|1;MUL1|1;CPLANE2|1;HNRNPU|1;NPRL2|1;RIOK2|1;SPIRE1|1;GTF2H2|1;GDF5|1;POU5F1|1	38	2543	434	85180
positive regulation of catalytic activity	GO:0043085	5.34e-09	1.09e-07	0	0	0	0	TBXA2R|1;CCL25|1;ACAP3|1;CHML|1;CXCL13|1;RGPD6|1;EIF2B2|1;TRAPPC6A|1;MON1A|1;ARTN|1;IFNG|1;THY1|1;RABEP2|1;WNT4|1;LAMTOR2|1;LMO4|1;ITGB3|1;GPLD1|1;GPIHBP1|1;PSPN|1;CCL4|1;WNT7B|1;CRADD|1;DDRGK1|1;AKAP5|1;PDGFRB|1;STUB1|1;ARHGEF33|1;MAPK15|1;PSMB7|1;CCL5|1;MAPK3|1;RIN1|1;VIP|1;PSD3|1;MAP2K3|1;BCAP31|1;MUL1|1;PPP1R14D|1;HNRNPU|1;NPRL2|1;CCL7|1;GTF2H2|1	43	3120	434	85180
regulation of cell adhesion	GO:0030155	5.57e-09	1.13e-07	0	0	0	0	GBP1|1;CCL25|1;CXCL13|1;ZNF703|1;IDO1|1;IFNG|1;EGFL6|1;PDCD1LG2|1;THY1|1;ADAM15|1;WNT4|1;IL21|1;HYAL1|1;CEACAM1|1;EFNB2|1;TNFRSF13C|1;TMEM102|1;PLA2G2D|1;HACD1|1;CCL5|1;PDCD1|1;LRRC32|1;EPB41L4B|1	23	1029	434	85180
positive regulation of molecular function	GO:0044093	5.9e-09	1.2e-07	0	0	0	0	TBXA2R|1;CCL25|1;ACAP3|1;CHML|1;CXCL13|1;RGPD6|1;EIF2B2|1;TRAPPC6A|1;MON1A|1;ARTN|1;IFNG|1;THY1|1;RABEP2|1;WNT4|1;LAMTOR2|1;LMO4|1;CYTL1|1;ITGB3|1;GPLD1|1;GPIHBP1|1;EFNB2|1;PSPN|1;TREM2|1;CCL4|1;WNT7B|1;TNFRSF8|1;CRADD|1;DDRGK1|1;AKAP5|1;PDGFRB|1;STUB1|1;ARHGEF33|1;MAPK15|1;PSMB7|1;CCL5|1;MAPK3|1;RIN1|1;VIP|1;PSD3|1;MAP2K3|1;BCAP31|1;MUL1|1;PPP1R14D|1;HNRNPU|1;NPRL2|1;CCL7|1;GTF2H2|1	47	3612	434	85180
regulation of establishment of protein localization	GO:0070201	6.2e-09	1.25e-07	0	0	0	0	VPS28|1;GBP1|1;IFNG|1;CLEC4E|1;NDUFAF2|1;GZMB|1;C2CD2L|1;ITGB3|1;GPLD1|1;CPTP|1;EFNB2|1;PLS1|1;TREM2|1;CD38|1;PLK3|1;PDE2A|1;AKAP5|1;PSMB7|1;CCL5|1;MAPK3|1;BCAP31|1;LRRC32|1;CNST|1;RIOK2|1;GDF5|1;POU5F1|1	26	1308	434	85180
negative regulation of transcription, DNA-templated	GO:0045892	6.93e-09	1.4e-07	0	0	0	0	MAF1|1;FOXS1|1;HES5|1;ZNF564|1;HES2|1;DLL4|1;MLIP|1;ZNF703|1;HEYL|1;IFNG|1;FOXQ1|1;NFE2L3|1;WNT4|1;SMTNL1|1;CIR1|1;DNAJC17|1;HIC1|1;MIER2|1;MBD3|1;CD38|1;PLK3|1;PDE2A|1;ASF1A|1;BCL6B|1;ETV7|1;SFRP4|1;KDM5A|1;TBX6|1;ZFPM1|1;KLF16|1;HNRNPU|1;E4F1|1;POU5F1|1	33	2020	434	85180
granulocyte chemotaxis	GO:0071621	7.03e-09	1.41e-07	0	0	0	0	CCL25|1;CXCL13|1;IFNG|1;CXCL11|1;CXCL10|1;CXCL9|1;CCL4|1;CCL5|1;MAPK3|1;CCL7|1	10	151	434	85180
intracellular signal transduction	GO:0035556	7.06e-09	1.41e-07	0	0	0	0	TBXA2R|1;GBP1|1;CCL25|1;HES5|1;CHML|1;EIF4EBP1|1;TRIM59|1;RHOV|1;AHCTF1|1;PPP4C|1;ARTN|1;IFNG|1;PDK1|1;ADAM15|1;LAMTOR2|1;SSX2IP|1;GUCY2C|1;HSPB1|1;IL21|1;GZMB|1;BCL2A1|1;TOLLIP|1;RAB44|1;CXCL11|1;CEACAM1|1;ATRIP|1;PODN|1;PLVAP|1;HIC1|1;RAB2B|1;CXCL10|1;MBD3|1;CXCL9|1;PSPN|1;TIE1|1;TREM2|1;CCL4|1;WNT7B|1;CRADD|1;PLK3|1;PDE2A|1;NLRX1|1;DDRGK1|1;FMNL2|1;EXO1|1;AKAP5|1;PDGFRB|1;TNIP2|1;ARHGEF33|1;MA…	68	6387	434	85180
positive regulation of cellular protein localization	GO:1903829	7.83e-09	1.56e-07	0	0	0	0	VPS28|1;IFNG|1;GZMB|1;EFNB2|1;PLS1|1;TREM2|1;PLK3|1;ABHD17A|1;DDRGK1|1;AKAP5|1;PSMB7|1;BCAP31|1;CNST|1;HNRNPU|1;RIOK2|1;POU5F1|1	16	493	434	85180
regulation of protein modification process	GO:0031399	7.96e-09	1.58e-07	0	0	0	0	PGF|1;VPS28|1;GBP1|1;CCL25|1;INKA1|1;HES5|1;IFNG|1;THY1|1;LAMTOR2|1;FAM161A|1;HSPB1|1;IL21|1;TOLLIP|1;MOB2|1;ITGB3|1;GPLD1|1;CEACAM1|1;PODN|1;ITLN1|1;CXCL10|1;ZNHIT1|1;NXN|1;TIE1|1;TREM2|1;CCL4|1;WNT7B|1;DDRGK1|1;TMEM102|1;AKAP5|1;PDGFRB|1;KDM5A|1;STUB1|1;PSMB7|1;CCL5|1;MAPK3|1;COPS9|1;MAP2K3|1;MUL1|1;CNST|1;PPP1R14D|1;CCL7|1;GDF5|1	42	3045	434	85180
single-organism biosynthetic process	GO:0044711	8.54e-09	1.69e-07	0	0	0	0	DGAT1|1;DPM2|1;CYC1|1;NANS|1;B3GALT6|1;SDC1|1;EIF2B2|1;COQ4|1;IDO1|1;IFNG|1;G6PC3|1;NAPRT|1;PDK1|1;ATP5PF|1;UROD|1;WNT4|1;SLC27A2|1;CWH43|1;CYTL1|1;GUCY2C|1;ITPKC|1;ELOVL1|1;ALDOA|1;PNPLA2|1;PIGQ|1;HYAL1|1;GPLD1|1;MRPL36|1;HSD11B1|1;CEACAM1|1;ALG1|1;AK1|1;MRPS2|1;CHST7|1;MVK|1;AURKAIP1|1;ATP5F1D|1;PDE2A|1;CHPF|1;BCO1|1;MRPS27|1;COASY|1;PPT2|1;AKAP5|1;PDGFRB|1;PLA2G2D|1;HACD1|1;PLOD2|1;GAL3ST1|1;V…	60	5328	434	85180
cell killing	GO:0001906	8.8e-09	1.73e-07	0	0	0	0	CCL25|1;TOR2A|1;CXCL13|1;IFNG|1;IL21|1;GZMB|1;CXCL11|1;CEACAM1|1;CXCL10|1;CXCL9|1;SMAGP|1;TAP1|1	12	251	434	85180
viral life cycle	GO:0019058	8.8e-09	1.73e-07	0	0	0	0	VPS28|1;LAMP3|1;TRIM59|1;VPS18|1;POLR2E|1;APOBEC3C|1;HYAL1|1;ITGB3|1;EFNB2|1;RPL18|1;CCL4|1;TAP1|1;CCL5|1;NECTIN4|1;THOC1|1;APOBEC3F|1;GTF2H2|1	17	568	434	85180
import into cell	GO:0098657	8.93e-09	1.75e-07	0	0	0	0	VPS28|1;CD151|1;RHOV|1;AP2S1|1;EHD1|1;IFNG|1;RABEP2|1;ATP6V1H|1;PRSS12|1;ITGB3|1;SH3GL1|1;GRK4|1;STAB1|1;CEACAM1|1;EFNB2|1;HBA2|1;TREM2|1;SNX10|1;SLC39A4|1;SFRP4|1;MAPK15|1;MAPK3|1;RIN1|1;AP1S1|1;LGALS3BP|1;GTF2H2|1	26	1332	434	85180
plasma membrane bounded cell projection organization	GO:0120036	9.45e-09	1.84e-07	0	0	0	0	LYPLA2|1;ACAP3|1;ROBO3|1;HES5|1;EHD1|1;SSNA1|1;ARTN|1;THY1|1;RABEP2|1;SSX2IP|1;FAM161A|1;TMEM250|1;IFT43|1;MOB2|1;EFNB2|1;PLS1|1;ROBO4|1;PSPN|1;TREM2|1;JHY|1;TBC1D24|1;WNT7B|1;TWF2|1;CD38|1;CEP70|1;LRGUK|1;SNX10|1;MAPK15|1;TBX6|1;MAPK3|1;MUL1|1;CPLANE2|1	32	1940	434	85180
T cell chemotaxis	GO:0010818	1.12e-08	2.17e-07	0	0	0	0	CXCL13|1;CXCL11|1;CXCL10|1;CXCL9|1;TMEM102|1;CCL5|1	6	31	434	85180
cellular response to stress	GO:0033554	1.25e-08	2.43e-07	0	0	0	0	NSMCE1|1;PAGR1|1;EIF4EBP1|1;PPP4C|1;COX4I2|1;IFNG|1;THY1|1;PDK1|1;WNT4|1;POLR2E|1;HSPB1|1;TMEM129|1;ITPKC|1;BCL2A1|1;PAXX|1;UBE2J2|1;ATRIP|1;ENDOG|1;HIC1|1;CXCL10|1;MRPS2|1;ZSWIM7|1;DCTPP1|1;WNT7B|1;CRADD|1;PLK3|1;MMS22L|1;ASF1A|1;DDRGK1|1;EXO1|1;SLC39A4|1;SFRP4|1;STUB1|1;TNIP2|1;MAPK15|1;PSMB7|1;CCL5|1;PLOD2|1;MAPK3|1;THOC1|1;MAP2K3|1;BCAP31|1;MUL1|1;MRPS26|1;TMEM259|1;NCOA6|1;UBE2L6|1;NPRL2|1;S…	54	4592	434	85180
regulation of cytokine production	GO:0001817	1.28e-08	2.48e-07	0	0	0	0	GBP1|1;IL12RB2|1;IDO1|1;IFNG|1;PDCD1LG2|1;CLEC4E|1;GBP5|1;POLR2E|1;HSPB1|1;IL21|1;CPTP|1;CEACAM1|1;TNFRSF13C|1;TREM2|1;TNFRSF8|1;NLRX1|1;MAPK3|1;ZFPM1|1;MAP2K3|1;LRRC32|1;MUL1|1;UBE2L6|1	22	988	434	85180
regulation of catalytic activity	GO:0050790	1.3e-08	2.51e-07	0	0	0	0	TBXA2R|1;CCL25|1;ACAP3|1;DPM2|1;SPINT1|1;LAMP3|1;INKA1|1;CHML|1;CXCL13|1;RGPD6|1;EIF2B2|1;TRAPPC6A|1;MON1A|1;ARTN|1;IFNG|1;THY1|1;RABEP2|1;TFPI|1;ATP6V1H|1;WNT4|1;MYH6|1;LAMTOR2|1;LMO4|1;HSPB1|1;ITGB3|1;GPLD1|1;GPIHBP1|1;CEACAM1|1;PODN|1;CXCL10|1;PSPN|1;CCL4|1;WNT7B|1;CRADD|1;DDRGK1|1;AKAP5|1;PDGFRB|1;KDM5A|1;STUB1|1;ARHGEF33|1;MAPK15|1;PSMB7|1;CCL5|1;MAPK3|1;RIN1|1;VIP|1;PSD3|1;MAP2K3|1;BCAP31|1…	56	4859	434	85180
cell part morphogenesis	GO:0032990	1.33e-08	2.55e-07	0	0	0	0	LYPLA2|1;ROBO3|1;TRIM59|1;COL5A3|1;EHD1|1;ARTN|1;THY1|1;TMEM141|1;SSX2IP|1;FAM161A|1;RGMB|1;IFT43|1;ITGB3|1;EFNB2|1;ROBO4|1;PSPN|1;TREM2|1;JHY|1;WNT7B|1;TWF2|1;CEP70|1;LRGUK|1;SNX10|1;AKAP5|1;MAPK15|1;MAPK3|1;MUL1|1;CPLANE2|1;NDUFS6|1	29	1656	434	85180
cellular response to chemokine	GO:1990869	1.35e-08	2.58e-07	0	0	0	0	CCL25|1;CXCL13|1;CXCL11|1;CXCL10|1;CXCL9|1;TREM2|1;CCL4|1;CCL5|1;CCL7|1	9	120	434	85180
response to chemokine	GO:1990868	1.35e-08	2.58e-07	0	0	0	0	CCL25|1;CXCL13|1;CXCL11|1;CXCL10|1;CXCL9|1;TREM2|1;CCL4|1;CCL5|1;CCL7|1	9	120	434	85180
regulation of hydrolase activity	GO:0051336	1.41e-08	2.67e-07	0	0	0	0	TBXA2R|1;CCL25|1;ACAP3|1;SPINT1|1;LAMP3|1;CHML|1;CXCL13|1;RGPD6|1;EIF2B2|1;TRAPPC6A|1;MON1A|1;ARTN|1;IFNG|1;THY1|1;RABEP2|1;TFPI|1;WNT4|1;MYH6|1;LAMTOR2|1;GPLD1|1;GPIHBP1|1;PSPN|1;CCL4|1;CRADD|1;DDRGK1|1;PDGFRB|1;KDM5A|1;ARHGEF33|1;CCL5|1;MAPK3|1;RIN1|1;PSD3|1;BCAP31|1;MUL1|1;CNST|1;PPP1R14D|1;HNRNPU|1;NPRL2|1;CCL7|1;GTF2H2|1	40	2871	434	85180
myeloid leukocyte migration	GO:0097529	1.42e-08	2.68e-07	0	0	0	0	PGF|1;CCL25|1;CXCL13|1;IFNG|1;CXCL11|1;CXCL10|1;CXCL9|1;TREM2|1;CCL4|1;CCL5|1;MAPK3|1;CCL7|1	12	262	434	85180
regulation of cellular protein localization	GO:1903827	1.45e-08	2.74e-07	0	0	0	0	VPS28|1;GBP1|1;IFNG|1;GZMB|1;ITGB3|1;EFNB2|1;PLS1|1;TREM2|1;PLK3|1;PDE2A|1;ABHD17A|1;DDRGK1|1;AKAP5|1;PSMB7|1;BCAP31|1;CNST|1;HNRNPU|1;RIOK2|1;GDF5|1;POU5F1|1	20	824	434	85180
regulation of leukocyte chemotaxis	GO:0002688	1.46e-08	2.75e-07	0	0	0	0	PGF|1;CXCL13|1;CXCL11|1;CXCL10|1;CXCL9|1;CCL4|1;TMEM102|1;CCL5|1;MAPK3|1;CCL7|1	10	163	434	85180
regulation of behavior	GO:0050795	1.61e-08	3.01e-07	0	0	0	0	CXCL13|1;ARTN|1;HSPB1|1;CXCL11|1;EFNB2|1;CXCL10|1;CXCL9|1;CCL4|1;TMEM102|1;PDGFRB|1;CCL5|1;CCL7|1	12	265	434	85180
neutrophil chemotaxis	GO:0030593	1.68e-08	3.13e-07	0	0	0	0	CCL25|1;CXCL13|1;IFNG|1;CXCL11|1;CXCL10|1;CXCL9|1;CCL4|1;CCL5|1;CCL7|1	9	123	434	85180
organonitrogen compound catabolic process	GO:1901565	1.7e-08	3.16e-07	0	0	0	0	VPS28|1;LYPLA2|1;FBXL6|1;LAMP3|1;SDC1|1;IDO1|1;IFNG|1;HECTD3|1;SDSL|1;GLDC|1;TMEM129|1;TOLLIP|1;APOBEC3C|1;HYAL1|1;GPLD1|1;CEACAM1|1;ZFAND2A|1;IVD|1;ENOSF1|1;ENPEP|1;TREM2|1;DCTPP1|1;PLK3|1;PDE2A|1;ABHD17A|1;DDRGK1|1;STUB1|1;PSMB7|1;VIP|1;APOBEC3F|1;BCAP31|1;ENPP7|1;TMEM259|1;UBE2L6|1;NAGLU|1;BCKDK|1	36	2430	434	85180
negative regulation of nucleic acid-templated transcription	GO:1903507	1.74e-08	3.23e-07	0	0	0	0	MAF1|1;FOXS1|1;HES5|1;ZNF564|1;HES2|1;DLL4|1;MLIP|1;ZNF703|1;HEYL|1;IFNG|1;FOXQ1|1;NFE2L3|1;WNT4|1;SMTNL1|1;CIR1|1;DNAJC17|1;HIC1|1;MIER2|1;MBD3|1;CD38|1;PLK3|1;PDE2A|1;ASF1A|1;BCL6B|1;ETV7|1;SFRP4|1;KDM5A|1;TBX6|1;ZFPM1|1;KLF16|1;HNRNPU|1;E4F1|1;POU5F1|1	33	2100	434	85180
gene expression	GO:0010467	1.76e-08	3.26e-07	0	0	0	0	VPS28|1;EXOSC4|1;BOLA2B|1;PAGR1|1;URM1|1;TOR2A|1;MAF1|1;FOXS1|1;PUSL1|1;LAMP3|1;HES5|1;EIF4EBP1|1;ZNF564|1;HES2|1;EIF4EBP3|1;DLL4|1;RBMXL1|1;EIF2B2|1;AHCTF1|1;MLIP|1;ZNF703|1;HEYL|1;IFNG|1;GLI4|1;FOXQ1|1;NFE2L3|1;INTS11|1;CENPB|1;SRP14|1;RPUSD2|1;WNT4|1;MYH6|1;PRSS12|1;LMO4|1;CYTL1|1;ZNF730|1;RGMB|1;POLR2E|1;SMTNL1|1;ABHD14B|1;HSPB1|1;PKNOX2|1;BATF2|1;DALRD3|1;GZMB|1;APOBEC3C|1;CIR1|1;LHX5|1;MRPL…	132	16421	434	85180
macromolecular complex assembly	GO:0065003	1.89e-08	3.49e-07	0	0	0	0	DGAT1|1;TBCA|1;SLC9A3R2|1;GBP1|1;MAF1|1;HES5|1;ESAM|1;EIF4EBP1|1;CXCL13|1;AHCTF1|1;TRAPPC6A|1;EHD1|1;IFNG|1;GBP5|1;NDUFAF2|1;KCNC3|1;TMEM141|1;VPS18|1;TMEM250|1;LMO4|1;GRWD1|1;ALDOA|1;NDUFV3|1;CPTP|1;ITLN1|1;HBA2|1;MRPS2|1;DCTPP1|1;TPPP3|1;TWF2|1;EXOC8|1;ATP5F1D|1;TUBG2|1;CRAD|1;ASF1A|1;COX20|1;COX7A1|1;STUB1|1;COX14|1;MAPK15|1;HACD1|1;CCL5|1;MAPK3|1;HNRNPU|1;SPIRE1|1;SOD2|1;GTF2H2|1;NDUFS6|1	48	3879	434	85180
regulation of peptide transport	GO:0090087	2.06e-08	3.77e-07	0	0	0	0	VPS28|1;GBP1|1;IFNG|1;CLEC4E|1;NDUFAF2|1;C2CD2L|1;ITGB3|1;GPLD1|1;CPTP|1;EFNB2|1;TREM2|1;CD38|1;PLK3|1;PDE2A|1;AKAP5|1;CCL5|1;MAPK3|1;BCAP31|1;LRRC32|1;CNST|1;RIOK2|1	21	927	434	85180
positive regulation of phosphate metabolic process	GO:0045937	2.19e-08	3.99e-07	0	0	0	0	PGF|1;CCL25|1;HES5|1;IFNG|1;LAMTOR2|1;LMO4|1;IL21|1;MOB2|1;ITGB3|1;CXCL11|1;GPLD1|1;ITLN1|1;CXCL10|1;CXCL9|1;TIE1|1;TREM2|1;CCL4|1;WNT7B|1;DDRGK1|1;AKAP5|1;PDGFRB|1;CCL5|1;MAPK3|1;VIP|1;MAP2K3|1;MUL1|1;PPP1R14D|1;NPR1|1;CCL7|1;GDF5|1	30	1799	434	85180
positive regulation of phosphorus metabolic process	GO:0010562	2.19e-08	3.99e-07	0	0	0	0	PGF|1;CCL25|1;HES5|1;IFNG|1;LAMTOR2|1;LMO4|1;IL21|1;MOB2|1;ITGB3|1;CXCL11|1;GPLD1|1;ITLN1|1;CXCL10|1;CXCL9|1;TIE1|1;TREM2|1;CCL4|1;WNT7B|1;DDRGK1|1;AKAP5|1;PDGFRB|1;CCL5|1;MAPK3|1;VIP|1;MAP2K3|1;MUL1|1;PPP1R14D|1;NPR1|1;CCL7|1;GDF5|1	30	1799	434	85180
protein phosphorylation	GO:0006468	2.28e-08	4.14e-07	0	0	0	0	PGF|1;GBP1|1;CCL25|1;INKA1|1;HES5|1;IL12RB2|1;ARTN|1;IFNG|1;THY1|1;PDK1|1;LAMTOR2|1;GUCY2C|1;SMTNL1|1;HSPB1|1;IL21|1;MOB2|1;ITGB3|1;GRK4|1;CEACAM1|1;PODN|1;PLVAP|1;EFNB2|1;ITLN1|1;CXCL10|1;PSPN|1;TIE1|1;TREM2|1;CCL4|1;WNT7B|1;PLK3|1;DDRGK1|1;STK16|1;TMEM102|1;AKAP5|1;PDGFRB|1;TNIP2|1;MAPK15|1;PSMB7|1;CCL5|1;MAPK3|1;MAP2K3|1;PHKG2|1;MUL1|1;NPR1|1;NPRL2|1;CCL7|1;RIOK2|1;BCKDK|1;GTF2H2|1;GDF5|1	50	4157	434	85180
response to stimulus	GO:0050896	2.39e-08	4.33e-07	0	0	0	0	DGAT1|1;PGF|1;IVL|1;TBXA2R|1;NSMCE1|1;EXOSC4|1;LYPLA2|1;BOLA2B|1;VPS26B|1;PAGR1|1;SLC52A2|1;CD151|1;ATP6V0B|1;GBP1|1;RGS3|1;CCL25|1;TOR2A|1;SPINT1|1;CYC1|1;ROBO3|1;LAMP3|1;HES5|1;ESAM|1;CHML|1;EIF4EBP1|1;SDC1|1;CXCL13|1;HES2|1;DLL4|1;SLC2A8|1;TRIM59|1;RHOV|1;EIF2B2|1;COL5A3|1;AHCTF1|1;MLIP|1;IL12RB2|1;PPP4C|1;ZNF703|1;SLC27A4|1;EHD1|1;SSNA1|1;HEYL|1;ARTN|1;HLA|1;COX4I2|1;IDO1|1;IFNG|1;PDCD1LG2|1;…	230	34012	434	85180
negative regulation of signaling	GO:0023057	2.4e-08	4.34e-07	0	0	0	0	GBP1|1;RGS3|1;DLL4|1;TRIM59|1;HEYL|1;NDUFAF2|1;THY1|1;WNT4|1;HSPB1|1;BCL2A1|1;TMEM88|1;GRK4|1;CEACAM1|1;PODN|1;HIC1|1;EFNB2|1;PEG10|1;NXN|1;TIE1|1;WNT7B|1;CD38|1;PDE2A|1;NLRX1|1;PDGFRB|1;SFRP4|1;STUB1|1;PSMB7|1;CCL5|1;MUL1|1;GRIK3|1;NPRL2|1;SOD2|1;GTF2H2|1	33	2129	434	85180
response to drug	GO:0042493	2.41e-08	4.34e-07	0	0	0	0	PGF|1;TBXA2R|1;SLC52A2|1;EIF4EBP1|1;SDC1|1;IFNG|1;COL18A1|1;ADAM15|1;SRP14|1;SMTNL1|1;GNA11|1;GPLD1|1;GPIHBP1|1;ENDOG|1;HBA2|1;CSAG3|1;CD38|1;PDE2A|1;PDGFRB|1;MAPK15|1;CCL5|1;MAPK3|1;SDF4|1;CCL7|1;CATSPER3|1	25	1303	434	85180
positive regulation of intracellular transport	GO:0032388	2.42e-08	4.34e-07	0	0	0	0	EHD1|1;IFNG|1;THY1|1;GZMB|1;CXCL11|1;SH3GL1|1;CXCL10|1;CXCL9|1;PLK3|1;AKAP5|1;PSMB7|1;BCAP31|1;CNST|1;RIOK2|1;POU5F1|1	15	464	434	85180
regulation of macromolecule biosynthetic process	GO:0010556	2.51e-08	4.48e-07	0	0	0	0	BOLA2B|1;PAGR1|1;MAF1|1;FOXS1|1;HES5|1;EIF4EBP1|1;ZNF564|1;HES2|1;EIF4EBP3|1;DLL4|1;RBMXL1|1;EIF2B2|1;AHCTF1|1;MLIP|1;ZNF703|1;HEYL|1;IFNG|1;GLI4|1;FOXQ1|1;NFE2L3|1;CENPB|1;WNT4|1;MYH6|1;LMO4|1;CYTL1|1;ZNF730|1;RGMB|1;POLR2E|1;SMTNL1|1;ABHD14B|1;HSPB1|1;PKNOX2|1;IL21|1;BATF2|1;ITGB3|1;CIR1|1;LHX5|1;DNAJC17|1;HIC1|1;BCDIN3D|1;TNFRSF13C|1;NOTCH4|1;CXCL10|1;MIER2|1;MBD3|1;LMX1B|1;ZNF670|1;CCL4|1;FHO…	95	10585	434	85180
negative regulation of transcription from RNA polymerase II promoter	GO:0000122	2.52e-08	4.49e-07	0	0	0	0	FOXS1|1;HES5|1;ZNF564|1;HES2|1;DLL4|1;MLIP|1;HEYL|1;IFNG|1;FOXQ1|1;NFE2L3|1;DNAJC17|1;HIC1|1;MIER2|1;MBD3|1;PLK3|1;PDE2A|1;BCL6B|1;ETV7|1;KDM5A|1;TBX6|1;ZFPM1|1;KLF16|1;HNRNPU|1;E4F1|1;POU5F1|1	25	1306	434	85180
negative regulation of cell communication	GO:0010648	2.59e-08	4.61e-07	0	0	0	0	GBP1|1;RGS3|1;DLL4|1;TRIM59|1;HEYL|1;NDUFAF2|1;THY1|1;WNT4|1;HSPB1|1;BCL2A1|1;TMEM88|1;GRK4|1;CEACAM1|1;PODN|1;HIC1|1;EFNB2|1;PEG10|1;NXN|1;TIE1|1;WNT7B|1;CD38|1;PDE2A|1;NLRX1|1;PDGFRB|1;SFRP4|1;STUB1|1;PSMB7|1;CCL5|1;MUL1|1;GRIK3|1;NPRL2|1;SOD2|1;GTF2H2|1	33	2136	434	85180
positive regulation of cell adhesion	GO:0045785	2.63e-08	4.66e-07	0	0	0	0	CCL25|1;CXCL13|1;IFNG|1;EGFL6|1;PDCD1LG2|1;THY1|1;WNT4|1;IL21|1;HYAL1|1;EFNB2|1;TNFRSF13C|1;TMEM102|1;HACD1|1;CCL5|1;PDCD1|1;EPB41L4B|1	16	538	434	85180
apoptotic process	GO:0006915	2.66e-08	4.69e-07	0	0	0	0	LAMP3|1;IDO1|1;IFNG|1;FOXQ1|1;RMDN3|1;COL18A1|1;PDK1|1;ADAM15|1;WNT4|1;HSPB1|1;GZMB|1;BCL2A1|1;GPLD1|1;ENDOG|1;HIC1|1;CXCL10|1;EI24|1;PEG10|1;TIE1|1;TREM2|1;WNT7B|1;PXT1|1;TNFRSF8|1;CRADD|1;CD38|1;PLK3|1;ATAD3A|1;DDRGK1|1;TMEM102|1;PDGFRB|1;SFRP4|1;TNIP2|1;PSMB7|1;CCL5|1;MAPK3|1;VIP|1;THOC1|1;MAP2K3|1;PDCD1|1;BCAP31|1;RHOT2|1;MUL1|1;AVEN|1;CEACAM5|1;SOD2|1;GDF5|1	46	3671	434	85180
cellular response to molecule of bacterial origin	GO:0071219	2.83e-08	4.98e-07	0	0	0	0	TBXA2R|1;CXCL13|1;IFNG|1;PDCD1LG2|1;TFPI|1;CXCL11|1;CXCL10|1;CXCL9|1;TREM2|1;TNIP2|1;CCL5|1;MAPK3|1	12	279	434	85180
chemotaxis	GO:0006935	2.87e-08	5.04e-07	0	0	0	0	PGF|1;LYPLA2|1;CCL25|1;ROBO3|1;CXCL13|1;COL5A3|1;ARTN|1;IFNG|1;RGMB|1;HSPB1|1;ITGB3|1;CXCL11|1;EFNB2|1;ROBO4|1;CXCL10|1;CXCL9|1;PSPN|1;TREM2|1;CCL4|1;TNFRSF8|1;TMEM102|1;PDGFRB|1;CCL5|1;MAPK3|1;CCL7|1	25	1315	434	85180
granulocyte migration	GO:0097530	3.04e-08	5.3e-07	0	0	0	0	CCL25|1;CXCL13|1;IFNG|1;CXCL11|1;CXCL10|1;CXCL9|1;CCL4|1;CCL5|1;MAPK3|1;CCL7|1	10	176	434	85180
regulation of protein transport	GO:0051223	3.04e-08	5.3e-07	0	0	0	0	VPS28|1;GBP1|1;IFNG|1;CLEC4E|1;NDUFAF2|1;C2CD2L|1;ITGB3|1;GPLD1|1;CPTP|1;EFNB2|1;TREM2|1;CD38|1;PLK3|1;PDE2A|1;AKAP5|1;PSMB7|1;CCL5|1;MAPK3|1;BCAP31|1;LRRC32|1;CNST|1;RIOK2|1;GDF5|1;POU5F1|1	24	1223	434	85180
taxis	GO:0042330	3.05e-08	5.3e-07	0	0	0	0	PGF|1;LYPLA2|1;CCL25|1;ROBO3|1;CXCL13|1;COL5A3|1;ARTN|1;IFNG|1;RGMB|1;HSPB1|1;ITGB3|1;CXCL11|1;EFNB2|1;ROBO4|1;CXCL10|1;CXCL9|1;PSPN|1;TREM2|1;CCL4|1;TNFRSF8|1;TMEM102|1;PDGFRB|1;CCL5|1;MAPK3|1;CCL7|1	25	1319	434	85180
neurogenesis	GO:0022008	3.16e-08	5.48e-07	0	0	0	0	LYPLA2|1;ACAP3|1;SPINT1|1;ROBO3|1;HES5|1;HES2|1;DLL4|1;EIF2B2|1;COL5A3|1;PCDH12|1;EHD1|1;HEYL|1;ARTN|1;IFNG|1;THY1|1;WNT4|1;LMO4|1;RGMB|1;MOB2|1;ITGB3|1;LHX5|1;EFNB2|1;ROBO4|1;PSPN|1;LMX1B|1;TREM2|1;TBC1D24|1;WNT7B|1;TNFRSF8|1;TWF2|1;CD38|1;AKAP5|1;TBX6|1;CCL5|1;MAPK3|1;PSD3|1;MUL1|1;NAGLU|1;FABP7|1;GDF5|1	40	2959	434	85180
cell projection morphogenesis	GO:0048858	3.59e-08	6.2e-07	0	0	0	0	LYPLA2|1;ROBO3|1;TRIM59|1;COL5A3|1;EHD1|1;ARTN|1;THY1|1;TMEM141|1;SSX2IP|1;FAM161A|1;RGMB|1;IFT43|1;ITGB3|1;EFNB2|1;ROBO4|1;PSPN|1;TREM2|1;JHY|1;WNT7B|1;TWF2|1;CEP70|1;LRGUK|1;SNX10|1;AKAP5|1;MAPK15|1;MAPK3|1;MUL1|1;CPLANE2|1	28	1631	434	85180
response to lipopolysaccharide	GO:0032496	3.67e-08	6.32e-07	0	0	0	0	TBXA2R|1;CXCL13|1;IL12RB2|1;IDO1|1;IFNG|1;PDCD1LG2|1;TFPI|1;CXCL11|1;CXCL10|1;CXCL9|1;TREM2|1;TNFRSF8|1;TNIP2|1;CCL5|1;MAPK3|1	15	479	434	85180
response to virus	GO:0009615	3.85e-08	6.61e-07	0	0	0	0	EXOSC4|1;GBP1|1;IFNG|1;ATP6V1H|1;HSPB1|1;ITPKC|1;APOBEC3C|1;HYAL1|1;CXCL10|1;CXCL9|1;MRPS2|1;CCL4|1;NLRX1|1;CCL5|1;APOBEC3F|1;AP1S1|1;MUL1|1	17	629	434	85180
regulation of epithelial cell migration	GO:0010632	3.99e-08	6.84e-07	0	0	0	0	TBXA2R|1;CXCL13|1;DLL4|1;IFNG|1;HSPB1|1;HYAL1|1;ITGB3|1;GPLD1|1;CEACAM1|1;MAP2K3|1;EPB41L4B|1	11	232	434	85180
single-organism membrane organization	GO:0044802	4.12e-08	7.02e-07	0	0	0	0	GBP1|1;TIMM13|1;TRAPPC6A|1;SSNA1|1;IFNG|1;THY1|1;SRP14|1;WNT4|1;VPS18|1;COPZ1|1;GZMB|1;BCL2A1|1;TMEM88|1;EFNB2|1;PLS1|1;TIE1|1;TREM2|1;RPL18|1;ATP5F1D|1;ABHD17A|1;TMEM102|1;AKAP5|1;MAPK15|1;TAP1|1;PKP2|1;RHOT2|1;MUL1|1;CPLANE2|1;CNST|1;TMEM150A|1	30	1852	434	85180
neuron differentiation	GO:0030182	4.47e-08	7.61e-07	0	0	0	0	LYPLA2|1;ACAP3|1;ROBO3|1;HES5|1;DLL4|1;COL5A3|1;PCDH12|1;EHD1|1;HEYL|1;ARTN|1;IFNG|1;THY1|1;WNT4|1;LMO4|1;RGMB|1;MOB2|1;ITGB3|1;LHX5|1;EFNB2|1;ROBO4|1;PSPN|1;LMX1B|1;TREM2|1;TBC1D24|1;WNT7B|1;TNFRSF8|1;TWF2|1;CD38|1;AKAP5|1;TBX6|1;CCL5|1;MAPK3|1;PSD3|1;MUL1|1;NAGLU|1;GDF5|1	36	2527	434	85180
response to bacterium	GO:0009617	4.83e-08	8.2e-07	0	0	0	0	TBXA2R|1;CXCL13|1;IL12RB2|1;IDO1|1;IFNG|1;PDCD1LG2|1;CLEC4E|1;GBP5|1;TFPI|1;CXCL11|1;GBP7|1;STAB1|1;CXCL10|1;CXCL9|1;COCH|1;TREM2|1;TNFRSF8|1;LPO|1;TNIP2|1;CCL5|1;MAPK3|1;VIP|1	22	1066	434	85180
generation of neurons	GO:0048699	5.03e-08	8.51e-07	0	0	0	0	LYPLA2|1;ACAP3|1;SPINT1|1;ROBO3|1;HES5|1;HES2|1;DLL4|1;COL5A3|1;PCDH12|1;EHD1|1;HEYL|1;ARTN|1;IFNG|1;THY1|1;WNT4|1;LMO4|1;RGMB|1;MOB2|1;ITGB3|1;LHX5|1;EFNB2|1;ROBO4|1;PSPN|1;LMX1B|1;TREM2|1;TBC1D24|1;WNT7B|1;TNFRSF8|1;TWF2|1;CD38|1;AKAP5|1;TBX6|1;CCL5|1;MAPK3|1;PSD3|1;MUL1|1;NAGLU|1;GDF5|1	38	2773	434	85180
establishment of protein localization to organelle	GO:0072594	5.3e-08	8.94e-07	0	0	0	0	VPS28|1;LAMP3|1;TIMM13|1;ACOX3|1;RGPD6|1;MON1A|1;IFNG|1;SRP14|1;SLC27A2|1;GZMB|1;ITGB3|1;IPO13|1;GPN2|1;EFNB2|1;PMPCA|1;RPL18|1;PDE2A|1;AKAP5|1;PSMB7|1;TIMM8B|1;MAPK3|1;GDF5|1;POU5F1|1	23	1165	434	85180
leukocyte chemotaxis	GO:0030595	5.81e-08	9.77e-07	0	0	0	0	PGF|1;CCL25|1;CXCL13|1;IFNG|1;CXCL11|1;CXCL10|1;CXCL9|1;CCL4|1;TMEM102|1;CCL5|1;MAPK3|1;CCL7|1	12	298	434	85180
regulation of mitochondrion organization	GO:0010821	5.96e-08	9.99e-07	0	0	0	0	PDK1|1;ITPKC|1;GZMB|1;MRPS2|1;TREM2|1;PDE2A|1;MRPS27|1;TMEM102|1;SFRP4|1;PSMB7|1;PLOD2|1;RHOT2|1;MUL1|1;GDF5|1	14	427	434	85180
positive regulation of lymphocyte chemotaxis	GO:0140131	6.38e-08	1.07e-06	0	0	0	0	CXCL13|1;CCL4|1;TMEM102|1;CCL5|1;CCL7|1	5	21	434	85180
cytokine production	GO:0001816	6.55e-08	1.09e-06	0	0	0	0	GBP1|1;IL12RB2|1;IDO1|1;IFNG|1;PDCD1LG2|1;CLEC4E|1;GBP5|1;POLR2E|1;HSPB1|1;IL21|1;CPTP|1;CEACAM1|1;TNFRSF13C|1;TREM2|1;TNFRSF8|1;NLRX1|1;MAPK3|1;ZFPM1|1;MAP2K3|1;LRRC32|1;MUL1|1;UBE2L6|1	22	1085	434	85180
neutrophil migration	GO:1990266	6.6e-08	1.1e-06	0	0	0	0	CCL25|1;CXCL13|1;IFNG|1;CXCL11|1;CXCL10|1;CXCL9|1;CCL4|1;CCL5|1;CCL7|1	9	144	434	85180
regulation of RNA metabolic process	GO:0051252	7.24e-08	1.2e-06	0	0	0	0	EXOSC4|1;BOLA2B|1;PAGR1|1;MAF1|1;FOXS1|1;HES5|1;ZNF564|1;HES2|1;DLL4|1;RBMXL1|1;AHCTF1|1;MLIP|1;ZNF703|1;HEYL|1;IFNG|1;GLI4|1;FOXQ1|1;NFE2L3|1;CENPB|1;WNT4|1;MYH6|1;LMO4|1;CYTL1|1;ZNF730|1;RGMB|1;POLR2E|1;SMTNL1|1;ABHD14B|1;HSPB1|1;PKNOX2|1;BATF2|1;CIR1|1;LHX5|1;DNAJC17|1;HIC1|1;BCDIN3D|1;NOTCH4|1;CXCL10|1;MIER2|1;MBD3|1;LMX1B|1;ZNF670|1;CCL4|1;CWC22|1;FHOD1|1;TNFRSF8|1;SP6|1;CD38|1;PLK3|1;PDE2A|…	90	10051	434	85180
protein complex assembly	GO:0006461	7.32e-08	1.21e-06	0	0	0	0	TBCA|1;SLC9A3R2|1;GBP1|1;MAF1|1;HES5|1;EIF4EBP1|1;CXCL13|1;AHCTF1|1;TRAPPC6A|1;EHD1|1;IFNG|1;GBP5|1;NDUFAF2|1;KCNC3|1;TMEM141|1;VPS18|1;LMO4|1;ALDOA|1;NDUFV3|1;CPTP|1;ITLN1|1;HBA2|1;DCTPP1|1;TPPP3|1;TWF2|1;EXOC8|1;TUBG2|1;ASF1A|1;COX20|1;STUB1|1;COX14|1;MAPK15|1;CCL5|1;MAPK3|1;HNRNPU|1;SPIRE1|1;SOD2|1;GTF2H2|1;NDUFS6|1	39	2934	434	85180
protein complex biogenesis	GO:0070271	7.38e-08	1.22e-06	0	0	0	0	TBCA|1;SLC9A3R2|1;GBP1|1;MAF1|1;HES5|1;EIF4EBP1|1;CXCL13|1;AHCTF1|1;TRAPPC6A|1;EHD1|1;IFNG|1;GBP5|1;NDUFAF2|1;KCNC3|1;TMEM141|1;VPS18|1;LMO4|1;ALDOA|1;NDUFV3|1;CPTP|1;ITLN1|1;HBA2|1;DCTPP1|1;TPPP3|1;TWF2|1;EXOC8|1;TUBG2|1;ASF1A|1;COX20|1;STUB1|1;COX14|1;MAPK15|1;CCL5|1;MAPK3|1;HNRNPU|1;SPIRE1|1;SOD2|1;GTF2H2|1;NDUFS6|1	39	2935	434	85180
single-organism organelle organization	GO:1902589	7.49e-08	1.23e-06	0	0	0	0	TIMM13|1;ACOX3|1;SLC2A8|1;AHCTF1|1;TRAPPC6A|1;SSNA1|1;PDK1|1;WNT4|1;MYH6|1;SLC27A2|1;VPS18|1;SSX2IP|1;FAM161A|1;COPZ1|1;NTMT1|1;ITPKC|1;IFT43|1;GZMB|1;ALDOA|1;BCL2A1|1;MOB2|1;MRPL36|1;PLS1|1;ZNHIT1|1;MBD3|1;MRPS2|1;JHY|1;FHOD1|1;AURKAIP1|1;TPPP3|1;TWF2|1;ATP5F1D|1;PLK3|1;TUBG2|1;MRPS27|1;FMNL2|1;SNX10|1;TMEM102|1;PDGFRB|1;SFRP4|1;KDM5A|1;MAPK15|1;TAP1|1;PLOD2|1;PKP2|1;MAPK3|1;BFSP2|1;RHOT2|1;MUL1…	60	5667	434	85180
cellular response to biotic stimulus	GO:0071216	7.75e-08	1.27e-06	0	0	0	0	TBXA2R|1;CXCL13|1;IFNG|1;PDCD1LG2|1;TFPI|1;CXCL11|1;CXCL10|1;CXCL9|1;TREM2|1;TNIP2|1;CCL5|1;MAPK3|1	12	306	434	85180
cellular nitrogen compound biosynthetic process	GO:0044271	7.98e-08	1.3e-06	0	0	0	0	BOLA2B|1;PAGR1|1;MAF1|1;CYC1|1;NANS|1;FOXS1|1;HES5|1;EIF4EBP1|1;ZNF564|1;HES2|1;EIF4EBP3|1;DLL4|1;RBMXL1|1;EIF2B2|1;AHCTF1|1;MLIP|1;ZNF703|1;HEYL|1;IDO1|1;IFNG|1;GLI4|1;FOXQ1|1;NFE2L3|1;AMDHD2|1;NAPRT|1;INTS11|1;CENPB|1;PDK1|1;ATP5PF|1;SRP14|1;UROD|1;WNT4|1;MYH6|1;LMO4|1;CYTL1|1;ZNF730|1;GUCY2C|1;RGMB|1;POLR2E|1;SMTNL1|1;ABHD14B|1;HSPB1|1;PKNOX2|1;ELOVL1|1;BATF2|1;DALRD3|1;ALDOA|1;CIR1|1;LHX5|1;M…	130	16501	434	85180
hematopoietic or lymphoid organ development	GO:0048534	7.99e-08	1.3e-06	0	0	0	0	HES5|1;CXCL13|1;DLL4|1;ARTN|1;IFNG|1;CLEC4E|1;TCTA|1;WNT4|1;LMO4|1;IL21|1;BATF2|1;CEACAM1|1;NOTCH4|1;TREM2|1;PDE2A|1;SNX10|1;PDGFRB|1;PLA2G2D|1;PSMB7|1;CCL5|1;MAPK3|1;ZFPM1|1;NCOA6|1;LMO2|1	24	1289	434	85180
regulation of phosphorylation	GO:0042325	8.03e-08	1.3e-06	0	0	0	0	PGF|1;GBP1|1;CCL25|1;INKA1|1;HES5|1;IFNG|1;THY1|1;LAMTOR2|1;LMO4|1;HSPB1|1;IL21|1;MOB2|1;ITGB3|1;CEACAM1|1;PODN|1;ITLN1|1;CXCL10|1;TIE1|1;TREM2|1;CCL4|1;WNT7B|1;DDRGK1|1;TMEM102|1;AKAP5|1;COX7A1|1;PDGFRB|1;CCL5|1;MAPK3|1;MAP2K3|1;MUL1|1;PPP1R14D|1;HNRNPU|1;NPRL2|1;CCL7|1;GDF5|1	35	2472	434	85180
response to toxic substance	GO:0009636	8.05e-08	1.3e-06	0	0	0	0	TBXA2R|1;EIF4EBP1|1;SDC1|1;UROD|1;GUCY2C|1;HYAL1|1;ENDOG|1;HBA2|1;NXN|1;CCL4|1;LPO|1;PDGFRB|1;CCL5|1;MAPK3|1;DUOX1|1;SDF4|1;CCL7|1;SOD2|1	18	744	434	85180
chemokine-mediated signaling pathway	GO:0070098	9.38e-08	1.51e-06	0	0	0	0	CCL25|1;CXCL13|1;CXCL11|1;CXCL10|1;CXCL9|1;TREM2|1;CCL4|1;CCL5|1;CCL7|1	9	150	434	85180
regulation of cell death	GO:0010941	1.03e-07	1.65e-06	0	0	0	0	LAMP3|1;IDO1|1;IFNG|1;FOXQ1|1;COL18A1|1;WNT4|1;HSPB1|1;GZMB|1;BCL2A1|1;GPLD1|1;ENDOG|1;EFNB2|1;HBA2|1;CXCL10|1;TIE1|1;TREM2|1;PXT1|1;TNFRSF8|1;CRADD|1;CD38|1;PLK3|1;ATAD3A|1;DDRGK1|1;TMEM102|1;PDGFRB|1;SFRP4|1;TNIP2|1;PSMB7|1;CCL5|1;VIP|1;MAP2K3|1;PDCD1|1;BCAP31|1;MUL1|1;AVEN|1;CEACAM5|1;TMEM259|1;SOD2|1;GDF5|1	39	2973	434	85180
positive regulation of ion transport	GO:0043270	1.09e-07	1.74e-06	0	0	0	0	TOR2A|1;IFNG|1;THY1|1;CXCL11|1;EFNB2|1;CXCL10|1;CXCL9|1;TREM2|1;CCL4|1;AKAP5|1;PDGFRB|1;CCL5|1;PKP2|1	13	380	434	85180
positive regulation of transcription from RNA polymerase II promoter	GO:0045944	1.21e-07	1.93e-06	0	0	0	0	PAGR1|1;HES5|1;ZNF564|1;RBMXL1|1;MLIP|1;HEYL|1;IFNG|1;LMO4|1;CYTL1|1;ABHD14B|1;LHX5|1;NOTCH4|1;CXCL10|1;LMX1B|1;FHOD1|1;DDRGK1|1;STK16|1;ZBED2|1;ZNF750|1;TNIP2|1;TBX6|1;OTX1|1;MAPK3|1;ZFPM1|1;NCOA6|1;HNRNPU|1;LMO2|1;POU5F1|1	28	1731	434	85180
regulation of immune effector process	GO:0002697	1.24e-07	1.97e-06	0	0	0	0	IFNG|1;ATP6V1H|1;ITPKC|1;IL21|1;CEACAM1|1;C1S|1;MRPS2|1;CFHR1|1;NLRX1|1;SMAGP|1;TAP1|1;MAPK3|1;THOC1|1;APOBEC3F|1;AP1S1|1;MUL1|1;CFB|1;C1R|1	18	766	434	85180
cell chemotaxis	GO:0060326	1.26e-07	2e-06	0	0	0	0	PGF|1;CCL25|1;CXCL13|1;IFNG|1;HSPB1|1;CXCL11|1;CXCL10|1;CXCL9|1;CCL4|1;TMEM102|1;PDGFRB|1;CCL5|1;MAPK3|1;CCL7|1	14	454	434	85180
muscle structure development	GO:0061061	1.26e-07	2e-06	0	0	0	0	SDC1|1;DLL4|1;EHD1|1;HEYL|1;WNT4|1;MYH6|1;SMTNL1|1;EFNB2|1;CXCL10|1;CXCL9|1;WNT7B|1;ASF1A|1;PDGFRB|1;HACD1|1;PKP2|1;ZFPM1|1;CEACAM5|1;MRAS|1;HNRNPU|1;SOD2|1	20	942	434	85180
regulation of cellular macromolecule biosynthetic process	GO:2000112	1.32e-07	2.09e-06	0	0	0	0	BOLA2B|1;PAGR1|1;MAF1|1;FOXS1|1;HES5|1;EIF4EBP1|1;ZNF564|1;HES2|1;EIF4EBP3|1;DLL4|1;RBMXL1|1;EIF2B2|1;AHCTF1|1;MLIP|1;ZNF703|1;HEYL|1;IFNG|1;GLI4|1;FOXQ1|1;NFE2L3|1;CENPB|1;WNT4|1;MYH6|1;LMO4|1;CYTL1|1;ZNF730|1;RGMB|1;POLR2E|1;SMTNL1|1;ABHD14B|1;HSPB1|1;PKNOX2|1;BATF2|1;CIR1|1;LHX5|1;DNAJC17|1;HIC1|1;BCDIN3D|1;NOTCH4|1;CXCL10|1;MIER2|1;MBD3|1;LMX1B|1;ZNF670|1;FHOD1|1;TNFRSF8|1;SP6|1;CD38|1;PLK3|1…	91	10341	434	85180
leukocyte mediated immunity	GO:0002443	1.33e-07	2.09e-06	0	0	0	0	DGAT1|1;IFNG|1;BTN3A3|1;NAPRT|1;SRP14|1;LAMTOR2|1;SLC27A2|1;IL21|1;GZMB|1;ALDOA|1;TOLLIP|1;RAB44|1;CEACAM1|1;C1S|1;EXO1|1;SMAGP|1;KLRD1|1;PSMB7|1;TAP1|1;THOC1|1;APEH|1;C1R|1;APRT|1	23	1227	434	85180
macroautophagy	GO:0016236	1.52e-07	2.39e-06	0	0	0	0	VPS28|1;VPS26B|1;ATP6V0B|1;PDK1|1;ATP6V1H|1;LAMTOR2|1;ITPKC|1;EI24|1;MRPS2|1;EXOC8|1;SFRP4|1;PLOD2|1;MAPK3|1;MUL1|1;NPRL2|1;ATG101|1;GDF5|1	17	693	434	85180
positive regulation of lymphocyte migration	GO:2000403	1.52e-07	2.39e-06	0	0	0	0	CXCL13|1;CXCL10|1;CCL4|1;TMEM102|1;CCL5|1;CCL7|1	6	47	434	85180
negative regulation of cytokine production	GO:0001818	1.53e-07	2.4e-06	0	0	0	0	GBP1|1;IDO1|1;IFNG|1;PDCD1LG2|1;CPTP|1;CEACAM1|1;TREM2|1;NLRX1|1;ZFPM1|1;LRRC32|1;MUL1|1;UBE2L6|1	12	326	434	85180
negative regulation of signal transduction	GO:0009968	1.54e-07	2.4e-06	0	0	0	0	GBP1|1;RGS3|1;DLL4|1;TRIM59|1;HEYL|1;THY1|1;WNT4|1;HSPB1|1;BCL2A1|1;TMEM88|1;GRK4|1;CEACAM1|1;PODN|1;HIC1|1;EFNB2|1;PEG10|1;NXN|1;TIE1|1;WNT7B|1;PDE2A|1;NLRX1|1;PDGFRB|1;SFRP4|1;STUB1|1;PSMB7|1;CCL5|1;MUL1|1;NPRL2|1;SOD2|1;GTF2H2|1	30	1970	434	85180
leukocyte activation involved in immune response	GO:0002366	1.61e-07	2.5e-06	0	0	0	0	DGAT1|1;IFNG|1;CLEC4E|1;NAPRT|1;SRP14|1;LAMTOR2|1;SLC27A2|1;ALDOA|1;TOLLIP|1;RAB44|1;CEACAM1|1;TREM2|1;EXO1|1;PSMB7|1;ZFPM1|1;THOC1|1;APEH|1;APRT|1	18	780	434	85180
organic cyclic compound biosynthetic process	GO:1901362	1.67e-07	2.59e-06	0	0	0	0	BOLA2B|1;PAGR1|1;MAF1|1;CYC1|1;NANS|1;FOXS1|1;HES5|1;ZNF564|1;HES2|1;DLL4|1;RBMXL1|1;AHCTF1|1;MLIP|1;ZNF703|1;HEYL|1;IDO1|1;IFNG|1;GLI4|1;FOXQ1|1;NFE2L3|1;AMDHD2|1;NAPRT|1;INTS11|1;CENPB|1;PDK1|1;ATP5PF|1;UROD|1;WNT4|1;MYH6|1;SLC27A2|1;LMO4|1;CYTL1|1;ZNF730|1;GUCY2C|1;RGMB|1;POLR2E|1;SMTNL1|1;ABHD14B|1;PKNOX2|1;ELOVL1|1;BATF2|1;ALDOA|1;CIR1|1;LHX5|1;HSD11B1|1;DNAJC17|1;HIC1|1;AK1|1;NOTCH4|1;CXCL1…	118	14716	434	85180
cell activation involved in immune response	GO:0002263	1.73e-07	2.68e-06	0	0	0	0	DGAT1|1;IFNG|1;CLEC4E|1;NAPRT|1;SRP14|1;LAMTOR2|1;SLC27A2|1;ALDOA|1;TOLLIP|1;RAB44|1;CEACAM1|1;TREM2|1;EXO1|1;PSMB7|1;ZFPM1|1;THOC1|1;APEH|1;APRT|1	18	784	434	85180
cellular response to lipopolysaccharide	GO:0071222	1.78e-07	2.74e-06	0	0	0	0	TBXA2R|1;CXCL13|1;IFNG|1;PDCD1LG2|1;TFPI|1;CXCL11|1;CXCL10|1;CXCL9|1;TNIP2|1;CCL5|1;MAPK3|1	11	269	434	85180
positive regulation of immune response	GO:0050778	1.79e-07	2.76e-06	0	0	0	0	GBP1|1;EIF2B2|1;IDO1|1;IFNG|1;CLEC4E|1;GBP5|1;THY1|1;BTN3A3|1;IL21|1;GPLD1|1;CEACAM1|1;C1S|1;TNFRSF13C|1;COCH|1;CFHR1|1;CD38|1;MUCL1|1;NLRX1|1;SMAGP|1;TNIP2|1;PSMB7|1;CCL5|1;MAPK3|1;MAP2K3|1;CFB|1;C1R|1	26	1553	434	85180
response to molecule of bacterial origin	GO:0002237	1.84e-07	2.82e-06	0	0	0	0	TBXA2R|1;CXCL13|1;IL12RB2|1;IDO1|1;IFNG|1;PDCD1LG2|1;TFPI|1;CXCL11|1;CXCL10|1;CXCL9|1;TREM2|1;TNFRSF8|1;TNIP2|1;CCL5|1;MAPK3|1	15	543	434	85180
epithelial cell migration	GO:0010631	1.86e-07	2.85e-06	0	0	0	0	TBXA2R|1;CXCL13|1;DLL4|1;IFNG|1;HSPB1|1;HYAL1|1;ITGB3|1;GPLD1|1;CEACAM1|1;EFNB2|1;MAP2K3|1;EPB41L4B|1	12	332	434	85180
exocytosis	GO:0006887	1.97e-07	3.01e-06	0	0	0	0	DGAT1|1;SDC1|1;PPFIA3|1;IFNG|1;EXOC3L2|1;NAPRT|1;SRP14|1;LAMTOR2|1;PRSS12|1;SLC27A2|1;VPS18|1;ALDOA|1;TOLLIP|1;RAB44|1;ITGB3|1;CEACAM1|1;RAB2B|1;EXOC8|1;PSMB7|1;CCL5|1;CLEC3B|1;APEH|1;CPLANE2|1;SDF4|1;APRT|1	25	1457	434	85180
regulation of cell-cell adhesion	GO:0022407	2e-07	3.04e-06	0	0	0	0	CCL25|1;CXCL13|1;ZNF703|1;IDO1|1;IFNG|1;PDCD1LG2|1;THY1|1;WNT4|1;IL21|1;CEACAM1|1;EFNB2|1;TNFRSF13C|1;PLA2G2D|1;CCL5|1;PDCD1|1;LRRC32|1	16	625	434	85180
negative regulation of immune system process	GO:0002683	2.04e-07	3.1e-06	0	0	0	0	GBP1|1;CCL25|1;HES5|1;IDO1|1;PDCD1LG2|1;THY1|1;TCTA|1;CEACAM1|1;NLRX1|1;PLA2G2D|1;TAP1|1;ZFPM1|1;THOC1|1;PDCD1|1;LRRC32|1;MUL1|1	16	626	434	85180
epithelium migration	GO:0090132	2.05e-07	3.1e-06	0	0	0	0	TBXA2R|1;CXCL13|1;DLL4|1;IFNG|1;HSPB1|1;HYAL1|1;ITGB3|1;GPLD1|1;CEACAM1|1;EFNB2|1;MAP2K3|1;EPB41L4B|1	12	335	434	85180
leukocyte cell-cell adhesion	GO:0007159	2.17e-07	3.28e-06	0	0	0	0	CD151|1;CCL25|1;IDO1|1;IFNG|1;PDCD1LG2|1;THY1|1;CERCAM|1;WNT4|1;IL21|1;CEACAM1|1;EFNB2|1;TNFRSF13C|1;PLA2G2D|1;CCL5|1;ZFPM1|1;PDCD1|1;LRRC32|1	17	711	434	85180
negative regulation of cell differentiation	GO:0045596	2.19e-07	3.29e-06	0	0	0	0	GBP1|1;HES5|1;IFNG|1;THY1|1;TCTA|1;WNT4|1;POLR2E|1;ITGB3|1;CEACAM1|1;EFNB2|1;NOTCH4|1;CXCL10|1;TNFRSF8|1;CD38|1;TBX6|1;PKP2|1;ZFPM1|1;CEACAM5|1;HNRNPU|1;GDF5|1;POU5F1|1	21	1069	434	85180
interaction with host	GO:0051701	2.22e-07	3.33e-06	0	0	0	0	ATP6V0B|1;LAMP3|1;TRIM59|1;ATP6V1H|1;VPS18|1;HYAL1|1;ITGB3|1;EFNB2|1;TAP1|1;NECTIN4|1;THOC1|1	11	275	434	85180
positive regulation of autophagy	GO:0010508	2.3e-07	3.44e-06	0	0	0	0	IFNG|1;PDK1|1;ITPKC|1;MRPS2|1;PLK3|1;SFRP4|1;PLOD2|1;MAPK3|1;MUL1|1;NPRL2|1;GDF5|1	11	276	434	85180
organonitrogen compound biosynthetic process	GO:1901566	2.5e-07	3.73e-06	0	0	0	0	DPM2|1;CYC1|1;B3GALT6|1;EIF4EBP1|1;SDC1|1;EIF4EBP3|1;EIF2B2|1;IDO1|1;IFNG|1;THY1|1;NAPRT|1;PDK1|1;ATP5PF|1;SRP14|1;TMEM115|1;UROD|1;CWH43|1;CYTL1|1;GUCY2C|1;POLR2E|1;HSPB1|1;ELOVL1|1;DALRD3|1;ALDOA|1;PIGQ|1;HYAL1|1;ITGB3|1;GPLD1|1;GPIHBP1|1;MRPL36|1;ALG1|1;BCDIN3D|1;AK1|1;NOTCH4|1;MRPS2|1;CHST7|1;TREM2|1;LRRC47|1;RPL18|1;AURKAIP1|1;ATP5F1D|1;PDE2A|1;MUCL1|1;CHPF|1;ABHD17A|1;MRPS27|1;COASY|1;PPT2|…	68	7017	434	85180
regulation of homeostatic process	GO:0032844	2.57e-07	3.83e-06	0	0	0	0	NDUFAF2|1;THY1|1;C2CD2L|1;ITGB3|1;CXCL11|1;GPLD1|1;CXCL10|1;CXCL9|1;CD38|1;AKAP5|1;MAPK15|1;CCL5|1;MAPK3|1;ZFPM1|1;NPR1|1;HNRNPU|1	16	637	434	85180
tissue migration	GO:0090130	2.64e-07	3.92e-06	0	0	0	0	TBXA2R|1;CXCL13|1;DLL4|1;IFNG|1;HSPB1|1;HYAL1|1;ITGB3|1;GPLD1|1;CEACAM1|1;EFNB2|1;MAP2K3|1;EPB41L4B|1	12	343	434	85180
positive regulation of calcium ion transport	GO:0051928	2.72e-07	4.04e-06	0	0	0	0	TOR2A|1;THY1|1;CXCL11|1;CXCL10|1;CXCL9|1;CCL4|1;AKAP5|1;PDGFRB|1;CCL5|1	9	170	434	85180
organic substance catabolic process	GO:1901575	2.75e-07	4.06e-06	0	0	0	0	VPS28|1;EXOSC4|1;LYPLA2|1;FBXL6|1;LAMP3|1;ACOX3|1;SDC1|1;SLC27A4|1;IDO1|1;IFNG|1;HECTD3|1;AMDHD2|1;SDSL|1;SLC27A2|1;GLDC|1;HSPB1|1;TMEM129|1;ALDOA|1;TOLLIP|1;PNPLA2|1;APOBEC3C|1;HYAL1|1;GPLD1|1;UBE2J2|1;CEACAM1|1;ZFAND2A|1;ENDOG|1;IVD|1;ENOSF1|1;ENPEP|1;TREM2|1;RPL18|1;DCTPP1|1;PLK3|1;PDE2A|1;BCO1|1;ABHD17A|1;DDRGK1|1;STUB1|1;PLA2G2D|1;PSMB7|1;VIP|1;APOBEC3F|1;BCAP31|1;ENPP7|1;TMEM259|1;UBE2L6|1;…	51	4647	434	85180
aromatic compound biosynthetic process	GO:0019438	2.79e-07	4.1e-06	0	0	0	0	BOLA2B|1;PAGR1|1;MAF1|1;CYC1|1;NANS|1;FOXS1|1;HES5|1;ZNF564|1;HES2|1;DLL4|1;RBMXL1|1;AHCTF1|1;MLIP|1;ZNF703|1;HEYL|1;IDO1|1;IFNG|1;GLI4|1;FOXQ1|1;NFE2L3|1;AMDHD2|1;NAPRT|1;INTS11|1;CENPB|1;PDK1|1;ATP5PF|1;UROD|1;WNT4|1;MYH6|1;LMO4|1;CYTL1|1;ZNF730|1;GUCY2C|1;RGMB|1;POLR2E|1;SMTNL1|1;ABHD14B|1;PKNOX2|1;ELOVL1|1;BATF2|1;ALDOA|1;CIR1|1;LHX5|1;DNAJC17|1;HIC1|1;AK1|1;NOTCH4|1;CXCL10|1;MIER2|1;MBD3|1;L…	115	14364	434	85180
regulation of response to wounding	GO:1903034	2.99e-07	4.39e-06	0	0	0	0	TBXA2R|1;IDO1|1;GBP5|1;TFPI|1;WNT4|1;IL21|1;CEACAM1|1;C1S|1;CFHR1|1;CCL4|1;MVK|1;PDE2A|1;NLRX1|1;BCL6B|1;CCL5|1;DUOX1|1;CFB|1;C1R|1	18	814	434	85180
response to organic cyclic compound	GO:0014070	3.01e-07	4.41e-06	0	0	0	0	TBXA2R|1;PAGR1|1;EIF4EBP1|1;SDC1|1;ZNF703|1;HEYL|1;TFPI|1;UROD|1;GLDC|1;GPLD1|1;ENDOG|1;BCDIN3D|1;CXCL10|1;MBD3|1;WNT7B|1;CD38|1;PDE2A|1;DDRGK1|1;PDGFRB|1;CCL5|1;MAPK3|1;DUOX1|1;MUL1|1;NCOA6|1;HNRNPU|1;CATSPER3|1	26	1596	434	85180
regulation of epithelial cell proliferation	GO:0050678	3.13e-07	4.57e-06	0	0	0	0	PGF|1;HES5|1;DLL4|1;ZNF703|1;IFNG|1;HYAL1|1;ITGB3|1;CEACAM1|1;EFNB2|1;CCL5|1;VIP|1;EPB41L4B|1;GDF5|1	13	417	434	85180
leukocyte proliferation	GO:0070661	3.21e-07	4.68e-06	0	0	0	0	CD151|1;IDO1|1;IFNG|1;PDCD1LG2|1;WNT4|1;IL21|1;TNFRSF13C|1;TREM2|1;CD38|1;PLA2G2D|1;CCL5|1;LRRC32|1;CCL7|1	13	418	434	85180
response to nitrogen compound	GO:1901698	3.44e-07	5e-06	0	0	0	0	ATP6V0B|1;CYC1|1;EIF4EBP1|1;SDC1|1;SLC2A8|1;EIF2B2|1;UROD|1;ATP6V1H|1;LAMTOR2|1;GLDC|1;TMEM129|1;GNA11|1;GPLD1|1;GPIHBP1|1;CEACAM1|1;BCDIN3D|1;TREM2|1;PDE2A|1;AKAP5|1;STUB1|1;CCL5|1;GNB2|1;MAPK3|1;DUOX1|1;BCAP31|1;MUL1|1;TMEM259|1;APRT|1	28	1824	434	85180
regulation of innate immune response	GO:0045088	3.51e-07	5.08e-06	0	0	0	0	IFNG|1;CLEC4E|1;GBP5|1;IL21|1;CEACAM1|1;COCH|1;TREM2|1;MUCL1|1;NLRX1|1;SMAGP|1;TNIP2|1;PSMB7|1;TAP1|1;CCL5|1;MAPK3|1;MAP2K3|1;MUL1|1	17	736	434	85180
regulation of cellular component biogenesis	GO:0044087	3.58e-07	5.18e-06	0	0	0	0	ESAM|1;EIF4EBP1|1;SDC1|1;CXCL13|1;IFNG|1;GBP5|1;THY1|1;RABEP2|1;WNT4|1;VPS18|1;LMO4|1;HYAL1|1;CPTP|1;FHOD1|1;TPPP3|1;TWF2|1;CRAD|1;STUB1|1;MAPK15|1;PKP2|1;HEATR1|1;HNRNPU|1;NPRL2|1;RIOK2|1;SPIRE1|1;GTF2H2|1	26	1611	434	85180
heterocycle biosynthetic process	GO:0018130	3.98e-07	5.74e-06	0	0	0	0	BOLA2B|1;PAGR1|1;MAF1|1;CYC1|1;NANS|1;FOXS1|1;HES5|1;ZNF564|1;HES2|1;DLL4|1;RBMXL1|1;AHCTF1|1;MLIP|1;ZNF703|1;HEYL|1;IDO1|1;IFNG|1;GLI4|1;FOXQ1|1;NFE2L3|1;AMDHD2|1;NAPRT|1;INTS11|1;CENPB|1;PDK1|1;ATP5PF|1;UROD|1;WNT4|1;MYH6|1;LMO4|1;CYTL1|1;ZNF730|1;GUCY2C|1;RGMB|1;POLR2E|1;SMTNL1|1;ABHD14B|1;PKNOX2|1;ELOVL1|1;BATF2|1;ALDOA|1;CIR1|1;LHX5|1;DNAJC17|1;HIC1|1;AK1|1;NOTCH4|1;CXCL10|1;MIER2|1;MBD3|1;L…	115	14463	434	85180
T cell activation	GO:0042110	4.22e-07	6.08e-06	0	0	0	0	CD151|1;DLL4|1;IDO1|1;IFNG|1;PDCD1LG2|1;CLEC4E|1;THY1|1;WNT4|1;IL21|1;CEACAM1|1;EFNB2|1;TNFRSF13C|1;PLA2G2D|1;CCL5|1;ZFPM1|1;PDCD1|1;LRRC32|1	17	746	434	85180
cellular lipid metabolic process	GO:0044255	4.33e-07	6.21e-06	0	0	0	0	DGAT1|1;LYPLA2|1;DPM2|1;NANS|1;ACOX3|1;SDC1|1;SLC27A4|1;PDK1|1;SLC27A2|1;CWH43|1;ELOVL1|1;PNPLA2|1;PIGQ|1;GPLD1|1;CPTP|1;GPIHBP1|1;CEACAM1|1;ALG1|1;IVD|1;MVK|1;OSBPL5|1;BCO1|1;PDGFRB|1;PLA2G2D|1;HACD1|1;MAPK3|1;GAL3ST1|1;ENPP7|1;MPDU1|1;NCOA6|1;FABP7|1;FADS1|1;NDUFS6|1;TMEM150A|1	34	2537	434	85180
regulation of apoptotic process	GO:0042981	4.58e-07	6.56e-06	0	0	0	0	LAMP3|1;IDO1|1;IFNG|1;FOXQ1|1;COL18A1|1;WNT4|1;HSPB1|1;GZMB|1;BCL2A1|1;GPLD1|1;ENDOG|1;CXCL10|1;TIE1|1;TREM2|1;PXT1|1;TNFRSF8|1;CRADD|1;CD38|1;PLK3|1;ATAD3A|1;DDRGK1|1;TMEM102|1;PDGFRB|1;SFRP4|1;TNIP2|1;PSMB7|1;CCL5|1;VIP|1;MAP2K3|1;PDCD1|1;BCAP31|1;MUL1|1;AVEN|1;CEACAM5|1;SOD2|1;GDF5|1	36	2785	434	85180
nephron development	GO:0072006	4.84e-07	6.91e-06	0	0	0	0	PGF|1;HES5|1;HEYL|1;IFNG|1;WNT4|1;PSPN|1;ENPEP|1;WNT7B|1;PDGFRB|1	9	182	434	85180
epithelial cell proliferation	GO:0050673	5.07e-07	7.22e-06	0	0	0	0	PGF|1;HES5|1;DLL4|1;ZNF703|1;IFNG|1;HYAL1|1;ITGB3|1;CEACAM1|1;EFNB2|1;CCL5|1;VIP|1;FABP7|1;EPB41L4B|1;GDF5|1	14	510	434	85180
nucleobase-containing compound biosynthetic process	GO:0034654	5.12e-07	7.27e-06	0	0	0	0	BOLA2B|1;PAGR1|1;MAF1|1;CYC1|1;NANS|1;FOXS1|1;HES5|1;ZNF564|1;HES2|1;DLL4|1;RBMXL1|1;AHCTF1|1;MLIP|1;ZNF703|1;HEYL|1;IDO1|1;IFNG|1;GLI4|1;FOXQ1|1;NFE2L3|1;AMDHD2|1;NAPRT|1;INTS11|1;CENPB|1;PDK1|1;ATP5PF|1;WNT4|1;MYH6|1;LMO4|1;CYTL1|1;ZNF730|1;GUCY2C|1;RGMB|1;POLR2E|1;SMTNL1|1;ABHD14B|1;PKNOX2|1;ELOVL1|1;BATF2|1;ALDOA|1;CIR1|1;LHX5|1;DNAJC17|1;HIC1|1;AK1|1;NOTCH4|1;CXCL10|1;MIER2|1;MBD3|1;LMX1B|1;…	112	14040	434	85180
regulation of programmed cell death	GO:0043067	5.37e-07	7.61e-06	0	0	0	0	LAMP3|1;IDO1|1;IFNG|1;FOXQ1|1;COL18A1|1;WNT4|1;HSPB1|1;GZMB|1;BCL2A1|1;GPLD1|1;ENDOG|1;CXCL10|1;TIE1|1;TREM2|1;PXT1|1;TNFRSF8|1;CRADD|1;CD38|1;PLK3|1;ATAD3A|1;DDRGK1|1;TMEM102|1;PDGFRB|1;SFRP4|1;TNIP2|1;PSMB7|1;CCL5|1;VIP|1;MAP2K3|1;PDCD1|1;BCAP31|1;MUL1|1;AVEN|1;CEACAM5|1;SOD2|1;GDF5|1	36	2804	434	85180
positive regulation of proteolysis	GO:0045862	5.57e-07	7.88e-06	0	0	0	0	IFNG|1;GPLD1|1;ZFAND2A|1;TREM2|1;AURKAIP1|1;CRADD|1;PLK3|1;DDRGK1|1;STUB1|1;PSMB7|1;MAPK3|1;CLEC3B|1;BCAP31|1;MUL1|1;TMEM259|1	15	593	434	85180
chordate embryonic development	GO:0043009	5.86e-07	8.27e-06	0	0	0	0	SPINT1|1;INKA1|1;HES5|1;HES2|1;PCDH12|1;MYH6|1;LMO4|1;HYAL1|1;CIR1|1;ENDOG|1;MBD3|1;NXN|1;LMX1B|1;TIE1|1;WNT7B|1;PDGFRB|1;TBX6|1;NCOA6|1;POU5F1|1	19	945	434	85180
regulation of symbiosis, encompassing mutualism through parasitism	GO:0043903	6.16e-07	8.67e-06	0	0	0	0	LAMP3|1;TRIM59|1;IFNG|1;TMEM250|1;POLR2E|1;APOBEC3C|1;CCL4|1;TAP1|1;CCL5|1;APOBEC3F|1;GTF2H2|1	11	305	434	85180
lymphocyte activation	GO:0046649	6.51e-07	9.13e-06	0	0	0	0	CD151|1;DLL4|1;IDO1|1;IFNG|1;PDCD1LG2|1;CLEC4E|1;THY1|1;WNT4|1;IL21|1;CEACAM1|1;EFNB2|1;TNFRSF13C|1;CD38|1;EXO1|1;PLA2G2D|1;TNIP2|1;CCL5|1;ZFPM1|1;THOC1|1;PDCD1|1;LRRC32|1	21	1144	434	85180
positive regulation of establishment of protein localization	GO:1904951	6.56e-07	9.17e-06	0	0	0	0	VPS28|1;IFNG|1;CLEC4E|1;GZMB|1;C2CD2L|1;GPLD1|1;PLS1|1;TREM2|1;CD38|1;PLK3|1;PSMB7|1;MAPK3|1;BCAP31|1;CNST|1;RIOK2|1;POU5F1|1	16	684	434	85180
sulfur compound metabolic process	GO:0006790	6.57e-07	9.17e-06	0	0	0	0	DGAT1|1;BOLA2B|1;B3GALT6|1;SDC1|1;EIF2B2|1;PDK1|1;CYTL1|1;ABHD14B|1;ELOVL1|1;NUBP2|1;TSTD1|1;HYAL1|1;CHST7|1;MVK|1;CHPF|1;LPO|1;PPT2|1;HACD1|1	18	860	434	85180
positive regulation of protein modification process	GO:0031401	6.68e-07	9.31e-06	0	0	0	0	PGF|1;CCL25|1;HES5|1;IFNG|1;LAMTOR2|1;FAM161A|1;IL21|1;TOLLIP|1;MOB2|1;ITGB3|1;GPLD1|1;ITLN1|1;TIE1|1;TREM2|1;CCL4|1;WNT7B|1;DDRGK1|1;AKAP5|1;PDGFRB|1;STUB1|1;PSMB7|1;CCL5|1;MAPK3|1;MAP2K3|1;MUL1|1;PPP1R14D|1;CCL7|1;GDF5|1	28	1887	434	85180
myeloid leukocyte activation	GO:0002274	6.86e-07	9.54e-06	0	0	0	0	DGAT1|1;IFNG|1;NAPRT|1;SRP14|1;LAMTOR2|1;SLC27A2|1;BATF2|1;ALDOA|1;TOLLIP|1;RAB44|1;CEACAM1|1;TREM2|1;TNIP2|1;PSMB7|1;CCL5|1;APEH|1;APRT|1	17	773	434	85180
positive regulation of homeostatic process	GO:0032846	7.46e-07	1.03e-05	0	0	0	0	THY1|1;C2CD2L|1;CXCL11|1;GPLD1|1;CXCL10|1;CXCL9|1;AKAP5|1;MAPK15|1;CCL5|1;MAPK3|1;NPR1|1	11	311	434	85180
wound healing	GO:0042060	7.57e-07	1.05e-05	0	0	0	0	TBXA2R|1;CD151|1;ESAM|1;SDC1|1;EHD1|1;ADAM15|1;TFPI|1;WNT4|1;HSPB1|1;GNA11|1;ALDOA|1;ITGB3|1;CEACAM1|1;NOTCH4|1;SPRR3|1;PDE2A|1;PDGFRB|1;MAPK3|1;DUOX1|1;ZFPM1|1;EPB41L4B|1	21	1155	434	85180
response to tumor necrosis factor	GO:0034612	7.77e-07	1.07e-05	0	0	0	0	GBP1|1;CCL25|1;HYAL1|1;ENDOG|1;PLVAP|1;TNFRSF13C|1;CCL4|1;TNFRSF8|1;PSMB7|1;CCL5|1;MAPK3|1;CCL7|1	12	380	434	85180
positive regulation of protein catabolic process	GO:0045732	7.77e-07	1.07e-05	0	0	0	0	VPS28|1;IFNG|1;GPLD1|1;ZFAND2A|1;TREM2|1;PLK3|1;DDRGK1|1;STUB1|1;PSMB7|1;VIP|1;BCAP31|1;TMEM259|1	12	380	434	85180
negative regulation of cell migration	GO:0030336	8.45e-07	1.16e-05	0	0	0	0	TBXA2R|1;CCL25|1;CXCL13|1;DLL4|1;THY1|1;ADAM15|1;WNT4|1;PODN|1;TIE1|1;MAPK15|1;PKP2|1	11	315	434	85180
embryo development ending in birth or egg hatching	GO:0009792	8.49e-07	1.16e-05	0	0	0	0	SPINT1|1;INKA1|1;HES5|1;HES2|1;PCDH12|1;MYH6|1;LMO4|1;HYAL1|1;CIR1|1;ENDOG|1;MBD3|1;NXN|1;LMX1B|1;TIE1|1;WNT7B|1;PDGFRB|1;TBX6|1;NCOA6|1;POU5F1|1	19	969	434	85180
regulation of cell activation	GO:0050865	1.03e-06	1.41e-05	0	0	0	0	IDO1|1;IFNG|1;PDCD1LG2|1;THY1|1;LMO4|1;IL21|1;CEACAM1|1;EFNB2|1;TNFRSF13C|1;TREM2|1;CD38|1;PDGFRB|1;PLA2G2D|1;TNIP2|1;CCL5|1;THOC1|1;PDCD1|1;LRRC32|1	18	888	434	85180
disruption of cells of other organism	GO:0044364	1.03e-06	1.41e-05	0	0	0	0	CCL25|1;TOR2A|1;CXCL13|1;IFNG|1;CXCL11|1;CXCL10|1;CXCL9|1	7	102	434	85180
killing of cells of other organism	GO:0031640	1.03e-06	1.41e-05	0	0	0	0	CCL25|1;TOR2A|1;CXCL13|1;IFNG|1;CXCL11|1;CXCL10|1;CXCL9|1	7	102	434	85180
regulation of vesicle-mediated transport	GO:0060627	1.05e-06	1.42e-05	0	0	0	0	VPS28|1;CD151|1;SDC1|1;EHD1|1;IFNG|1;VPS18|1;RAB44|1;ITGB3|1;SH3GL1|1;CEACAM1|1;EFNB2|1;RAB2B|1;TREM2|1;BET1L|1;SFRP4|1;MAPK15|1;MAPK3|1;CPLANE2|1;CNST|1	19	983	434	85180
chondroitin sulfate proteoglycan metabolic process	GO:0050654	1.08e-06	1.46e-05	0	0	0	0	B3GALT6|1;SDC1|1;CYTL1|1;HYAL1|1;CHST7|1;CHPF|1	6	65	434	85180
regulation of angiogenesis	GO:0045765	1.1e-06	1.49e-05	0	0	0	0	PGF|1;TBXA2R|1;CXCL13|1;DLL4|1;HSPB1|1;HYAL1|1;STAB1|1;CEACAM1|1;CXCL10|1;TIE1|1;CCL5|1;NPR1|1	12	393	434	85180
positive regulation of organelle organization	GO:0010638	1.12e-06	1.51e-05	0	0	0	0	SDC1|1;PDK1|1;WNT4|1;ITPKC|1;GZMB|1;MRPS2|1;TREM2|1;FHOD1|1;CRAD|1;MRPS27|1;PDGFRB|1;SFRP4|1;MAPK15|1;PSMB7|1;PLOD2|1;MAPK3|1;MUL1|1;HNRNPU|1;SPIRE1|1;GTF2H2|1;GDF5|1	21	1184	434	85180
regulation of cellular amide metabolic process	GO:0034248	1.15e-06	1.54e-05	0	0	0	0	EIF4EBP1|1;EIF4EBP3|1;EIF2B2|1;IFNG|1;PDK1|1;POLR2E|1;HSPB1|1;ITGB3|1;EFNB2|1;BCDIN3D|1;NOTCH4|1;PLK3|1;MRPS27|1;GSAP|1;CCL5|1;MAPK3|1;POU5F1|1	17	803	434	85180
negative regulation of molecular function	GO:0044092	1.17e-06	1.56e-05	0	0	0	0	SPINT1|1;FOXS1|1;LAMP3|1;INKA1|1;HEYL|1;IFNG|1;THY1|1;ADAM15|1;TFPI|1;HSPB1|1;GPIHBP1|1;CEACAM1|1;PODN|1;EFNB2|1;CFHR1|1;AKAP5|1;SFRP4|1;KDM5A|1;STUB1|1;TBX6|1;PSMB7|1;MAPK3|1;ZFPM1|1;CNST|1;PPP1R14D|1;HNRNPU|1;NPRL2|1	27	1829	434	85180
response to steroid hormone	GO:0048545	1.17e-06	1.56e-05	0	0	0	0	PAGR1|1;EIF4EBP1|1;SDC1|1;ZNF703|1;HEYL|1;TFPI|1;UROD|1;ENDOG|1;MBD3|1;WNT7B|1;CD38|1;DDRGK1|1;PDGFRB|1;CCL5|1;NCOA6|1;HNRNPU|1;CATSPER3|1	17	804	434	85180
T cell proliferation	GO:0042098	1.24e-06	1.66e-05	0	0	0	0	CD151|1;IDO1|1;IFNG|1;PDCD1LG2|1;WNT4|1;IL21|1;TNFRSF13C|1;PLA2G2D|1;CCL5|1;LRRC32|1	10	263	434	85180
regulation of viral process	GO:0050792	1.29e-06	1.71e-05	0	0	0	0	LAMP3|1;TRIM59|1;TMEM250|1;POLR2E|1;APOBEC3C|1;CCL4|1;TAP1|1;CCL5|1;APOBEC3F|1;GTF2H2|1	10	264	434	85180
heart development	GO:0007507	1.29e-06	1.71e-05	0	0	0	0	DLL4|1;HEYL|1;ADAM15|1;MYH6|1;LMO4|1;GNA11|1;EFNB2|1;MBD3|1;PDE2A|1;PDGFRB|1;TBX6|1;PKP2|1;MAPK3|1;ZFPM1|1;NCOA6|1;HNRNPU|1;POU5F1|1	17	810	434	85180
positive regulation of protein transport	GO:0051222	1.37e-06	1.82e-05	0	0	0	0	VPS28|1;IFNG|1;CLEC4E|1;C2CD2L|1;GPLD1|1;TREM2|1;CD38|1;PLK3|1;AKAP5|1;PSMB7|1;MAPK3|1;BCAP31|1;CNST|1;RIOK2|1;POU5F1|1	15	638	434	85180
positive regulation of protein localization to plasma membrane	GO:1903078	1.42e-06	1.87e-05	0	0	0	0	IFNG|1;EFNB2|1;PLS1|1;TREM2|1;AKAP5|1;CNST|1	6	68	434	85180
cell morphogenesis involved in differentiation	GO:0000904	1.46e-06	1.92e-05	0	0	0	0	LYPLA2|1;GBP1|1;ROBO3|1;COL5A3|1;ZNF703|1;HEYL|1;ARTN|1;THY1|1;COL18A1|1;ADAM15|1;WNT4|1;RGMB|1;ITGB3|1;EFNB2|1;ROBO4|1;NOTCH4|1;PSPN|1;TREM2|1;TNFRSF8|1;TWF2|1;AKAP5|1;MAPK3|1;ZFPM1|1	23	1412	434	85180
epithelial cell differentiation	GO:0030855	1.47e-06	1.93e-05	0	0	0	0	IVL|1;SPRR1A|1;HES5|1;SDC1|1;KLK12|1;ZNF703|1;IFNG|1;COL18A1|1;WNT4|1;GNA11|1;TOLLIP|1;CEACAM1|1;NOTCH4|1;SPRR3|1;WNT7B|1;PDE2A|1;SFRP4|1;PKP2|1;BFSP2|1	19	1006	434	85180
regulation of T cell chemotaxis	GO:0010819	1.5e-06	1.97e-05	0	0	0	0	CXCL13|1;CXCL10|1;TMEM102|1;CCL5|1	4	17	434	85180
regulation of homotypic cell-cell adhesion	GO:0034110	1.57e-06	2.05e-05	0	0	0	0	ZNF703|1;IDO1|1;IFNG|1;PDCD1LG2|1;THY1|1;IL21|1;CEACAM1|1;EFNB2|1;TNFRSF13C|1;PLA2G2D|1;CCL5|1;PDCD1|1;LRRC32|1	13	482	434	85180
response to alcohol	GO:0097305	1.58e-06	2.06e-05	0	0	0	0	TBXA2R|1;EIF4EBP1|1;ZNF703|1;ADAM15|1;UROD|1;GPLD1|1;ENDOG|1;CXCL10|1;MBD3|1;CD38|1;PDGFRB|1;CCL5|1;SDF4|1;CCL7|1	14	562	434	85180
negative regulation of locomotion	GO:0040013	1.58e-06	2.06e-05	0	0	0	0	TBXA2R|1;CCL25|1;CXCL13|1;DLL4|1;TRIM59|1;THY1|1;ADAM15|1;WNT4|1;PODN|1;TIE1|1;MAPK15|1;PKP2|1	12	407	434	85180
regulation of RNA biosynthetic process	GO:2001141	1.64e-06	2.13e-05	0	0	0	0	BOLA2B|1;PAGR1|1;MAF1|1;FOXS1|1;HES5|1;ZNF564|1;HES2|1;DLL4|1;RBMXL1|1;AHCTF1|1;MLIP|1;ZNF703|1;HEYL|1;IFNG|1;GLI4|1;FOXQ1|1;NFE2L3|1;CENPB|1;WNT4|1;MYH6|1;LMO4|1;CYTL1|1;ZNF730|1;RGMB|1;POLR2E|1;SMTNL1|1;ABHD14B|1;PKNOX2|1;BATF2|1;CIR1|1;LHX5|1;DNAJC17|1;HIC1|1;NOTCH4|1;CXCL10|1;MIER2|1;MBD3|1;LMX1B|1;ZNF670|1;CCL4|1;FHOD1|1;TNFRSF8|1;SP6|1;CD38|1;PLK3|1;PDE2A|1;ASF1A|1;DDRGK1|1;STK16|1;ZNF644|1…	83	9695	434	85180
cellular amide metabolic process	GO:0043603	1.67e-06	2.17e-05	0	0	0	0	DGAT1|1;EIF4EBP1|1;EIF4EBP3|1;EIF2B2|1;IFNG|1;NAPRT|1;PDK1|1;SRP14|1;POLR2E|1;HSPB1|1;ELOVL1|1;DALRD3|1;ITGB3|1;MRPL36|1;EFNB2|1;BCDIN3D|1;NOTCH4|1;MRPS2|1;ENPEP|1;LRRC47|1;RPL18|1;MVK|1;AURKAIP1|1;PLK3|1;MRPS27|1;COASY|1;PPT2|1;GSAP|1;STUB1|1;HACD1|1;CCL5|1;MAPK3|1;GAL3ST1|1;ENPP7|1;APEH|1;MRPS26|1;GTF2H2|1;POU5F1|1	38	3201	434	85180
positive regulation of mitochondrion organization	GO:0010822	1.72e-06	2.23e-05	0	0	0	0	PDK1|1;ITPKC|1;GZMB|1;MRPS2|1;TREM2|1;MRPS27|1;SFRP4|1;PSMB7|1;PLOD2|1;MUL1|1;GDF5|1	11	339	434	85180
positive regulation of intracellular signal transduction	GO:1902533	1.75e-06	2.25e-05	0	0	0	0	CCL25|1;HES5|1;IFNG|1;LAMTOR2|1;IL21|1;CXCL11|1;HIC1|1;CXCL10|1;CXCL9|1;TIE1|1;TREM2|1;CCL4|1;WNT7B|1;DDRGK1|1;AKAP5|1;PDGFRB|1;TNIP2|1;CCL5|1;MAPK3|1;MAP2K3|1;BCAP31|1;MUL1|1;NPR1|1;CCL7|1	24	1535	434	85180
response to organonitrogen compound	GO:0010243	1.81e-06	2.33e-05	0	0	0	0	ATP6V0B|1;CYC1|1;EIF4EBP1|1;SDC1|1;SLC2A8|1;EIF2B2|1;UROD|1;ATP6V1H|1;LAMTOR2|1;GLDC|1;TMEM129|1;GPLD1|1;GPIHBP1|1;CEACAM1|1;TREM2|1;PDE2A|1;AKAP5|1;STUB1|1;CCL5|1;GNB2|1;MAPK3|1;DUOX1|1;BCAP31|1;TMEM259|1;APRT|1	25	1648	434	85180
negative regulation of cell motility	GO:2000146	1.87e-06	2.41e-05	0	0	0	0	TBXA2R|1;CCL25|1;CXCL13|1;DLL4|1;THY1|1;ADAM15|1;WNT4|1;PODN|1;TIE1|1;MAPK15|1;PKP2|1	11	342	434	85180
cellular response to external stimulus	GO:0071496	1.91e-06	2.45e-05	0	0	0	0	PDK1|1;WNT4|1;ITPKC|1;MRPS2|1;DCTPP1|1;TNFRSF8|1;CRADD|1;PDE2A|1;SLC39A4|1;SFRP4|1;CCL5|1;PLOD2|1;MAPK3|1;NPRL2|1;FADS1|1;ATG101|1;GDF5|1	17	834	434	85180
T cell aggregation	GO:0070489	1.92e-06	2.45e-05	0	0	0	0	CD151|1;IDO1|1;IFNG|1;PDCD1LG2|1;THY1|1;WNT4|1;IL21|1;TNFRSF13C|1;PLA2G2D|1;CCL5|1;ZFPM1|1;PDCD1|1;LRRC32|1	13	491	434	85180
modification of morphology or physiology of other organism	GO:0035821	1.93e-06	2.46e-05	0	0	0	0	CCL25|1;TOR2A|1;CXCL13|1;IFNG|1;CXCL11|1;CXCL10|1;CXCL9|1;CCL4|1;CCL5|1	9	215	434	85180
positive regulation of cytoplasmic transport	GO:1903651	1.98e-06	2.52e-05	0	0	0	0	THY1|1;CXCL11|1;SH3GL1|1;CXCL10|1;CXCL9|1;AKAP5|1;PSMB7|1;BCAP31|1;CNST|1;POU5F1|1	10	277	434	85180
lymphocyte aggregation	GO:0071593	2.01e-06	2.55e-05	0	0	0	0	CD151|1;IDO1|1;IFNG|1;PDCD1LG2|1;THY1|1;WNT4|1;IL21|1;TNFRSF13C|1;PLA2G2D|1;CCL5|1;ZFPM1|1;PDCD1|1;LRRC32|1	13	493	434	85180
positive regulation of GTPase activity	GO:0043547	2.11e-06	2.68e-05	0	0	0	0	TBXA2R|1;CCL25|1;ACAP3|1;CHML|1;CXCL13|1;RGPD6|1;EIF2B2|1;TRAPPC6A|1;MON1A|1;ARTN|1;THY1|1;RABEP2|1;WNT4|1;LAMTOR2|1;PSPN|1;CCL4|1;PDGFRB|1;ARHGEF33|1;CCL5|1;RIN1|1;PSD3|1;NPRL2|1;CCL7|1	23	1444	434	85180
positive regulation of protein localization to cell periphery	GO:1904377	2.16e-06	2.72e-05	0	0	0	0	IFNG|1;EFNB2|1;PLS1|1;TREM2|1;AKAP5|1;CNST|1	6	73	434	85180
T cell migration	GO:0072678	2.16e-06	2.72e-05	0	0	0	0	CXCL13|1;CXCL11|1;CXCL10|1;CXCL9|1;TMEM102|1;CCL5|1	6	73	434	85180
regulation of leukocyte cell-cell adhesion	GO:1903037	2.19e-06	2.76e-05	0	0	0	0	CCL25|1;IDO1|1;IFNG|1;PDCD1LG2|1;THY1|1;IL21|1;CEACAM1|1;EFNB2|1;TNFRSF13C|1;PLA2G2D|1;CCL5|1;PDCD1|1;LRRC32|1	13	497	434	85180
regulation of endothelial cell migration	GO:0010594	2.32e-06	2.92e-05	0	0	0	0	TBXA2R|1;CXCL13|1;DLL4|1;HSPB1|1;ITGB3|1;GPLD1|1;CEACAM1|1;MAP2K3|1	8	164	434	85180
cellular response to tumor necrosis factor	GO:0071356	2.34e-06	2.92e-05	0	0	0	0	GBP1|1;CCL25|1;HYAL1|1;PLVAP|1;TNFRSF13C|1;CCL4|1;TNFRSF8|1;PSMB7|1;CCL5|1;MAPK3|1;CCL7|1	11	350	434	85180
leukocyte aggregation	GO:0070486	2.34e-06	2.92e-05	0	0	0	0	CD151|1;IDO1|1;IFNG|1;PDCD1LG2|1;THY1|1;WNT4|1;IL21|1;TNFRSF13C|1;PLA2G2D|1;CCL5|1;ZFPM1|1;PDCD1|1;LRRC32|1	13	500	434	85180
ion homeostasis	GO:0050801	2.42e-06	3.02e-05	0	0	0	0	DGAT1|1;TBXA2R|1;ATP6V0B|1;CXCL13|1;IFNG|1;THY1|1;RMDN3|1;ATP6V1H|1;CXCL11|1;CXCL10|1;CXCL9|1;CD38|1;SLC37A1|1;SNX10|1;AKAP5|1;SLC39A4|1;SFRP4|1;CCL5|1;MAPK3|1;BCAP31|1;NPR1|1;CCL7|1	22	1349	434	85180
regulation of cytoplasmic transport	GO:1903649	2.44e-06	3.04e-05	0	0	0	0	THY1|1;CXCL11|1;SH3GL1|1;CXCL10|1;CXCL9|1;PDE2A|1;AKAP5|1;MAPK15|1;PSMB7|1;MAPK3|1;BCAP31|1;CNST|1;POU5F1|1	13	502	434	85180
lipid metabolic process	GO:0006629	2.5e-06	3.11e-05	0	0	0	0	DGAT1|1;LYPLA2|1;DPM2|1;NANS|1;ACOX3|1;SDC1|1;SLC27A4|1;IFNG|1;PDK1|1;WNT4|1;SLC27A2|1;CWH43|1;ELOVL1|1;PNPLA2|1;PIGQ|1;GPLD1|1;CPTP|1;GPIHBP1|1;HSD11B1|1;CEACAM1|1;ALG1|1;IVD|1;MVK|1;OSBPL5|1;BCO1|1;PDGFRB|1;STUB1|1;PLA2G2D|1;HACD1|1;MAPK3|1;GAL3ST1|1;ENPP7|1;MPDU1|1;NCOA6|1;FABP7|1;FADS1|1;NDUFS6|1;TMEM150A|1	38	3257	434	85180
negative regulation of vasculature development	GO:1901343	2.54e-06	3.15e-05	0	0	0	0	TBXA2R|1;DLL4|1;IFNG|1;WNT4|1;STAB1|1;CXCL10|1;TIE1|1;NPR1|1	8	166	434	85180
protein localization to membrane	GO:0072657	2.57e-06	3.18e-05	0	0	0	0	GBP1|1;TIMM13|1;SSNA1|1;IFNG|1;THY1|1;SRP14|1;WNT4|1;GZMB|1;TMEM88|1;EFNB2|1;PLS1|1;TREM2|1;RPL18|1;ABHD17A|1;AKAP5|1;PKP2|1;CNST|1;TMEM150A|1	18	948	434	85180
positive regulation of natural killer cell chemotaxis	GO:2000503	2.6e-06	3.2e-05	0	0	0	0	CCL4|1;CCL5|1;CCL7|1	3	6	434	85180
regulation of protein phosphorylation	GO:0001932	2.67e-06	3.29e-05	0	0	0	0	PGF|1;GBP1|1;CCL25|1;INKA1|1;HES5|1;IFNG|1;THY1|1;LAMTOR2|1;HSPB1|1;IL21|1;MOB2|1;ITGB3|1;CEACAM1|1;PODN|1;ITLN1|1;CXCL10|1;TIE1|1;TREM2|1;CCL4|1;WNT7B|1;DDRGK1|1;TMEM102|1;AKAP5|1;PDGFRB|1;CCL5|1;MAPK3|1;MAP2K3|1;MUL1|1;CCL7|1;GDF5|1	30	2266	434	85180
positive regulation of transmembrane transport	GO:0034764	2.71e-06	3.33e-05	0	0	0	0	TOR2A|1;IFNG|1;THY1|1;CXCL11|1;EFNB2|1;ITLN1|1;CXCL10|1;CXCL9|1;TREM2|1;PDGFRB|1	10	287	434	85180
defense response to virus	GO:0051607	2.72e-06	3.33e-05	0	0	0	0	EXOSC4|1;GBP1|1;IFNG|1;ATP6V1H|1;ITPKC|1;APOBEC3C|1;CXCL10|1;CXCL9|1;MRPS2|1;NLRX1|1;APOBEC3F|1;AP1S1|1;MUL1|1	13	507	434	85180
morphogenesis of an epithelium	GO:0002009	2.9e-06	3.54e-05	0	0	0	0	PGF|1;CD151|1;SPINT1|1;HES5|1;DLL4|1;FOXQ1|1;WNT4|1;LMO4|1;CEACAM1|1;EFNB2|1;NOTCH4|1;CXCL10|1;PSPN|1;WNT7B|1;TBX6|1;PSMB7|1	16	768	434	85180
positive regulation of vasculature development	GO:1904018	3.01e-06	3.67e-05	0	0	0	0	PGF|1;TBXA2R|1;HSPB1|1;HYAL1|1;CEACAM1|1;EFNB2|1;TIE1|1;CCL5|1;SOD2|1	9	227	434	85180
regulation of protein localization to plasma membrane	GO:1903076	3.08e-06	3.75e-05	0	0	0	0	GBP1|1;IFNG|1;EFNB2|1;PLS1|1;TREM2|1;AKAP5|1;CNST|1	7	120	434	85180
neutrophil activation	GO:0042119	3.09e-06	3.75e-05	0	0	0	0	DGAT1|1;NAPRT|1;SRP14|1;LAMTOR2|1;SLC27A2|1;ALDOA|1;TOLLIP|1;RAB44|1;CEACAM1|1;PSMB7|1;CCL5|1;APEH|1;APRT|1	13	513	434	85180
positive regulation of cytokine production	GO:0001819	3.11e-06	3.77e-05	0	0	0	0	IL12RB2|1;IDO1|1;IFNG|1;CLEC4E|1;GBP5|1;POLR2E|1;HSPB1|1;IL21|1;TNFRSF13C|1;TREM2|1;TNFRSF8|1;NLRX1|1;MAPK3|1;ZFPM1|1	14	596	434	85180
inorganic ion homeostasis	GO:0098771	3.2e-06	3.87e-05	0	0	0	0	TBXA2R|1;ATP6V0B|1;CXCL13|1;IFNG|1;THY1|1;RMDN3|1;ATP6V1H|1;CXCL11|1;CXCL10|1;CXCL9|1;CD38|1;SLC37A1|1;SNX10|1;AKAP5|1;SLC39A4|1;SFRP4|1;CCL5|1;MAPK3|1;BCAP31|1;NPR1|1;CCL7|1	21	1267	434	85180
positive regulation of ion transmembrane transport	GO:0034767	3.35e-06	4.04e-05	0	0	0	0	TOR2A|1;IFNG|1;THY1|1;CXCL11|1;EFNB2|1;CXCL10|1;CXCL9|1;TREM2|1;PDGFRB|1	9	230	434	85180
granulocyte activation	GO:0036230	3.5e-06	4.22e-05	0	0	0	0	DGAT1|1;NAPRT|1;SRP14|1;LAMTOR2|1;SLC27A2|1;ALDOA|1;TOLLIP|1;RAB44|1;CEACAM1|1;PSMB7|1;CCL5|1;APEH|1;APRT|1	13	519	434	85180
endomembrane system organization	GO:0010256	3.56e-06	4.28e-05	0	0	0	0	VPS28|1;GBP1|1;PLEKHJ1|1;IFNG|1;WNT4|1;VPS18|1;TMEM88|1;EFNB2|1;PLS1|1;TREM2|1;EXOC8|1;PLK3|1;SNX10|1;AKAP5|1;MAPK15|1;PKP2|1;MAPK3|1;CNST|1;TMEM150A|1	19	1070	434	85180
regulation of response to biotic stimulus	GO:0002831	3.67e-06	4.4e-05	0	0	0	0	IFNG|1;ATP6V1H|1;ITPKC|1;CEACAM1|1;MRPS2|1;NLRX1|1;MAPK3|1;APOBEC3F|1;AP1S1|1;MUL1|1	10	297	434	85180
response to oxygen levels	GO:0070482	3.73e-06	4.46e-05	0	0	0	0	PGF|1;EIF4EBP1|1;SLC2A8|1;COX4I2|1;PDK1|1;ADAM15|1;ENDOG|1;CD38|1;PLK3|1;PDGFRB|1;STUB1|1;PSMB7|1;PLOD2|1	13	522	434	85180
positive regulation of cell death	GO:0010942	3.8e-06	4.54e-05	0	0	0	0	IDO1|1;IFNG|1;COL18A1|1;GZMB|1;BCL2A1|1;GPLD1|1;ENDOG|1;EFNB2|1;HBA2|1;PXT1|1;TNFRSF8|1;CRADD|1;PDGFRB|1;SFRP4|1;CCL5|1;PDCD1|1;BCAP31|1;MUL1|1;SOD2|1	19	1075	434	85180
cellular homeostasis	GO:0019725	3.94e-06	4.7e-05	0	0	0	0	TBXA2R|1;ATP6V0B|1;CXCL13|1;IFNG|1;NDUFAF2|1;THY1|1;RMDN3|1;ATP6V1H|1;LRRC8D|1;ALDOA|1;C2CD2L|1;CXCL11|1;GPLD1|1;ENDOG|1;CXCL10|1;CXCL9|1;NXN|1;CD38|1;LPO|1;AKAP5|1;SLC39A4|1;CCL5|1;MAPK3|1;BCAP31|1;RHOT2|1;CCL7|1	26	1838	434	85180
regulation of lymphocyte migration	GO:2000401	3.97e-06	4.72e-05	0	0	0	0	CXCL13|1;CXCL10|1;CCL4|1;TMEM102|1;CCL5|1;CCL7|1	6	81	434	85180
regulation of plasma membrane organization	GO:1903729	4.04e-06	4.79e-05	0	0	0	0	GBP1|1;IFNG|1;EFNB2|1;PLS1|1;TREM2|1;AKAP5|1;CNST|1	7	125	434	85180
reproductive process	GO:0022414	4.06e-06	4.8e-05	0	0	0	0	PGF|1;SPINT1|1;SDC1|1;SLC2A8|1;EIF2B2|1;PCDH12|1;IDO1|1;ADAM15|1;WNT4|1;ALDOA|1;RLN1|1;WNT7B|1;PXT1|1;CD38|1;TUBG2|1;LRGUK|1;EXO1|1;AKAP5|1;PDGFRB|1;KDM5A|1;MAPK15|1;SPA17|1;MAPK3|1;GAL3ST1|1;VIP|1;BCAP31|1;GLIPR1L1|1;NCOA6|1;SPIRE1|1;CATSPER3|1	30	2315	434	85180
positive regulation of defense response	GO:0031349	4.14e-06	4.89e-05	0	0	0	0	IDO1|1;CLEC4E|1;GBP5|1;IL21|1;COCH|1;TREM2|1;CCL4|1;PDE2A|1;MUCL1|1;NLRX1|1;SMAGP|1;TNIP2|1;PSMB7|1;CCL5|1;MAPK3|1;MAP2K3|1	16	790	434	85180
positive regulation of cellular component biogenesis	GO:0044089	4.24e-06	5e-05	0	0	0	0	SDC1|1;CXCL13|1;IFNG|1;GBP5|1;THY1|1;WNT4|1;HYAL1|1;FHOD1|1;TPPP3|1;TWF2|1;CRAD|1;STUB1|1;MAPK15|1;HEATR1|1;RIOK2|1;SPIRE1|1;GTF2H2|1	17	886	434	85180
regulation of purine nucleotide metabolic process	GO:1900542	4.29e-06	5.04e-05	0	0	0	0	IFNG|1;PDK1|1;CXCL11|1;CXCL10|1;CXCL9|1;TREM2|1;PDE2A|1;AKAP5|1;COX7A1|1;VIP|1;NPR1|1	11	373	434	85180
blood circulation	GO:0008015	4.34e-06	5.09e-05	0	0	0	0	TBXA2R|1;DLL4|1;IFNG|1;MYH6|1;SMTNL1|1;CEACAM1|1;KCNK6|1;CXCL10|1;ENPEP|1;CD38|1;PDE2A|1;PKP2|1;VIP|1;MAP2K3|1;NPR1|1;SOD2|1	16	793	434	85180
negative regulation of apoptotic process	GO:0043066	4.4e-06	5.15e-05	0	0	0	0	LAMP3|1;IDO1|1;FOXQ1|1;WNT4|1;HSPB1|1;BCL2A1|1;TIE1|1;TREM2|1;CD38|1;PLK3|1;ATAD3A|1;DDRGK1|1;PDGFRB|1;TNIP2|1;PSMB7|1;CCL5|1;VIP|1;PDCD1|1;AVEN|1;CEACAM5|1;SOD2|1;GDF5|1	22	1401	434	85180
regulation of growth	GO:0040008	4.4e-06	5.15e-05	0	0	0	0	EXOSC4|1;FOXS1|1;IFNG|1;ADAM15|1;MYH6|1;LAMTOR2|1;HYAL1|1;CEACAM1|1;PLS1|1;EI24|1;TWF2|1;CD38|1;ATAD3A|1;MUL1|1;TKT|1;NPR1|1;E4F1|1;GDF5|1	18	986	434	85180
extracellular structure organization	GO:0043062	4.59e-06	5.36e-05	0	0	0	0	DGAT1|1;CD151|1;SPINT1|1;SDC1|1;COL5A3|1;EGFL6|1;COL18A1|1;ADAM15|1;WNT4|1;MYH6|1;ALDOA|1;HYAL1|1;ITGB3|1;GPIHBP1|1;PLS1|1;FHOD1|1;TPPP3|1;TWF2|1;EXOC8|1;PLK3|1;TUBG2|1;PDGFRB|1;PLOD2|1;PKP2|1;SPIRE1|1;GDF5|1	26	1854	434	85180
regulation of leukocyte proliferation	GO:0070663	5.05e-06	5.88e-05	0	0	0	0	IDO1|1;IFNG|1;PDCD1LG2|1;IL21|1;TNFRSF13C|1;CD38|1;PLA2G2D|1;CCL5|1;LRRC32|1;CCL7|1	10	308	434	85180
negative regulation of cellular component movement	GO:0051271	5.11e-06	5.94e-05	0	0	0	0	TBXA2R|1;CCL25|1;CXCL13|1;DLL4|1;THY1|1;ADAM15|1;WNT4|1;PODN|1;TIE1|1;MAPK15|1;PKP2|1	11	380	434	85180
circulatory system process	GO:0003013	5.15e-06	5.97e-05	0	0	0	0	TBXA2R|1;DLL4|1;IFNG|1;MYH6|1;SMTNL1|1;CEACAM1|1;KCNK6|1;CXCL10|1;ENPEP|1;CD38|1;PDE2A|1;PKP2|1;VIP|1;MAP2K3|1;NPR1|1;SOD2|1	16	804	434	85180
negative regulation of programmed cell death	GO:0043069	5.2e-06	6.01e-05	0	0	0	0	LAMP3|1;IDO1|1;FOXQ1|1;WNT4|1;HSPB1|1;BCL2A1|1;TIE1|1;TREM2|1;CD38|1;PLK3|1;ATAD3A|1;DDRGK1|1;PDGFRB|1;TNIP2|1;PSMB7|1;CCL5|1;VIP|1;PDCD1|1;AVEN|1;CEACAM5|1;SOD2|1;GDF5|1	22	1416	434	85180
peptidyl-tyrosine phosphorylation	GO:0018108	5.25e-06	6.06e-05	0	0	0	0	HES5|1;IL12RB2|1;IFNG|1;THY1|1;IL21|1;ITGB3|1;EFNB2|1;TIE1|1;TREM2|1;STK16|1;TMEM102|1;PDGFRB|1;CCL5|1;MAPK3|1;MAP2K3|1	15	713	434	85180
regulation of nucleotide metabolic process	GO:0006140	5.37e-06	6.19e-05	0	0	0	0	IFNG|1;PDK1|1;CXCL11|1;CXCL10|1;CXCL9|1;TREM2|1;PDE2A|1;AKAP5|1;COX7A1|1;VIP|1;NPR1|1	11	382	434	85180
epithelial tube morphogenesis	GO:0060562	5.39e-06	6.2e-05	0	0	0	0	PGF|1;SPINT1|1;HES5|1;DLL4|1;WNT4|1;LMO4|1;EFNB2|1;NOTCH4|1;CXCL10|1;PSPN|1;WNT7B|1;TBX6|1	12	459	434	85180
endothelial cell migration	GO:0043542	5.41e-06	6.2e-05	0	0	0	0	TBXA2R|1;CXCL13|1;DLL4|1;HSPB1|1;ITGB3|1;GPLD1|1;CEACAM1|1;EFNB2|1;MAP2K3|1	9	244	434	85180
regulation of secretion	GO:0051046	5.49e-06	6.29e-05	0	0	0	0	GBP1|1;SDC1|1;IFNG|1;CLEC4E|1;NDUFAF2|1;KCNC3|1;VPS18|1;RAB44|1;C2CD2L|1;GPLD1|1;CPTP|1;CEACAM1|1;RAB2B|1;TREM2|1;CD38|1;AKAP5|1;CCL5|1;MAPK3|1;VIP|1;LRRC32|1;CPLANE2|1;NPR1|1	22	1421	434	85180
kidney epithelium development	GO:0072073	5.67e-06	6.47e-05	0	0	0	0	PGF|1;HES5|1;SDC1|1;HEYL|1;WNT4|1;EFNB2|1;PSPN|1;WNT7B|1	8	185	434	85180
negative regulation of cell death	GO:0060548	5.71e-06	6.52e-05	0	0	0	0	LAMP3|1;IDO1|1;FOXQ1|1;WNT4|1;HSPB1|1;BCL2A1|1;TIE1|1;TREM2|1;CD38|1;PLK3|1;ATAD3A|1;DDRGK1|1;PDGFRB|1;TNIP2|1;PSMB7|1;CCL5|1;VIP|1;PDCD1|1;AVEN|1;CEACAM5|1;TMEM259|1;SOD2|1;GDF5|1	23	1535	434	85180
regulation of transcription, DNA-templated	GO:0006355	5.8e-06	6.6e-05	0	0	0	0	BOLA2B|1;PAGR1|1;MAF1|1;FOXS1|1;HES5|1;ZNF564|1;HES2|1;DLL4|1;RBMXL1|1;AHCTF1|1;MLIP|1;ZNF703|1;HEYL|1;IFNG|1;GLI4|1;FOXQ1|1;NFE2L3|1;CENPB|1;WNT4|1;MYH6|1;LMO4|1;CYTL1|1;ZNF730|1;RGMB|1;SMTNL1|1;ABHD14B|1;PKNOX2|1;BATF2|1;CIR1|1;LHX5|1;DNAJC17|1;HIC1|1;NOTCH4|1;CXCL10|1;MIER2|1;MBD3|1;LMX1B|1;ZNF670|1;FHOD1|1;TNFRSF8|1;SP6|1;CD38|1;PLK3|1;PDE2A|1;ASF1A|1;DDRGK1|1;STK16|1;ZNF644|1;LDB2|1;ZBED2|1;…	80	9543	434	85180
regulation of lymphocyte activation	GO:0051249	6.09e-06	6.92e-05	0	0	0	0	IDO1|1;IFNG|1;PDCD1LG2|1;THY1|1;IL21|1;CEACAM1|1;EFNB2|1;TNFRSF13C|1;CD38|1;PLA2G2D|1;TNIP2|1;CCL5|1;THOC1|1;PDCD1|1;LRRC32|1	15	722	434	85180
muscle cell differentiation	GO:0042692	6.16e-06	6.98e-05	0	0	0	0	SDC1|1;EHD1|1;WNT4|1;MYH6|1;EFNB2|1;CXCL10|1;CXCL9|1;WNT7B|1;ASF1A|1;PDGFRB|1;HACD1|1;CEACAM5|1;HNRNPU|1;SOD2|1	14	633	434	85180
kidney development	GO:0001822	6.22e-06	7.03e-05	0	0	0	0	PGF|1;HES5|1;SDC1|1;HEYL|1;IFNG|1;WNT4|1;EFNB2|1;PSPN|1;ENPEP|1;WNT7B|1;PDGFRB|1	11	388	434	85180
cilium morphogenesis	GO:0060271	6.3e-06	7.11e-05	0	0	0	0	TRIM59|1;EHD1|1;SSNA1|1;RABEP2|1;TMEM141|1;SSX2IP|1;FAM161A|1;TMEM250|1;IFT43|1;JHY|1;CEP70|1;LRGUK|1;SNX10|1;MAPK15|1;CPLANE2|1	15	724	434	85180
viral entry into host cell	GO:0046718	6.39e-06	7.2e-05	0	0	0	0	LAMP3|1;TRIM59|1;VPS18|1;HYAL1|1;ITGB3|1;EFNB2|1;NECTIN4|1	7	134	434	85180
lymphocyte proliferation	GO:0046651	6.52e-06	7.34e-05	0	0	0	0	CD151|1;IDO1|1;IFNG|1;PDCD1LG2|1;WNT4|1;IL21|1;TNFRSF13C|1;CD38|1;PLA2G2D|1;CCL5|1;LRRC32|1	11	390	434	85180
response to BMP	GO:0071772	6.57e-06	7.35e-05	0	0	0	0	SPINT1|1;HES5|1;HEYL|1;MYH6|1;RGMB|1;SFRP4|1;MAPK3|1;GDF5|1;POU5F1|1	9	250	434	85180
cellular response to BMP stimulus	GO:0071773	6.57e-06	7.35e-05	0	0	0	0	SPINT1|1;HES5|1;HEYL|1;MYH6|1;RGMB|1;SFRP4|1;MAPK3|1;GDF5|1;POU5F1|1	9	250	434	85180
hemopoiesis	GO:0030097	6.58e-06	7.35e-05	0	0	0	0	HES5|1;DLL4|1;IFNG|1;CLEC4E|1;TCTA|1;WNT4|1;IL21|1;BATF2|1;CEACAM1|1;NOTCH4|1;TREM2|1;PDE2A|1;SNX10|1;PDGFRB|1;PLA2G2D|1;PSMB7|1;CCL5|1;ZFPM1|1;NCOA6|1;LMO2|1	20	1222	434	85180
central nervous system development	GO:0007417	6.61e-06	7.36e-05	0	0	0	0	HES5|1;DLL4|1;EIF2B2|1;IFNG|1;POTEE|1;WNT4|1;LMO4|1;BCL2A1|1;LHX5|1;SH3GL1|1;MBD3|1;PSPN|1;PLXDC1|1;TREM2|1;JHY|1;WNT7B|1;AKAP5|1;OTX1|1;MAPK3|1;NCOA6|1;NAGLU|1;SDF4|1;FABP7|1	23	1549	434	85180
regulation of inflammatory response	GO:0050727	6.61e-06	7.36e-05	0	0	0	0	IDO1|1;GBP5|1;IL21|1;C1S|1;TREM2|1;CFHR1|1;CCL4|1;MVK|1;PDE2A|1;NLRX1|1;BCL6B|1;CCL5|1;CFB|1;C1R|1	14	637	434	85180
in utero embryonic development	GO:0001701	6.65e-06	7.39e-05	0	0	0	0	SPINT1|1;PCDH12|1;MYH6|1;CIR1|1;ENDOG|1;MBD3|1;NXN|1;LMX1B|1;TIE1|1;WNT7B|1;PDGFRB|1;NCOA6|1;POU5F1|1	13	551	434	85180
mononuclear cell proliferation	GO:0032943	6.85e-06	7.59e-05	0	0	0	0	CD151|1;IDO1|1;IFNG|1;PDCD1LG2|1;WNT4|1;IL21|1;TNFRSF13C|1;CD38|1;PLA2G2D|1;CCL5|1;LRRC32|1	11	392	434	85180
response to hypoxia	GO:0001666	7.14e-06	7.9e-05	0	0	0	0	PGF|1;EIF4EBP1|1;SLC2A8|1;COX4I2|1;PDK1|1;ADAM15|1;ENDOG|1;CD38|1;PLK3|1;STUB1|1;PSMB7|1;PLOD2|1	12	472	434	85180
regulation of natural killer cell chemotaxis	GO:2000501	7.22e-06	7.97e-05	0	0	0	0	CCL4|1;CCL5|1;CCL7|1	3	8	434	85180
positive regulation of cytokine biosynthetic process	GO:0042108	7.33e-06	8.08e-05	0	0	0	0	IFNG|1;HSPB1|1;IL21|1;TNFRSF13C|1;TNFRSF8|1;ZFPM1|1	6	90	434	85180
peptidyl-tyrosine modification	GO:0018212	7.4e-06	8.14e-05	0	0	0	0	HES5|1;IL12RB2|1;IFNG|1;THY1|1;IL21|1;ITGB3|1;EFNB2|1;TIE1|1;TREM2|1;STK16|1;TMEM102|1;PDGFRB|1;CCL5|1;MAPK3|1;MAP2K3|1	15	734	434	85180
ameboidal-type cell migration	GO:0001667	7.44e-06	8.17e-05	0	0	0	0	TBXA2R|1;CXCL13|1;DLL4|1;IFNG|1;HSPB1|1;HYAL1|1;ITGB3|1;GPLD1|1;CEACAM1|1;EFNB2|1;MAP2K3|1;EPB41L4B|1	12	474	434	85180
ribonucleoside bisphosphate metabolic process	GO:0033875	7.72e-06	8.43e-05	0	0	0	0	DGAT1|1;PDK1|1;ABHD14B|1;ELOVL1|1;MVK|1;COASY|1;PPT2|1;HACD1|1	8	193	434	85180
nucleoside bisphosphate metabolic process	GO:0033865	7.72e-06	8.43e-05	0	0	0	0	DGAT1|1;PDK1|1;ABHD14B|1;ELOVL1|1;MVK|1;COASY|1;PPT2|1;HACD1|1	8	193	434	85180
purine nucleoside bisphosphate metabolic process	GO:0034032	7.72e-06	8.43e-05	0	0	0	0	DGAT1|1;PDK1|1;ABHD14B|1;ELOVL1|1;MVK|1;COASY|1;PPT2|1;HACD1|1	8	193	434	85180
regulation of protein localization to cell periphery	GO:1904375	7.75e-06	8.45e-05	0	0	0	0	GBP1|1;IFNG|1;EFNB2|1;PLS1|1;TREM2|1;AKAP5|1;CNST|1	7	138	434	85180
regulation of secretion by cell	GO:1903530	7.81e-06	8.48e-05	0	0	0	0	GBP1|1;SDC1|1;IFNG|1;CLEC4E|1;NDUFAF2|1;KCNC3|1;VPS18|1;RAB44|1;C2CD2L|1;GPLD1|1;CPTP|1;CEACAM1|1;RAB2B|1;TREM2|1;CD38|1;AKAP5|1;CCL5|1;MAPK3|1;VIP|1;LRRC32|1;CPLANE2|1	21	1344	434	85180
natural killer cell mediated immunity	GO:0002228	7.82e-06	8.48e-05	0	0	0	0	IL21|1;GZMB|1;CEACAM1|1;SMAGP|1;KLRD1|1;TAP1|1	6	91	434	85180
regulation of intracellular protein transport	GO:0033157	7.93e-06	8.59e-05	0	0	0	0	IFNG|1;ITGB3|1;EFNB2|1;PLK3|1;PDE2A|1;AKAP5|1;PSMB7|1;BCAP31|1;CNST|1;RIOK2|1;GDF5|1;POU5F1|1	12	477	434	85180
endocytosis	GO:0006897	8.05e-06	8.7e-05	0	0	0	0	VPS28|1;CD151|1;RHOV|1;AP2S1|1;EHD1|1;IFNG|1;RABEP2|1;ATP6V1H|1;PRSS12|1;ITGB3|1;SH3GL1|1;GRK4|1;STAB1|1;CEACAM1|1;EFNB2|1;HBA2|1;TREM2|1;SNX10|1;SFRP4|1;MAPK3|1;RIN1|1;AP1S1|1;LGALS3BP|1;GTF2H2|1	24	1682	434	85180
regulation of T cell activation	GO:0050863	8.44e-06	9.11e-05	0	0	0	0	IDO1|1;IFNG|1;PDCD1LG2|1;THY1|1;IL21|1;CEACAM1|1;EFNB2|1;TNFRSF13C|1;PLA2G2D|1;CCL5|1;PDCD1|1;LRRC32|1	12	480	434	85180
regulation of GTPase activity	GO:0043087	8.62e-06	9.28e-05	0	0	0	0	TBXA2R|1;CCL25|1;ACAP3|1;CHML|1;CXCL13|1;RGPD6|1;EIF2B2|1;TRAPPC6A|1;MON1A|1;ARTN|1;THY1|1;RABEP2|1;WNT4|1;LAMTOR2|1;PSPN|1;CCL4|1;PDGFRB|1;ARHGEF33|1;CCL5|1;RIN1|1;PSD3|1;NPRL2|1;CCL7|1	23	1575	434	85180
regulation of leukocyte activation	GO:0002694	8.73e-06	9.38e-05	0	0	0	0	IDO1|1;IFNG|1;PDCD1LG2|1;THY1|1;IL21|1;CEACAM1|1;EFNB2|1;TNFRSF13C|1;TREM2|1;CD38|1;PLA2G2D|1;TNIP2|1;CCL5|1;THOC1|1;PDCD1|1;LRRC32|1	16	839	434	85180
behavior	GO:0007610	8.92e-06	9.57e-05	0	0	0	0	CXCL13|1;ARTN|1;IDO1|1;GPR19|1;HSPB1|1;CXCL11|1;EFNB2|1;CXCL10|1;CXCL9|1;CCL4|1;TMEM102|1;PDGFRB|1;CCL5|1;RIN1|1;VIP|1;NAGLU|1;CCL7|1;APRT|1	18	1039	434	85180
regulation of nucleic acid-templated transcription	GO:1903506	9.15e-06	9.8e-05	0	0	0	0	BOLA2B|1;PAGR1|1;MAF1|1;FOXS1|1;HES5|1;ZNF564|1;HES2|1;DLL4|1;RBMXL1|1;AHCTF1|1;MLIP|1;ZNF703|1;HEYL|1;IFNG|1;GLI4|1;FOXQ1|1;NFE2L3|1;CENPB|1;WNT4|1;MYH6|1;LMO4|1;CYTL1|1;ZNF730|1;RGMB|1;SMTNL1|1;ABHD14B|1;PKNOX2|1;BATF2|1;CIR1|1;LHX5|1;DNAJC17|1;HIC1|1;NOTCH4|1;CXCL10|1;MIER2|1;MBD3|1;LMX1B|1;ZNF670|1;FHOD1|1;TNFRSF8|1;SP6|1;CD38|1;PLK3|1;PDE2A|1;ASF1A|1;DDRGK1|1;STK16|1;ZNF644|1;LDB2|1;ZBED2|1;…	80	9663	434	85180
negative regulation of protein metabolic process	GO:0051248	9.4e-06	0.0001	0	0	0	0	VPS28|1;GBP1|1;SPINT1|1;LAMP3|1;INKA1|1;EIF4EBP1|1;EIF4EBP3|1;IFNG|1;THY1|1;TFPI|1;POLR2E|1;HSPB1|1;ITGB3|1;CEACAM1|1;PODN|1;BCDIN3D|1;NOTCH4|1;NXN|1;DDRGK1|1;KDM5A|1;PSMB7|1;ZFPM1|1;COPS9|1;CNST|1;PPP1R14D|1;POU5F1|1	26	1932	434	85180
response to decreased oxygen levels	GO:0036293	9.55e-06	0.000102	0	0	0	0	PGF|1;EIF4EBP1|1;SLC2A8|1;COX4I2|1;PDK1|1;ADAM15|1;ENDOG|1;CD38|1;PLK3|1;STUB1|1;PSMB7|1;PLOD2|1	12	486	434	85180
regulation of cellular response to stress	GO:0080135	9.56e-06	0.000102	0	0	0	0	PPP4C|1;THY1|1;PDK1|1;HSPB1|1;ITPKC|1;ENDOG|1;HIC1|1;MRPS2|1;WNT7B|1;SFRP4|1;PLOD2|1;MAPK3|1;THOC1|1;BCAP31|1;MUL1|1;TMEM259|1;SPIRE1|1;SOD2|1;GDF5|1	19	1148	434	85180
regulated exocytosis	GO:0045055	9.64e-06	0.000102	0	0	0	0	DGAT1|1;PPFIA3|1;NAPRT|1;SRP14|1;LAMTOR2|1;SLC27A2|1;VPS18|1;ALDOA|1;TOLLIP|1;RAB44|1;ITGB3|1;CEACAM1|1;PSMB7|1;CLEC3B|1;APEH|1;SDF4|1;APRT|1	17	944	434	85180
renal system development	GO:0072001	1.02e-05	0.000108	0	0	0	0	PGF|1;HES5|1;SDC1|1;HEYL|1;IFNG|1;WNT4|1;EFNB2|1;PSPN|1;ENPEP|1;WNT7B|1;PDGFRB|1	11	409	434	85180
regulation of cytokine biosynthetic process	GO:0042035	1.02e-05	0.000108	0	0	0	0	IFNG|1;HSPB1|1;IL21|1;TNFRSF13C|1;TNFRSF8|1;ZFPM1|1;MAP2K3|1	7	144	434	85180
myeloid cell activation involved in immune response	GO:0002275	1.02e-05	0.000108	0	0	0	0	DGAT1|1;NAPRT|1;SRP14|1;LAMTOR2|1;SLC27A2|1;ALDOA|1;TOLLIP|1;RAB44|1;CEACAM1|1;TREM2|1;PSMB7|1;APEH|1;APRT|1	13	574	434	85180
positive regulation of cell differentiation	GO:0045597	1.03e-05	0.000108	0	0	0	0	SPINT1|1;ZNF703|1;EHD1|1;HEYL|1;IFNG|1;WNT4|1;IL21|1;MOB2|1;CEACAM1|1;EFNB2|1;CXCL9|1;TREM2|1;WNT7B|1;TWF2|1;AKAP5|1;SFRP4|1;CCL5|1;MUL1|1;HNRNPU|1;SOD2|1;GDF5|1	21	1369	434	85180
positive regulation of phosphorylation	GO:0042327	1.03e-05	0.000109	0	0	0	0	PGF|1;CCL25|1;HES5|1;IFNG|1;LAMTOR2|1;LMO4|1;IL21|1;MOB2|1;ITGB3|1;ITLN1|1;TIE1|1;TREM2|1;CCL4|1;WNT7B|1;DDRGK1|1;AKAP5|1;PDGFRB|1;CCL5|1;MAPK3|1;MAP2K3|1;MUL1|1;CCL7|1;GDF5|1	23	1593	434	85180
reproduction	GO:0000003	1.06e-05	0.000112	0	0	0	0	PGF|1;SPINT1|1;SDC1|1;SLC2A8|1;EIF2B2|1;PCDH12|1;IDO1|1;ADAM15|1;WNT4|1;ALDOA|1;RLN1|1;WNT7B|1;PXT1|1;CD38|1;TUBG2|1;LRGUK|1;EXO1|1;AKAP5|1;PDGFRB|1;KDM5A|1;MAPK15|1;SPA17|1;MAPK3|1;GAL3ST1|1;VIP|1;BCAP31|1;GLIPR1L1|1;SPIRE1|1;CATSPER3|1	29	2310	434	85180
protein localization to plasma membrane	GO:0072659	1.06e-05	0.000112	0	0	0	0	GBP1|1;IFNG|1;WNT4|1;TMEM88|1;EFNB2|1;PLS1|1;TREM2|1;AKAP5|1;PKP2|1;CNST|1;TMEM150A|1	11	411	434	85180
anatomical structure homeostasis	GO:0060249	1.07e-05	0.000112	0	0	0	0	POTEE|1;CYTL1|1;HSPB1|1;ALDOA|1;ITGB3|1;POTEJ|1;CD38|1;CRAD|1;SNX10|1;EXO1|1;PDGFRB|1;MAPK15|1;MAPK3|1;HNRNPU|1	14	665	434	85180
neutrophil degranulation	GO:0043312	1.1e-05	0.000115	0	0	0	0	DGAT1|1;NAPRT|1;SRP14|1;LAMTOR2|1;SLC27A2|1;ALDOA|1;TOLLIP|1;RAB44|1;CEACAM1|1;PSMB7|1;APEH|1;APRT|1	12	493	434	85180
mitophagy in response to mitochondrial depolarization	GO:0098779	1.12e-05	0.000117	0	0	0	0	PDK1|1;ITPKC|1;MRPS2|1;SFRP4|1;PLOD2|1;MUL1|1;GDF5|1	7	146	434	85180
humoral immune response	GO:0006959	1.12e-05	0.000117	0	0	0	0	CXCL13|1;IFNG|1;CXCL11|1;C1S|1;ITLN1|1;CXCL10|1;CXCL9|1;TREM2|1;CFHR1|1;EXO1|1;VIP|1;PDCD1|1;CFB|1;C1R|1	14	668	434	85180
response to mitochondrial depolarisation	GO:0098780	1.17e-05	0.000122	0	0	0	0	PDK1|1;ITPKC|1;MRPS2|1;SFRP4|1;PLOD2|1;MUL1|1;GDF5|1	7	147	434	85180
cellular response to hormone stimulus	GO:0032870	1.18e-05	0.000123	0	0	0	0	PGF|1;PAGR1|1;ATP6V0B|1;EIF4EBP1|1;SLC2A8|1;ZNF703|1;HEYL|1;TFPI|1;ATP6V1H|1;GNA11|1;GPLD1|1;CEACAM1|1;DDRGK1|1;PLOD2|1;GNB2|1;MAPK3|1;NCOA6|1;HNRNPU|1;LMO2|1;APRT|1	20	1273	434	85180
neutrophil activation involved in immune response	GO:0002283	1.19e-05	0.000123	0	0	0	0	DGAT1|1;NAPRT|1;SRP14|1;LAMTOR2|1;SLC27A2|1;ALDOA|1;TOLLIP|1;RAB44|1;CEACAM1|1;PSMB7|1;APEH|1;APRT|1	12	497	434	85180
protein complex localization	GO:0031503	1.22e-05	0.000126	0	0	0	0	SSNA1|1;EXOC3L2|1;SSX2IP|1;IFT43|1;ITGB3|1;GPN2|1;EFNB2|1;EXOC8|1;THOC1|1;DDX19B|1;HNRNPU|1;RIOK2|1	12	498	434	85180
metal ion homeostasis	GO:0055065	1.24e-05	0.000128	0	0	0	0	TBXA2R|1;ATP6V0B|1;CXCL13|1;IFNG|1;THY1|1;RMDN3|1;ATP6V1H|1;CXCL11|1;CXCL10|1;CXCL9|1;CD38|1;SNX10|1;AKAP5|1;SLC39A4|1;CCL5|1;BCAP31|1;NPR1|1;CCL7|1	18	1065	434	85180
response to oxidative stress	GO:0006979	1.28e-05	0.000131	0	0	0	0	SDC1|1;NAPRT|1;PDK1|1;HSPB1|1;HYAL1|1;ENDOG|1;HBA2|1;CD38|1;PLK3|1;LPO|1;PDGFRB|1;CCL5|1;MAPK3|1;DUOX1|1;SOD2|1	15	769	434	85180
glycosaminoglycan biosynthetic process	GO:0006024	1.28e-05	0.000131	0	0	0	0	B3GALT6|1;SDC1|1;CYTL1|1;HYAL1|1;CHST7|1;CHPF|1;PDGFRB|1	7	149	434	85180
regulation of proteolysis	GO:0030162	1.34e-05	0.000138	0	0	0	0	SPINT1|1;LAMP3|1;IFNG|1;TFPI|1;GPLD1|1;C1S|1;ZFAND2A|1;TREM2|1;CFHR1|1;AURKAIP1|1;CRADD|1;PLK3|1;DDRGK1|1;GSAP|1;STUB1|1;PSMB7|1;MAPK3|1;CLEC3B|1;BCAP31|1;MUL1|1;CFB|1;TMEM259|1;C1R|1	23	1620	434	85180
protein targeting	GO:0006605	1.36e-05	0.000139	0	0	0	0	VPS28|1;TIMM13|1;ACOX3|1;RGPD6|1;MON1A|1;IFNG|1;SRP14|1;SLC27A2|1;IPO13|1;GPN2|1;PMPCA|1;RPL18|1;PDE2A|1;AKAP5|1;PSMB7|1;TIMM8B|1;MAPK3|1;GDF5|1;POU5F1|1	19	1178	434	85180
myeloid leukocyte differentiation	GO:0002573	1.37e-05	0.000139	0	0	0	0	IFNG|1;TCTA|1;BATF2|1;CEACAM1|1;TREM2|1;PDE2A|1;SNX10|1;CCL5|1;ZFPM1|1	9	274	434	85180
entry into host cell	GO:0030260	1.39e-05	0.000141	0	0	0	0	LAMP3|1;TRIM59|1;VPS18|1;HYAL1|1;ITGB3|1;EFNB2|1;NECTIN4|1	7	151	434	85180
positive regulation of mitophagy	GO:1903599	1.39e-05	0.000141	0	0	0	0	PDK1|1;ITPKC|1;MRPS2|1;SFRP4|1;PLOD2|1;MUL1|1;GDF5|1	7	151	434	85180
entry into host	GO:0044409	1.39e-05	0.000141	0	0	0	0	LAMP3|1;TRIM59|1;VPS18|1;HYAL1|1;ITGB3|1;EFNB2|1;NECTIN4|1	7	151	434	85180
positive regulation of epithelial cell migration	GO:0010634	1.39e-05	0.000141	0	0	0	0	IFNG|1;HSPB1|1;HYAL1|1;ITGB3|1;GPLD1|1;MAP2K3|1;EPB41L4B|1	7	151	434	85180
entry into cell of other organism involved in symbiotic interaction	GO:0051806	1.39e-05	0.000141	0	0	0	0	LAMP3|1;TRIM59|1;VPS18|1;HYAL1|1;ITGB3|1;EFNB2|1;NECTIN4|1	7	151	434	85180
entry into other organism involved in symbiotic interaction	GO:0051828	1.39e-05	0.000141	0	0	0	0	LAMP3|1;TRIM59|1;VPS18|1;HYAL1|1;ITGB3|1;EFNB2|1;NECTIN4|1	7	151	434	85180
system process	GO:0003008	1.4e-05	0.000141	0	0	0	0	TBXA2R|1;CRYBB1|1;FOXS1|1;TIMM13|1;DLL4|1;MLIP|1;IFNG|1;COL18A1|1;MYH6|1;FAM161A|1;SMTNL1|1;ALDOA|1;GABRD|1;SH3GL1|1;CEACAM1|1;KCNK6|1;EFNB2|1;PLS1|1;CXCL10|1;ENPEP|1;COCH|1;CD38|1;PDE2A|1;LPO|1;CRAD|1;SNX10|1;OR51E1|1;TIMM8B|1;PKP2|1;MAPK3|1;RIN1|1;VIP|1;MAP2K3|1;BFSP2|1;NPR1|1;FABP7|1;SOD2|1;NDUFS6|1	38	3516	434	85180
cellular chemical homeostasis	GO:0055082	1.46e-05	0.000147	0	0	0	0	TBXA2R|1;ATP6V0B|1;CXCL13|1;IFNG|1;NDUFAF2|1;THY1|1;RMDN3|1;ATP6V1H|1;C2CD2L|1;CXCL11|1;GPLD1|1;ENDOG|1;CXCL10|1;CXCL9|1;CD38|1;AKAP5|1;SLC39A4|1;CCL5|1;MAPK3|1;BCAP31|1;CCL7|1	21	1402	434	85180
response to extracellular stimulus	GO:0009991	1.48e-05	0.000149	0	0	0	0	TBXA2R|1;EIF4EBP1|1;SLC27A4|1;PDK1|1;WNT4|1;ITPKC|1;CXCL10|1;MBD3|1;MRPS2|1;DCTPP1|1;SLC39A4|1;SFRP4|1;CCL5|1;PLOD2|1;MAPK3|1;NPRL2|1;FADS1|1;ATG101|1;GDF5|1	19	1185	434	85180
cardiac ventricle development	GO:0003231	1.52e-05	0.000152	0	0	0	0	DLL4|1;HEYL|1;MYH6|1;LMO4|1;PDE2A|1;PKP2|1;ZFPM1|1	7	153	434	85180
endothelium development	GO:0003158	1.52e-05	0.000152	0	0	0	0	DLL4|1;COL18A1|1;CEACAM1|1;NOTCH4|1;CXCL10|1;WNT7B|1;PDE2A|1	7	153	434	85180
natural killer cell chemotaxis	GO:0035747	1.53e-05	0.000153	0	0	0	0	CCL4|1;CCL5|1;CCL7|1	3	10	434	85180
regulation of metal ion transport	GO:0010959	1.57e-05	0.000157	0	0	0	0	TOR2A|1;IFNG|1;THY1|1;CXCL11|1;CXCL10|1;CXCL9|1;TREM2|1;CCL4|1;AKAP5|1;PDGFRB|1;CCL5|1;PKP2|1;VIP|1	13	598	434	85180
growth	GO:0040007	1.57e-05	0.000157	0	0	0	0	EXOSC4|1;FOXS1|1;IFNG|1;ADAM15|1;MYH6|1;LAMTOR2|1;HYAL1|1;ITGB3|1;CEACAM1|1;PLS1|1;EI24|1;WNT7B|1;TWF2|1;CD38|1;ATAD3A|1;PDGFRB|1;MUL1|1;TKT|1;NPR1|1;E4F1|1;GDF5|1;NDUFS6|1	22	1522	434	85180
chondroitin sulfate metabolic process	GO:0030204	1.58e-05	0.000157	0	0	0	0	B3GALT6|1;SDC1|1;HYAL1|1;CHST7|1;CHPF|1	5	61	434	85180
negative regulation of blood vessel morphogenesis	GO:2000181	1.58e-05	0.000157	0	0	0	0	TBXA2R|1;DLL4|1;WNT4|1;STAB1|1;CXCL10|1;TIE1|1;NPR1|1	7	154	434	85180
aminoglycan biosynthetic process	GO:0006023	1.58e-05	0.000157	0	0	0	0	B3GALT6|1;SDC1|1;CYTL1|1;HYAL1|1;CHST7|1;CHPF|1;PDGFRB|1	7	154	434	85180
positive regulation of cellular amide metabolic process	GO:0034250	1.63e-05	0.000161	0	0	0	0	IFNG|1;BCDIN3D|1;PLK3|1;MRPS27|1;GSAP|1;CCL5|1;MAPK3|1;POU5F1|1	8	214	434	85180
positive regulation of protein phosphorylation	GO:0001934	1.64e-05	0.000162	0	0	0	0	PGF|1;CCL25|1;HES5|1;IFNG|1;LAMTOR2|1;IL21|1;MOB2|1;ITGB3|1;ITLN1|1;TIE1|1;TREM2|1;CCL4|1;WNT7B|1;DDRGK1|1;AKAP5|1;PDGFRB|1;CCL5|1;MAPK3|1;MAP2K3|1;MUL1|1;CCL7|1;GDF5|1	22	1526	434	85180
cytokine biosynthetic process	GO:0042089	1.65e-05	0.000163	0	0	0	0	IFNG|1;HSPB1|1;IL21|1;TNFRSF13C|1;TNFRSF8|1;ZFPM1|1;MAP2K3|1	7	155	434	85180
neutrophil mediated immunity	GO:0002446	1.69e-05	0.000166	0	0	0	0	DGAT1|1;NAPRT|1;SRP14|1;LAMTOR2|1;SLC27A2|1;ALDOA|1;TOLLIP|1;RAB44|1;CEACAM1|1;PSMB7|1;APEH|1;APRT|1	12	515	434	85180
neuron projection development	GO:0031175	1.71e-05	0.000168	0	0	0	0	LYPLA2|1;ACAP3|1;ROBO3|1;HES5|1;COL5A3|1;EHD1|1;ARTN|1;THY1|1;RGMB|1;MOB2|1;ITGB3|1;EFNB2|1;ROBO4|1;PSPN|1;TREM2|1;TBC1D24|1;WNT7B|1;TNFRSF8|1;TWF2|1;CD38|1;AKAP5|1;TBX6|1;MAPK3|1;MUL1|1	24	1762	434	85180
nucleic acid metabolic process	GO:0090304	1.72e-05	0.000168	0	0	0	0	NSMCE1|1;EXOSC4|1;BOLA2B|1;PAGR1|1;URM1|1;MAF1|1;FOXS1|1;PUSL1|1;HES5|1;ZNF564|1;HES2|1;DLL4|1;RBMXL1|1;AHCTF1|1;MLIP|1;PPP4C|1;ZNF703|1;HEYL|1;IFNG|1;GLI4|1;FOXQ1|1;NFE2L3|1;INTS11|1;CENPB|1;RPUSD2|1;WNT4|1;MYH6|1;LMO4|1;CYTL1|1;ZNF730|1;RGMB|1;POLR2E|1;GRWD1|1;SMTNL1|1;ABHD14B|1;HSPB1|1;PKNOX2|1;REXO2|1;BATF2|1;DALRD3|1;APOBEC3C|1;PAXX|1;CIR1|1;LHX5|1;DNAJC17|1;ATRIP|1;ENDOG|1;HIC1|1;BCDIN3D|1;…	120	16487	434	85180
positive regulation of macroautophagy	GO:0016239	1.75e-05	0.000171	0	0	0	0	PDK1|1;ITPKC|1;MRPS2|1;SFRP4|1;PLOD2|1;MAPK3|1;MUL1|1;GDF5|1	8	216	434	85180
RNA metabolic process	GO:0016070	1.78e-05	0.000174	0	0	0	0	EXOSC4|1;BOLA2B|1;PAGR1|1;URM1|1;MAF1|1;FOXS1|1;PUSL1|1;HES5|1;ZNF564|1;HES2|1;DLL4|1;RBMXL1|1;AHCTF1|1;MLIP|1;ZNF703|1;HEYL|1;IFNG|1;GLI4|1;FOXQ1|1;NFE2L3|1;INTS11|1;CENPB|1;RPUSD2|1;WNT4|1;MYH6|1;LMO4|1;CYTL1|1;ZNF730|1;RGMB|1;POLR2E|1;SMTNL1|1;ABHD14B|1;HSPB1|1;PKNOX2|1;REXO2|1;BATF2|1;DALRD3|1;APOBEC3C|1;CIR1|1;LHX5|1;DNAJC17|1;ENDOG|1;HIC1|1;BCDIN3D|1;NOTCH4|1;CXCL10|1;MIER2|1;MBD3|1;LMX1B|1…	106	14118	434	85180
cytokine metabolic process	GO:0042107	1.79e-05	0.000175	0	0	0	0	IFNG|1;HSPB1|1;IL21|1;TNFRSF13C|1;TNFRSF8|1;ZFPM1|1;MAP2K3|1	7	157	434	85180
regulation of defense response to virus	GO:0050688	1.8e-05	0.000175	0	0	0	0	IFNG|1;ATP6V1H|1;ITPKC|1;MRPS2|1;NLRX1|1;APOBEC3F|1;AP1S1|1;MUL1|1	8	217	434	85180
positive regulation of purine nucleotide metabolic process	GO:1900544	1.8e-05	0.000175	0	0	0	0	IFNG|1;CXCL11|1;CXCL10|1;CXCL9|1;TREM2|1;AKAP5|1;VIP|1;NPR1|1	8	217	434	85180
organelle assembly	GO:0070925	1.86e-05	0.00018	0	0	0	0	VPS28|1;SDC1|1;TRAPPC6A|1;EHD1|1;SSNA1|1;RABEP2|1;MYH6|1;SSX2IP|1;FAM161A|1;TMEM250|1;IFT43|1;PLS1|1;MRPS2|1;JHY|1;CEP70|1;LRGUK|1;SNX10|1;PDGFRB|1;MAPK15|1;CPLANE2|1;HNRNPU|1;NPRL2|1;ATG101|1	23	1654	434	85180
cellular response to interferon-gamma	GO:0071346	1.86e-05	0.00018	0	0	0	0	VPS26B|1;GBP1|1;CCL25|1;IFNG|1;GBP5|1;GBP7|1;CCL4|1;CCL5|1;CCL7|1	9	285	434	85180
regulation of T cell proliferation	GO:0042129	1.86e-05	0.00018	0	0	0	0	IDO1|1;IFNG|1;PDCD1LG2|1;IL21|1;TNFRSF13C|1;PLA2G2D|1;CCL5|1;LRRC32|1	8	218	434	85180
positive regulation of nucleotide metabolic process	GO:0045981	1.86e-05	0.00018	0	0	0	0	IFNG|1;CXCL11|1;CXCL10|1;CXCL9|1;TREM2|1;AKAP5|1;VIP|1;NPR1|1	8	218	434	85180
positive regulation of T cell migration	GO:2000406	1.88e-05	0.000181	0	0	0	0	CXCL13|1;CXCL10|1;TMEM102|1;CCL5|1	4	31	434	85180
regulation of protein complex assembly	GO:0043254	1.89e-05	0.000182	0	0	0	0	ESAM|1;EIF4EBP1|1;CXCL13|1;IFNG|1;GBP5|1;VPS18|1;LMO4|1;CPTP|1;TPPP3|1;TWF2|1;CRAD|1;STUB1|1;MAPK15|1;HNRNPU|1;SPIRE1|1;GTF2H2|1	16	894	434	85180
positive regulation of apoptotic process	GO:0043065	1.95e-05	0.000187	0	0	0	0	IDO1|1;IFNG|1;COL18A1|1;GZMB|1;BCL2A1|1;GPLD1|1;ENDOG|1;PXT1|1;TNFRSF8|1;CRADD|1;PDGFRB|1;SFRP4|1;CCL5|1;PDCD1|1;BCAP31|1;MUL1|1;SOD2|1	17	998	434	85180
negative regulation of multi-organism process	GO:0043901	1.99e-05	0.000191	0	0	0	0	TRIM59|1;IFNG|1;APOBEC3C|1;CCL4|1;NLRX1|1;CCL5|1;APOBEC3F|1;MUL1|1	8	220	434	85180
mononuclear cell migration	GO:0071674	2.09e-05	0.0002	0	0	0	0	CCL25|1;CXCL10|1;CCL4|1;CCL5|1;MAPK3|1;CCL7|1	6	108	434	85180
positive regulation of programmed cell death	GO:0043068	2.1e-05	0.000201	0	0	0	0	IDO1|1;IFNG|1;COL18A1|1;GZMB|1;BCL2A1|1;GPLD1|1;ENDOG|1;PXT1|1;TNFRSF8|1;CRADD|1;PDGFRB|1;SFRP4|1;CCL5|1;PDCD1|1;BCAP31|1;MUL1|1;SOD2|1	17	1004	434	85180
enzyme linked receptor protein signaling pathway	GO:0007167	2.18e-05	0.000208	0	0	0	0	PGF|1;ATP6V0B|1;HES5|1;EIF4EBP1|1;SLC2A8|1;ZNF703|1;ATP6V1H|1;WNT4|1;MYH6|1;GUCY2C|1;RGMB|1;POLR2E|1;HSPB1|1;ITGB3|1;GPLD1|1;CEACAM1|1;EFNB2|1;PEG10|1;TIE1|1;PDGFRB|1;SFRP4|1;STUB1|1;MAPK3|1;LRRC32|1;NPR1|1;GDF5|1;POU5F1|1	27	2153	434	85180
regulation of lymphocyte proliferation	GO:0050670	2.31e-05	0.00022	0	0	0	0	IDO1|1;IFNG|1;PDCD1LG2|1;IL21|1;TNFRSF13C|1;CD38|1;PLA2G2D|1;CCL5|1;LRRC32|1	9	293	434	85180
positive regulation of calcium ion transport into cytosol	GO:0010524	2.32e-05	0.000221	0	0	0	0	THY1|1;CXCL11|1;CXCL10|1;CXCL9|1;AKAP5|1	5	66	434	85180
neuron development	GO:0048666	2.35e-05	0.000223	0	0	0	0	LYPLA2|1;ACAP3|1;ROBO3|1;HES5|1;COL5A3|1;PCDH12|1;EHD1|1;ARTN|1;THY1|1;RGMB|1;MOB2|1;ITGB3|1;EFNB2|1;ROBO4|1;PSPN|1;TREM2|1;TBC1D24|1;WNT7B|1;TNFRSF8|1;TWF2|1;CD38|1;AKAP5|1;TBX6|1;MAPK3|1;MUL1|1;NAGLU|1	26	2039	434	85180
regulation of mononuclear cell proliferation	GO:0032944	2.38e-05	0.000225	0	0	0	0	IDO1|1;IFNG|1;PDCD1LG2|1;IL21|1;TNFRSF13C|1;CD38|1;PLA2G2D|1;CCL5|1;LRRC32|1	9	294	434	85180
peptide secretion	GO:0002790	2.38e-05	0.000225	0	0	0	0	GBP1|1;TOR2A|1;MON1A|1;IFNG|1;CLEC4E|1;GBP5|1;NDUFAF2|1;C2CD2L|1;GPLD1|1;CPTP|1;TREM2|1;CD38|1;AKAP5|1;CCL5|1;MAPK3|1;VIP|1;LRRC32|1	17	1014	434	85180
protein localization to cell periphery	GO:1990778	2.45e-05	0.000231	0	0	0	0	GBP1|1;IFNG|1;WNT4|1;TMEM88|1;EFNB2|1;PLS1|1;TREM2|1;AKAP5|1;PKP2|1;CNST|1;TMEM150A|1	11	450	434	85180
cation homeostasis	GO:0055080	2.48e-05	0.000234	0	0	0	0	TBXA2R|1;ATP6V0B|1;CXCL13|1;IFNG|1;THY1|1;RMDN3|1;ATP6V1H|1;CXCL11|1;CXCL10|1;CXCL9|1;CD38|1;SNX10|1;AKAP5|1;SLC39A4|1;CCL5|1;MAPK3|1;BCAP31|1;NPR1|1;CCL7|1	19	1231	434	85180
mitochondrial transport	GO:0006839	2.55e-05	0.00024	0	0	0	0	CYC1|1;TIMM13|1;GZMB|1;PMPCA|1;ATP5F1D|1;PDE2A|1;TMEM102|1;PSMB7|1;TIMM8B|1;RHOT2|1;MUL1|1	11	452	434	85180
nephron tubule development	GO:0072080	2.56e-05	0.000241	0	0	0	0	PGF|1;HES5|1;HEYL|1;WNT4|1;PSPN|1;WNT7B|1	6	112	434	85180
lipopolysaccharide biosynthetic process	GO:0009103	2.59e-05	0.000243	0	0	0	0	NANS|1;ALG1|1	2	2	434	85180
regulation of hormone levels	GO:0010817	2.63e-05	0.000246	0	0	0	0	DGAT1|1;TOR2A|1;IFNG|1;NDUFAF2|1;WNT4|1;C2CD2L|1;GPLD1|1;HSD11B1|1;ENPEP|1;CD38|1;BCO1|1;AKAP5|1;STUB1|1;CCL5|1;DUOX1|1;VIP|1	16	919	434	85180
positive regulation of calcium ion import	GO:0090280	2.69e-05	0.000251	0	0	0	0	THY1|1;CXCL11|1;CXCL10|1;CXCL9|1;PDGFRB|1	5	68	434	85180
kidney morphogenesis	GO:0060993	2.7e-05	0.000252	0	0	0	0	PGF|1;HES5|1;WNT4|1;PSPN|1;WNT7B|1;PDGFRB|1	6	113	434	85180
organic acid metabolic process	GO:0006082	2.7e-05	0.000252	0	0	0	0	LYPLA2|1;B3GALT6|1;ACOX3|1;SDC1|1;EIF2B2|1;SLC27A4|1;IDO1|1;IFNG|1;AMDHD2|1;SDSL|1;PDK1|1;UROD|1;SLC27A2|1;GLDC|1;CYTL1|1;ABHD14B|1;ELOVL1|1;DALRD3|1;ALDOA|1;HYAL1|1;CEACAM1|1;IVD|1;ENOSF1|1;CHST7|1;LRRC47|1;CHPF|1;LPO|1;PLA2G2D|1;HACD1|1;PSMB7|1;PLOD2|1;MAPK3|1;PSAT1|1;FADS1|1;BCKDK|1;NDUFS6|1	36	3352	434	85180
chondroitin sulfate proteoglycan biosynthetic process	GO:0050650	2.73e-05	0.000253	0	0	0	0	B3GALT6|1;CYTL1|1;CHST7|1;CHPF|1	4	34	434	85180
regulation of neurogenesis	GO:0050767	2.73e-05	0.000253	0	0	0	0	ACAP3|1;SPINT1|1;HES5|1;HES2|1;DLL4|1;HEYL|1;IFNG|1;THY1|1;MOB2|1;EFNB2|1;TREM2|1;TNFRSF8|1;TWF2|1;CD38|1;AKAP5|1;TBX6|1;CCL5|1;MUL1|1;GDF5|1	19	1240	434	85180
MAPK cascade	GO:0000165	2.73e-05	0.000253	0	0	0	0	GBP1|1;CCL25|1;ARTN|1;LAMTOR2|1;CEACAM1|1;PLVAP|1;PSPN|1;TIE1|1;TREM2|1;CCL4|1;WNT7B|1;PDGFRB|1;TNIP2|1;MAPK15|1;PSMB7|1;CCL5|1;MAPK3|1;MAP2K3|1;MUL1|1;CCL7|1;GDF5|1	21	1464	434	85180
vascular process in circulatory system	GO:0003018	2.91e-05	0.000269	0	0	0	0	TBXA2R|1;SMTNL1|1;CEACAM1|1;CD38|1;PDE2A|1;VIP|1;NPR1|1;SOD2|1	8	232	434	85180
cofactor metabolic process	GO:0051186	2.94e-05	0.000272	0	0	0	0	DGAT1|1;BOLA2B|1;COQ4|1;IDO1|1;IFNG|1;NAPRT|1;PDK1|1;UROD|1;ELOVL1|1;ALDOA|1;NUBP2|1;HBA2|1;MVK|1;CD38|1;LPO|1;COASY|1;PPT2|1;HACD1|1;DUOX1|1;PSAT1|1;MMAB|1;TKT|1	22	1587	434	85180
cell recognition	GO:0008037	3.08e-05	0.000284	0	0	0	0	ROBO3|1;PCDH12|1;ALDOA|1;ROBO4|1;SMAGP|1;SPA17|1;NECTIN4|1;GLIPR1L1|1;CATSPER3|1	9	304	434	85180
renal tubule development	GO:0061326	3.13e-05	0.000288	0	0	0	0	PGF|1;HES5|1;HEYL|1;WNT4|1;PSPN|1;WNT7B|1	6	116	434	85180
response to nutrient levels	GO:0031667	3.19e-05	0.000293	0	0	0	0	TBXA2R|1;EIF4EBP1|1;SLC27A4|1;PDK1|1;WNT4|1;ITPKC|1;CXCL10|1;MBD3|1;MRPS2|1;SLC39A4|1;SFRP4|1;CCL5|1;PLOD2|1;MAPK3|1;NPRL2|1;FADS1|1;ATG101|1;GDF5|1	18	1145	434	85180
cofactor biosynthetic process	GO:0051188	3.23e-05	0.000296	0	0	0	0	BOLA2B|1;COQ4|1;IDO1|1;IFNG|1;NAPRT|1;PDK1|1;UROD|1;ELOVL1|1;ALDOA|1;NUBP2|1;COASY|1;PPT2|1;HACD1|1;DUOX1|1;PSAT1|1;MMAB|1	16	935	434	85180
regulation of cell development	GO:0060284	3.23e-05	0.000296	0	0	0	0	GBP1|1;ACAP3|1;SPINT1|1;HES5|1;HES2|1;DLL4|1;ZNF703|1;HEYL|1;IFNG|1;THY1|1;MOB2|1;EFNB2|1;TREM2|1;TNFRSF8|1;TWF2|1;CD38|1;AKAP5|1;TBX6|1;CCL5|1;MUL1|1;GDF5|1	21	1481	434	85180
carbohydrate derivative biosynthetic process	GO:1901137	3.27e-05	0.000299	0	0	0	0	DPM2|1;CYC1|1;NANS|1;B3GALT6|1;SDC1|1;IFNG|1;AMDHD2|1;PDK1|1;ATP5PF|1;TMEM115|1;CWH43|1;CYTL1|1;GUCY2C|1;ELOVL1|1;ALDOA|1;PIGQ|1;HYAL1|1;ALG1|1;AK1|1;CHST7|1;TREM2|1;ATP5F1D|1;PDE2A|1;MUCL1|1;CHPF|1;COASY|1;PPT2|1;AKAP5|1;PDGFRB|1;HACD1|1;PLOD2|1;GAL3ST1|1;VIP|1;MPDU1|1;TKT|1;NPR1|1;GALNT13|1;APRT|1	38	3657	434	85180
connective tissue development	GO:0061448	3.29e-05	0.0003	0	0	0	0	HES5|1;IFNG|1;CYTL1|1;HYAL1|1;GPLD1|1;WNT7B|1;DDRGK1|1;PDGFRB|1;MAPK3|1;GDF5|1	10	383	434	85180
cellular response to transforming growth factor beta stimulus	GO:0071560	3.29e-05	0.0003	0	0	0	0	ZNF703|1;WNT4|1;PEG10|1;PDE2A|1;STK16|1;STUB1|1;CCL5|1;CLEC3B|1;LRRC32|1;GDF5|1	10	383	434	85180
divalent inorganic cation homeostasis	GO:0072507	3.34e-05	0.000304	0	0	0	0	TBXA2R|1;CXCL13|1;THY1|1;RMDN3|1;CXCL11|1;CXCL10|1;CXCL9|1;CD38|1;SNX10|1;AKAP5|1;SLC39A4|1;CCL5|1;BCAP31|1;CCL7|1	14	738	434	85180
protein secretion	GO:0009306	3.42e-05	0.00031	0	0	0	0	GBP1|1;MON1A|1;IFNG|1;CLEC4E|1;GBP5|1;NDUFAF2|1;RAB44|1;C2CD2L|1;GPLD1|1;CPTP|1;TREM2|1;CD38|1;AKAP5|1;CCL5|1;MAPK3|1;VIP|1;LRRC32|1	17	1044	434	85180
small molecule catabolic process	GO:0044282	3.42e-05	0.00031	0	0	0	0	ACOX3|1;SLC27A4|1;IDO1|1;AMDHD2|1;SDSL|1;SLC27A2|1;GLDC|1;ALDOA|1;APOBEC3C|1;HYAL1|1;IVD|1;ENOSF1|1;APOBEC3F|1;ENPP7|1;BCKDK|1	15	838	434	85180
metanephros morphogenesis	GO:0003338	3.44e-05	0.000312	0	0	0	0	HES5|1;WNT4|1;WNT7B|1;PDGFRB|1	4	36	434	85180
regulation of peptide secretion	GO:0002791	3.54e-05	0.00032	0	0	0	0	GBP1|1;IFNG|1;CLEC4E|1;NDUFAF2|1;C2CD2L|1;GPLD1|1;CPTP|1;TREM2|1;CD38|1;AKAP5|1;CCL5|1;MAPK3|1;LRRC32|1	13	647	434	85180
positive regulation of cell activation	GO:0050867	3.56e-05	0.000321	0	0	0	0	IFNG|1;PDCD1LG2|1;THY1|1;IL21|1;EFNB2|1;TNFRSF13C|1;TREM2|1;CD38|1;PDGFRB|1;TNIP2|1;CCL5|1;PDCD1|1	12	556	434	85180
urogenital system development	GO:0001655	3.56e-05	0.000321	0	0	0	0	PGF|1;HES5|1;SDC1|1;HEYL|1;IFNG|1;WNT4|1;EFNB2|1;PSPN|1;ENPEP|1;WNT7B|1;PDGFRB|1	11	469	434	85180
regulation of viral life cycle	GO:1903900	3.59e-05	0.000323	0	0	0	0	LAMP3|1;TRIM59|1;POLR2E|1;APOBEC3C|1;CCL4|1;CCL5|1;APOBEC3F|1;GTF2H2|1	8	239	434	85180
RNA biosynthetic process	GO:0032774	3.6e-05	0.000324	0	0	0	0	BOLA2B|1;PAGR1|1;MAF1|1;FOXS1|1;HES5|1;ZNF564|1;HES2|1;DLL4|1;RBMXL1|1;AHCTF1|1;MLIP|1;ZNF703|1;HEYL|1;IFNG|1;GLI4|1;FOXQ1|1;NFE2L3|1;INTS11|1;CENPB|1;WNT4|1;MYH6|1;LMO4|1;CYTL1|1;ZNF730|1;RGMB|1;POLR2E|1;SMTNL1|1;ABHD14B|1;PKNOX2|1;BATF2|1;CIR1|1;LHX5|1;DNAJC17|1;HIC1|1;NOTCH4|1;CXCL10|1;MIER2|1;MBD3|1;LMX1B|1;RPL18|1;ZNF670|1;CCL4|1;FHOD1|1;TNFRSF8|1;SP6|1;CD38|1;PLK3|1;PDE2A|1;ASF1A|1;DDRGK1|1…	87	11185	434	85180
leukocyte degranulation	GO:0043299	3.62e-05	0.000325	0	0	0	0	DGAT1|1;NAPRT|1;SRP14|1;LAMTOR2|1;SLC27A2|1;ALDOA|1;TOLLIP|1;RAB44|1;CEACAM1|1;PSMB7|1;APEH|1;APRT|1	12	557	434	85180
cellular response to extracellular stimulus	GO:0031668	3.64e-05	0.000326	0	0	0	0	PDK1|1;WNT4|1;ITPKC|1;MRPS2|1;DCTPP1|1;SLC39A4|1;SFRP4|1;CCL5|1;PLOD2|1;MAPK3|1;NPRL2|1;FADS1|1;ATG101|1;GDF5|1	14	744	434	85180
receptor metabolic process	GO:0043112	3.7e-05	0.000331	0	0	0	0	PLEKHJ1|1;IFNG|1;ITGB3|1;GRK4|1;CEACAM1|1;EFNB2|1;SFRP4|1;GTF2H2|1	8	240	434	85180
cellular metal ion homeostasis	GO:0006875	3.7e-05	0.000331	0	0	0	0	TBXA2R|1;ATP6V0B|1;CXCL13|1;IFNG|1;THY1|1;RMDN3|1;ATP6V1H|1;CXCL11|1;CXCL10|1;CXCL9|1;CD38|1;AKAP5|1;SLC39A4|1;CCL5|1;BCAP31|1;CCL7|1	16	946	434	85180
response to starvation	GO:0042594	3.77e-05	0.000336	0	0	0	0	EIF4EBP1|1;PDK1|1;WNT4|1;ITPKC|1;MRPS2|1;SLC39A4|1;SFRP4|1;PLOD2|1;MAPK3|1;NPRL2|1;FADS1|1;ATG101|1;GDF5|1	13	651	434	85180
response to interferon-gamma	GO:0034341	3.77e-05	0.000336	0	0	0	0	VPS26B|1;GBP1|1;CCL25|1;IFNG|1;GBP5|1;GBP7|1;CCL4|1;CCL5|1;CCL7|1	9	312	434	85180
negative regulation of cellular protein metabolic process	GO:0032269	3.84e-05	0.000342	0	0	0	0	VPS28|1;GBP1|1;SPINT1|1;LAMP3|1;INKA1|1;EIF4EBP1|1;EIF4EBP3|1;IFNG|1;THY1|1;TFPI|1;POLR2E|1;HSPB1|1;CEACAM1|1;PODN|1;BCDIN3D|1;NOTCH4|1;NXN|1;DDRGK1|1;KDM5A|1;PSMB7|1;COPS9|1;CNST|1;PPP1R14D|1;POU5F1|1	24	1855	434	85180
response to transforming growth factor beta	GO:0071559	3.91e-05	0.000347	0	0	0	0	ZNF703|1;WNT4|1;PEG10|1;PDE2A|1;STK16|1;STUB1|1;CCL5|1;CLEC3B|1;LRRC32|1;GDF5|1	10	391	434	85180
receptor-mediated endocytosis	GO:0006898	4.14e-05	0.000367	0	0	0	0	AP2S1|1;PRSS12|1;ITGB3|1;SH3GL1|1;GRK4|1;STAB1|1;CEACAM1|1;EFNB2|1;HBA2|1;SFRP4|1;MAPK3|1;AP1S1|1;LGALS3BP|1;GTF2H2|1	14	753	434	85180
regulation of smooth muscle cell proliferation	GO:0048660	4.3e-05	0.000381	0	0	0	0	HES5|1;IFNG|1;PDGFRB|1;CCL5|1;VIP|1;NPR1|1;SOD2|1	7	180	434	85180
regulation of nervous system development	GO:0051960	4.39e-05	0.000387	0	0	0	0	ACAP3|1;SPINT1|1;HES5|1;HES2|1;DLL4|1;HEYL|1;IFNG|1;THY1|1;MOB2|1;LHX5|1;EFNB2|1;TREM2|1;TNFRSF8|1;TWF2|1;CD38|1;AKAP5|1;TBX6|1;CCL5|1;MUL1|1;GDF5|1	20	1398	434	85180
leukocyte differentiation	GO:0002521	4.5e-05	0.000397	0	0	0	0	DLL4|1;IFNG|1;CLEC4E|1;TCTA|1;WNT4|1;IL21|1;BATF2|1;CEACAM1|1;TREM2|1;PDE2A|1;SNX10|1;PLA2G2D|1;CCL5|1;ZFPM1|1	14	759	434	85180
cell-cell fusion	GO:0140253	4.6e-05	0.000405	0	0	0	0	EHD1|1;TCTA|1;CXCL10|1;CXCL9|1;TREM2|1	5	76	434	85180
single organism reproductive process	GO:0044702	4.61e-05	0.000406	0	0	0	0	SPINT1|1;SDC1|1;SLC2A8|1;EIF2B2|1;PCDH12|1;ADAM15|1;WNT4|1;ALDOA|1;WNT7B|1;PXT1|1;LRGUK|1;EXO1|1;AKAP5|1;PDGFRB|1;KDM5A|1;MAPK15|1;SPA17|1;GAL3ST1|1;VIP|1;BCAP31|1;GLIPR1L1|1;NCOA6|1;SPIRE1|1;CATSPER3|1	24	1877	434	85180
regulation of ERK1 and ERK2 cascade	GO:0070372	4.63e-05	0.000406	0	0	0	0	GBP1|1;CCL25|1;CEACAM1|1;TIE1|1;TREM2|1;CCL4|1;PDGFRB|1;CCL5|1;MAPK3|1;CCL7|1	10	399	434	85180
blood vessel endothelial cell migration	GO:0043534	4.76e-05	0.000417	0	0	0	0	TBXA2R|1;DLL4|1;HSPB1|1;GPLD1|1;EFNB2|1;MAP2K3|1	6	125	434	85180
cellular macromolecular complex assembly	GO:0034622	4.89e-05	0.000428	0	0	0	0	TBCA|1;MAF1|1;ESAM|1;AHCTF1|1;GBP5|1;NDUFAF2|1;TMEM141|1;VPS18|1;TMEM250|1;GRWD1|1;NDUFV3|1;CPTP|1;MRPS2|1;TPPP3|1;TWF2|1;EXOC8|1;ATP5F1D|1;TUBG2|1;CRAD|1;ASF1A|1;COX20|1;COX7A1|1;STUB1|1;COX14|1;HACD1|1;CCL5|1;SPIRE1|1;GTF2H2|1;NDUFS6|1	29	2515	434	85180
homophilic cell adhesion via plasma membrane adhesion molecules	GO:0007156	4.9e-05	0.000428	0	0	0	0	ROBO3|1;ESAM|1;PCDH12|1;CEACAM1|1;PCDHB9|1;ROBO4|1;SMAGP|1;NECTIN4|1;PCDH1|1;CEACAM5|1;CLSTN3|1	11	486	434	85180
monocyte chemotaxis	GO:0002548	4.9e-05	0.000428	0	0	0	0	CCL25|1;CXCL10|1;CCL4|1;CCL5|1;CCL7|1	5	77	434	85180
smooth muscle cell proliferation	GO:0048659	4.94e-05	0.000431	0	0	0	0	HES5|1;IFNG|1;PDGFRB|1;CCL5|1;VIP|1;NPR1|1;SOD2|1	7	184	434	85180
positive regulation of proteasomal protein catabolic process	GO:1901800	5.12e-05	0.000445	0	0	0	0	ZFAND2A|1;TREM2|1;PLK3|1;DDRGK1|1;STUB1|1;BCAP31|1;TMEM259|1	7	185	434	85180
regulation of ion transport	GO:0043269	5.12e-05	0.000445	0	0	0	0	TOR2A|1;IFNG|1;THY1|1;KCNC3|1;ITGB3|1;CXCL11|1;KCNK6|1;EFNB2|1;CXCL10|1;CXCL9|1;TREM2|1;CCL4|1;AKAP5|1;PDGFRB|1;SFRP4|1;CCL5|1;PKP2|1;VIP|1;CATSPER3|1	19	1300	434	85180
positive regulation of protein localization to membrane	GO:1905477	5.2e-05	0.00045	0	0	0	0	IFNG|1;GZMB|1;PLS1|1;TREM2|1;AKAP5|1;CNST|1	6	127	434	85180
oxoacid metabolic process	GO:0043436	5.22e-05	0.000451	0	0	0	0	LYPLA2|1;B3GALT6|1;ACOX3|1;SDC1|1;EIF2B2|1;SLC27A4|1;IDO1|1;IFNG|1;AMDHD2|1;SDSL|1;PDK1|1;UROD|1;SLC27A2|1;GLDC|1;CYTL1|1;ABHD14B|1;ELOVL1|1;DALRD3|1;ALDOA|1;HYAL1|1;CEACAM1|1;IVD|1;ENOSF1|1;CHST7|1;LRRC47|1;CHPF|1;PLA2G2D|1;HACD1|1;PSMB7|1;PLOD2|1;MAPK3|1;PSAT1|1;FADS1|1;BCKDK|1;NDUFS6|1	35	3325	434	85180
positive chemotaxis	GO:0050918	5.22e-05	0.000451	0	0	0	0	PGF|1;ROBO3|1;ARTN|1;CXCL10|1;CCL5|1	5	78	434	85180
cellular cation homeostasis	GO:0030003	5.23e-05	0.000451	0	0	0	0	TBXA2R|1;ATP6V0B|1;CXCL13|1;IFNG|1;THY1|1;RMDN3|1;ATP6V1H|1;CXCL11|1;CXCL10|1;CXCL9|1;CD38|1;AKAP5|1;SLC39A4|1;CCL5|1;MAPK3|1;BCAP31|1;CCL7|1	17	1081	434	85180
regulation of syncytium formation by plasma membrane fusion	GO:0060142	5.25e-05	0.000453	0	0	0	0	EHD1|1;CXCL10|1;CXCL9|1;TREM2|1	4	40	434	85180
positive regulation of response to wounding	GO:1903036	5.36e-05	0.00046	0	0	0	0	TBXA2R|1;IDO1|1;GBP5|1;IL21|1;CCL4|1;PDE2A|1;CCL5|1;DUOX1|1	8	253	434	85180
multi-organism metabolic process	GO:0044033	5.36e-05	0.00046	0	0	0	0	VPS28|1;POLR2E|1;RPL18|1;CCL4|1;CCL5|1;MAP2K3|1;APOBEC3F|1;GTF2H2|1	8	253	434	85180
cellular response to vascular endothelial growth factor stimulus	GO:0035924	5.55e-05	0.000476	0	0	0	0	PGF|1;DLL4|1;HSPB1|1;PDGFRB|1;MAP2K3|1	5	79	434	85180
ribonucleoside metabolic process	GO:0009119	5.6e-05	0.000479	0	0	0	0	COX4I2|1;ATP5PF|1;MYH6|1;ALDOA|1;NDUFV3|1;APOBEC3C|1;AK1|1;ATP5F1D|1;LRGUK|1;COASY|1;APOBEC3F|1;APRT|1;NDUFS6|1	13	677	434	85180
regulation of peptidyl-tyrosine phosphorylation	GO:0050730	5.67e-05	0.000485	0	0	0	0	HES5|1;IFNG|1;THY1|1;IL21|1;ITGB3|1;TREM2|1;TMEM102|1;PDGFRB|1;CCL5|1	9	329	434	85180
cellular response to starvation	GO:0009267	5.68e-05	0.000485	0	0	0	0	PDK1|1;WNT4|1;ITPKC|1;MRPS2|1;SLC39A4|1;SFRP4|1;PLOD2|1;MAPK3|1;NPRL2|1;FADS1|1;ATG101|1;GDF5|1	12	584	434	85180
DNA deamination	GO:0045006	5.71e-05	0.000485	0	0	0	0	EXOSC4|1;APOBEC3C|1;APOBEC3F|1	3	15	434	85180
positive regulation of interferon-gamma biosynthetic process	GO:0045078	5.71e-05	0.000485	0	0	0	0	IL21|1;TNFRSF13C|1;ZFPM1|1	3	15	434	85180
regulation of cell projection size	GO:0032536	5.71e-05	0.000485	0	0	0	0	PLS1|1;WNT7B|1;TWF2|1	3	15	434	85180
regulation of DNA metabolic process	GO:0051052	5.77e-05	0.000489	0	0	0	0	PPP4C|1;IFNG|1;ENDOG|1;MBD3|1;PDGFRB|1;MAPK15|1;MAPK3|1;THOC1|1;APOBEC3F|1;ENPP7|1;HNRNPU|1;SPIRE1|1	12	585	434	85180
myeloid leukocyte mediated immunity	GO:0002444	5.77e-05	0.000489	0	0	0	0	DGAT1|1;NAPRT|1;SRP14|1;LAMTOR2|1;SLC27A2|1;ALDOA|1;TOLLIP|1;RAB44|1;CEACAM1|1;PSMB7|1;APEH|1;APRT|1	12	585	434	85180
regulation of body fluid levels	GO:0050878	5.79e-05	0.000489	0	0	0	0	TBXA2R|1;ESAM|1;EHD1|1;TFPI|1;HSPB1|1;GNA11|1;ELOVL1|1;ALDOA|1;ITGB3|1;CEACAM1|1;JHY|1;PDE2A|1;MAPK3|1;VIP|1;ZFPM1|1;NPR1|1;APRT|1	17	1090	434	85180
positive regulation of phosphatase activity	GO:0010922	5.8e-05	0.00049	0	0	0	0	IFNG|1;GPLD1|1;PDGFRB|1;PPP1R14D|1	4	41	434	85180
positive regulation of cation transmembrane transport	GO:1904064	5.86e-05	0.000494	0	0	0	0	TOR2A|1;IFNG|1;THY1|1;CXCL11|1;CXCL10|1;CXCL9|1;TREM2|1	7	189	434	85180
ion transport	GO:0006811	5.91e-05	0.000497	0	0	0	0	MFSD3|1;SLC52A2|1;ATP6V0B|1;SLC35C2|1;TOR2A|1;CYC1|1;SLC2A8|1;PPFIA3|1;SLC27A4|1;COX4I2|1;IFNG|1;G6PC3|1;THY1|1;KCNC3|1;ATP5PF|1;ATP6V1H|1;SLC27A2|1;LRRC8D|1;UQCR11|1;C2CD2L|1;ITGB3|1;CXCL11|1;CPTP|1;GABRD|1;CEACAM1|1;KCNK6|1;MFSD5|1;EFNB2|1;HBA2|1;PMPCA|1;CXCL10|1;CXCL9|1;TREM2|1;CCL4|1;OSBPL5|1;ATP5F1D|1;PDE2A|1;SLC37A1|1;AKAP5|1;COX7A1|1;SLC39A4|1;PDGFRB|1;SFRP4|1;PLA2G2D|1;MAPK15|1;CCL5|1;TIM…	53	5948	434	85180
glycosaminoglycan metabolic process	GO:0030203	5.98e-05	0.000502	0	0	0	0	B3GALT6|1;SDC1|1;CYTL1|1;HYAL1|1;CHST7|1;CHPF|1;PDGFRB|1;NAGLU|1	8	257	434	85180
calcium ion homeostasis	GO:0055074	6.03e-05	0.000506	0	0	0	0	TBXA2R|1;CXCL13|1;THY1|1;RMDN3|1;CXCL11|1;CXCL10|1;CXCL9|1;CD38|1;SNX10|1;AKAP5|1;CCL5|1;BCAP31|1;CCL7|1	13	682	434	85180
cellular response to nitrogen compound	GO:1901699	6.18e-05	0.000518	0	0	0	0	ATP6V0B|1;EIF4EBP1|1;SLC2A8|1;ATP6V1H|1;LAMTOR2|1;GNA11|1;GPLD1|1;CEACAM1|1;BCDIN3D|1;TREM2|1;PDE2A|1;AKAP5|1;CCL5|1;GNB2|1;MAPK3|1;MUL1|1;APRT|1	17	1096	434	85180
signal transduction by protein phosphorylation	GO:0023014	6.25e-05	0.000523	0	0	0	0	GBP1|1;CCL25|1;ARTN|1;LAMTOR2|1;CEACAM1|1;PLVAP|1;PSPN|1;TIE1|1;TREM2|1;CCL4|1;WNT7B|1;PDGFRB|1;TNIP2|1;MAPK15|1;PSMB7|1;CCL5|1;MAPK3|1;MAP2K3|1;MUL1|1;CCL7|1;GDF5|1	21	1552	434	85180
multicellular organism metabolic process	GO:0044236	6.26e-05	0.000523	0	0	0	0	COL5A3|1;COL18A1|1;ADAM15|1;WNT4|1;ENPEP|1;PDGFRB|1;HNRNPU|1	7	191	434	85180
cellular ion homeostasis	GO:0006873	6.32e-05	0.000527	0	0	0	0	TBXA2R|1;ATP6V0B|1;CXCL13|1;IFNG|1;THY1|1;RMDN3|1;ATP6V1H|1;CXCL11|1;CXCL10|1;CXCL9|1;CD38|1;AKAP5|1;SLC39A4|1;CCL5|1;MAPK3|1;BCAP31|1;CCL7|1	17	1098	434	85180
activation of immune response	GO:0002253	6.38e-05	0.000531	0	0	0	0	GBP1|1;EIF2B2|1;IFNG|1;CLEC4E|1;THY1|1;BTN3A3|1;GPLD1|1;CEACAM1|1;C1S|1;CFHR1|1;CD38|1;MUCL1|1;NLRX1|1;TNIP2|1;PSMB7|1;MAPK3|1;MAP2K3|1;CFB|1;C1R|1	19	1322	434	85180
sprouting angiogenesis	GO:0002040	6.44e-05	0.000536	0	0	0	0	PGF|1;TBXA2R|1;DLL4|1;GPLD1|1;CEACAM1|1;EFNB2|1	6	132	434	85180
interleukin-1 production	GO:0032612	6.72e-05	0.000558	0	0	0	0	IFNG|1;GBP5|1;HSPB1|1;CPTP|1;CEACAM1|1;TREM2|1	6	133	434	85180
plasma membrane bounded cell projection assembly	GO:0120031	6.79e-05	0.000563	0	0	0	0	EHD1|1;SSNA1|1;RABEP2|1;SSX2IP|1;FAM161A|1;TMEM250|1;IFT43|1;JHY|1;TWF2|1;CEP70|1;LRGUK|1;SNX10|1;MAPK15|1;CPLANE2|1	14	789	434	85180
extracellular matrix organization	GO:0030198	6.8e-05	0.000563	0	0	0	0	CD151|1;SPINT1|1;SDC1|1;COL5A3|1;EGFL6|1;COL18A1|1;ADAM15|1;WNT4|1;MYH6|1;ALDOA|1;ITGB3|1;PLS1|1;FHOD1|1;TPPP3|1;TWF2|1;EXOC8|1;PLK3|1;TUBG2|1;PDGFRB|1;PLOD2|1;PKP2|1;SPIRE1|1;GDF5|1	23	1802	434	85180
regulation of mitophagy	GO:1903146	6.9e-05	0.000571	0	0	0	0	PDK1|1;ITPKC|1;MRPS2|1;SFRP4|1;PLOD2|1;MUL1|1;GDF5|1	7	194	434	85180
positive regulation of T cell chemotaxis	GO:0010820	7e-05	0.000577	0	0	0	0	CXCL13|1;TMEM102|1;CCL5|1	3	16	434	85180
proteoglycan metabolic process	GO:0006029	7e-05	0.000577	0	0	0	0	B3GALT6|1;SDC1|1;CYTL1|1;HYAL1|1;CHST7|1;CHPF|1	6	134	434	85180
post-translational protein modification	GO:0043687	7.07e-05	0.000582	0	0	0	0	DPM2|1;NANS|1;CHML|1;THY1|1;PNPLA2|1;PIGQ|1;GPLD1|1;GPIHBP1|1;ALG1|1;MUCL1|1;ASB6|1;PSMB7|1;CEACAM5|1;GALNT13|1	14	792	434	85180
regulation of protein localization to membrane	GO:1905475	7.36e-05	0.000605	0	0	0	0	GBP1|1;IFNG|1;GZMB|1;PLS1|1;TREM2|1;AKAP5|1;CNST|1	7	196	434	85180
cilium organization	GO:0044782	7.38e-05	0.000606	0	0	0	0	EHD1|1;SSNA1|1;RABEP2|1;SSX2IP|1;FAM161A|1;TMEM250|1;IFT43|1;JHY|1;CEP70|1;LRGUK|1;SNX10|1;MAPK15|1;CPLANE2|1	13	696	434	85180
negative regulation of cell adhesion	GO:0007162	7.62e-05	0.000625	0	0	0	0	GBP1|1;CCL25|1;ZNF703|1;IDO1|1;PDCD1LG2|1;ADAM15|1;CEACAM1|1;PLA2G2D|1;LRRC32|1	9	342	434	85180
transcription, DNA-templated	GO:0006351	7.63e-05	0.000625	0	0	0	0	BOLA2B|1;PAGR1|1;MAF1|1;FOXS1|1;HES5|1;ZNF564|1;HES2|1;DLL4|1;RBMXL1|1;AHCTF1|1;MLIP|1;ZNF703|1;HEYL|1;IFNG|1;GLI4|1;FOXQ1|1;NFE2L3|1;INTS11|1;CENPB|1;WNT4|1;MYH6|1;LMO4|1;CYTL1|1;ZNF730|1;RGMB|1;POLR2E|1;SMTNL1|1;ABHD14B|1;PKNOX2|1;BATF2|1;CIR1|1;LHX5|1;DNAJC17|1;HIC1|1;NOTCH4|1;CXCL10|1;MIER2|1;MBD3|1;LMX1B|1;ZNF670|1;FHOD1|1;TNFRSF8|1;SP6|1;CD38|1;PLK3|1;PDE2A|1;ASF1A|1;DDRGK1|1;STK16|1;ZNF644…	84	10927	434	85180
ERK1 and ERK2 cascade	GO:0070371	7.65e-05	0.000625	0	0	0	0	GBP1|1;CCL25|1;CEACAM1|1;TIE1|1;TREM2|1;CCL4|1;PDGFRB|1;CCL5|1;MAPK3|1;CCL7|1	10	424	434	85180
small molecule biosynthetic process	GO:0044283	7.81e-05	0.000637	0	0	0	0	EIF2B2|1;COQ4|1;IDO1|1;IFNG|1;G6PC3|1;WNT4|1;SLC27A2|1;ITPKC|1;ELOVL1|1;ALDOA|1;HYAL1|1;CEACAM1|1;DCTPP1|1;MVK|1;PDE2A|1;BCO1|1;HACD1|1;PLOD2|1;PSAT1|1;MMAB|1;TKT|1;FADS1|1;APRT|1	23	1819	434	85180
cellular response to nutrient levels	GO:0031669	7.93e-05	0.000646	0	0	0	0	PDK1|1;WNT4|1;ITPKC|1;MRPS2|1;SLC39A4|1;SFRP4|1;CCL5|1;PLOD2|1;MAPK3|1;NPRL2|1;FADS1|1;ATG101|1;GDF5|1	13	701	434	85180
cellular divalent inorganic cation homeostasis	GO:0072503	8.04e-05	0.000654	0	0	0	0	TBXA2R|1;CXCL13|1;THY1|1;RMDN3|1;CXCL11|1;CXCL10|1;CXCL9|1;CD38|1;AKAP5|1;SLC39A4|1;CCL5|1;BCAP31|1;CCL7|1	13	702	434	85180
natural killer cell mediated cytotoxicity	GO:0042267	8.33e-05	0.000677	0	0	0	0	IL21|1;GZMB|1;CEACAM1|1;SMAGP|1;TAP1|1	5	86	434	85180
positive regulation of proteolysis involved in cellular protein catabolic process	GO:1903052	8.64e-05	0.000701	0	0	0	0	ZFAND2A|1;TREM2|1;PLK3|1;DDRGK1|1;STUB1|1;PSMB7|1;BCAP31|1;TMEM259|1	8	271	434	85180
macromolecule catabolic process	GO:0009057	8.66e-05	0.000702	0	0	0	0	VPS28|1;EXOSC4|1;LYPLA2|1;FBXL6|1;LAMP3|1;SDC1|1;IFNG|1;HECTD3|1;HSPB1|1;TMEM129|1;TOLLIP|1;HYAL1|1;GPLD1|1;UBE2J2|1;CEACAM1|1;ZFAND2A|1;ENDOG|1;ENPEP|1;TREM2|1;RPL18|1;PLK3|1;ABHD17A|1;DDRGK1|1;STUB1|1;PSMB7|1;VIP|1;BCAP31|1;TMEM259|1;UBE2L6|1;NAGLU|1;HNRNPU|1	31	2866	434	85180
nephron epithelium development	GO:0072009	8.92e-05	0.000722	0	0	0	0	PGF|1;HES5|1;HEYL|1;WNT4|1;PSPN|1;WNT7B|1	6	140	434	85180
interleukin-12-mediated signaling pathway	GO:0035722	9.16e-05	0.000737	0	0	0	0	BOLA2B|1;IL12RB2|1;IFNG|1;SOD2|1	4	46	434	85180
positive regulation of release of sequestered calcium ion into cytosol	GO:0051281	9.16e-05	0.000737	0	0	0	0	THY1|1;CXCL11|1;CXCL10|1;CXCL9|1	4	46	434	85180
regulation of T cell migration	GO:2000404	9.16e-05	0.000737	0	0	0	0	CXCL13|1;CXCL10|1;TMEM102|1;CCL5|1	4	46	434	85180
positive regulation of inflammatory response	GO:0050729	9.16e-05	0.000737	0	0	0	0	IDO1|1;GBP5|1;IL21|1;TREM2|1;CCL4|1;PDE2A|1;CCL5|1	7	203	434	85180
positive regulation of cell cycle process	GO:0090068	9.26e-05	0.000744	0	0	0	0	PAGR1|1;WNT4|1;HYAL1|1;CRADD|1;PLK3|1;DDRGK1|1;PDGFRB|1;MAPK15|1;PSMB7|1;HNRNPU|1	10	434	434	85180
protein import	GO:0017038	9.37e-05	0.000752	0	0	0	0	TIMM13|1;RGPD6|1;IFNG|1;IPO13|1;GPIHBP1|1;GPN2|1;PDE2A|1;AKAP5|1;MAPK3|1;GDF5|1;POU5F1|1	11	523	434	85180
cellular protein complex disassembly	GO:0043624	9.53e-05	0.000763	0	0	0	0	MRPL36|1;SH3GL1|1;MRPS2|1;RPL18|1;AURKAIP1|1;TWF2|1;CRAD|1;MRPS27|1;AKAP5|1;APEH|1;MRPS26|1	11	524	434	85180
macromolecule deacylation	GO:0098732	9.56e-05	0.000765	0	0	0	0	LYPLA2|1;IFNG|1;ZNHIT1|1;MIER2|1;MBD3|1;ABHD17A|1;PPT2|1;KDM5A|1	8	275	434	85180
receptor internalization	GO:0031623	9.65e-05	0.00077	0	0	0	0	ITGB3|1;GRK4|1;CEACAM1|1;EFNB2|1;SFRP4|1;GTF2H2|1	6	142	434	85180
translational termination	GO:0006415	9.73e-05	0.000776	0	0	0	0	MRPL36|1;MRPS2|1;RPL18|1;AURKAIP1|1;MRPS27|1;APEH|1;MRPS26|1	7	205	434	85180
cell cycle process	GO:0022402	9.77e-05	0.000778	0	0	0	0	PAGR1|1;EIF4EBP1|1;KLHDC8B|1;SLC2A8|1;AHCTF1|1;SSNA1|1;IFNG|1;WNT4|1;LAMTOR2|1;SSX2IP|1;TMEM250|1;NTMT1|1;HYAL1|1;ATRIP|1;AK1|1;AURKAIP1|1;CRADD|1;PLK3|1;TUBG2|1;DDRGK1|1;EXO1|1;PDGFRB|1;MAPK15|1;HACD1|1;PSMB7|1;THOC1|1;HNRNPU|1;RIOK2|1;SPIRE1|1;E4F1|1	30	2751	434	85180
posttranscriptional regulation of gene expression	GO:0010608	9.86e-05	0.000783	0	0	0	0	EXOSC4|1;EIF4EBP1|1;EIF4EBP3|1;EIF2B2|1;POLR2E|1;HSPB1|1;BCDIN3D|1;NOTCH4|1;MRPS27|1;PSMB7|1;CCL5|1;MAPK3|1;VIP|1;HNRNPU|1;POU5F1|1	15	922	434	85180
apoptotic signaling pathway	GO:0097190	9.86e-05	0.000783	0	0	0	0	IFNG|1;PDK1|1;WNT4|1;HSPB1|1;GZMB|1;BCL2A1|1;HIC1|1;TNFRSF8|1;CRADD|1;CD38|1;TMEM102|1;BCAP31|1;RHOT2|1;MUL1|1;SOD2|1	15	922	434	85180
tissue homeostasis	GO:0001894	0.000101	0.000801	0	0	0	0	POTEE|1;CYTL1|1;HSPB1|1;ITGB3|1;POTEJ|1;CD38|1;CRAD|1;SNX10|1;PDGFRB|1	9	355	434	85180
cellular lipid catabolic process	GO:0044242	0.000103	0.000816	0	0	0	0	ACOX3|1;SLC27A4|1;SLC27A2|1;PNPLA2|1;GPLD1|1;IVD|1;BCO1|1;ENPP7|1;FABP7|1	9	356	434	85180
endosome organization	GO:0007032	0.000103	0.000816	0	0	0	0	VPS28|1;PLEKHJ1|1;VPS18|1;EXOC8|1;SNX10|1	5	90	434	85180
mitochondrial translational termination	GO:0070126	0.000103	0.000816	0	0	0	0	MRPL36|1;MRPS2|1;AURKAIP1|1;MRPS27|1;MRPS26|1	5	90	434	85180
nucleic acid-templated transcription	GO:0097659	0.000104	0.000821	0	0	0	0	BOLA2B|1;PAGR1|1;MAF1|1;FOXS1|1;HES5|1;ZNF564|1;HES2|1;DLL4|1;RBMXL1|1;AHCTF1|1;MLIP|1;ZNF703|1;HEYL|1;IFNG|1;GLI4|1;FOXQ1|1;NFE2L3|1;INTS11|1;CENPB|1;WNT4|1;MYH6|1;LMO4|1;CYTL1|1;ZNF730|1;RGMB|1;POLR2E|1;SMTNL1|1;ABHD14B|1;PKNOX2|1;BATF2|1;CIR1|1;LHX5|1;DNAJC17|1;HIC1|1;NOTCH4|1;CXCL10|1;MIER2|1;MBD3|1;LMX1B|1;ZNF670|1;FHOD1|1;TNFRSF8|1;SP6|1;CD38|1;PLK3|1;PDE2A|1;ASF1A|1;DDRGK1|1;STK16|1;ZNF644…	84	11027	434	85180
cardiac chamber development	GO:0003205	0.000107	0.000839	0	0	0	0	DLL4|1;HEYL|1;MYH6|1;LMO4|1;PDE2A|1;PKP2|1;ZFPM1|1	7	208	434	85180
very long-chain fatty acid metabolic process	GO:0000038	0.000108	0.000851	0	0	0	0	SLC27A4|1;SLC27A2|1;ELOVL1|1;HACD1|1	4	48	434	85180
cellular response to interleukin-12	GO:0071349	0.000108	0.000851	0	0	0	0	BOLA2B|1;IL12RB2|1;IFNG|1;SOD2|1	4	48	434	85180
peptidyl-amino acid modification	GO:0018193	0.000109	0.000856	0	0	0	0	IVL|1;PAGR1|1;DPM2|1;NANS|1;HES5|1;IL12RB2|1;IFNG|1;AGBL2|1;THY1|1;NTMT1|1;TTLL11|1;SMTNL1|1;IL21|1;TOLLIP|1;ITGB3|1;ALG1|1;EFNB2|1;MBD3|1;TIE1|1;TREM2|1;STK16|1;TMEM102|1;PDGFRB|1;CCL5|1;PLOD2|1;MAPK3|1;MAP2K3|1;MUL1|1;GALNT13|1	29	2635	434	85180
positive regulation of cell-cell adhesion	GO:0022409	0.000115	0.000897	0	0	0	0	CXCL13|1;IFNG|1;PDCD1LG2|1;THY1|1;IL21|1;EFNB2|1;TNFRSF13C|1;CCL5|1;PDCD1|1	9	361	434	85180
embryonic organ development	GO:0048568	0.000116	0.000904	0	0	0	0	SPINT1|1;PCDH12|1;HYAL1|1;MBD3|1;WNT7B|1;TBX6|1;OTX1|1;MAPK3|1;ZFPM1|1;NCOA6|1;NAGLU|1;LMO2|1	12	630	434	85180
positive regulation of cell cycle	GO:0045787	0.000117	0.000916	0	0	0	0	PAGR1|1;EIF4EBP1|1;WNT4|1;HYAL1|1;CRADD|1;PLK3|1;DDRGK1|1;PDGFRB|1;MAPK15|1;PSMB7|1;THOC1|1;HNRNPU|1	12	631	434	85180
cellular response to environmental stimulus	GO:0104004	0.000119	0.00093	0	0	0	0	GNA11|1;HYAL1|1;GPLD1|1;GRK4|1;TNFRSF8|1;CRADD|1;PDE2A|1;MAPK3|1;COPS9|1	9	363	434	85180
embryonic morphogenesis	GO:0048598	0.00012	0.00093	0	0	0	0	SPINT1|1;HES5|1;DLL4|1;WNT4|1;LMO4|1;HYAL1|1;ITGB3|1;WNT7B|1;TBX6|1;OTX1|1;MAPK3|1;NAGLU|1;GDF5|1;POU5F1|1	14	833	434	85180
cell-cell adhesion mediated by integrin	GO:0033631	0.00012	0.00093	0	0	0	0	CXCL13|1;EGFL6|1;CCL5|1	3	19	434	85180
regulation of interferon-gamma biosynthetic process	GO:0045072	0.00012	0.00093	0	0	0	0	IL21|1;TNFRSF13C|1;ZFPM1|1	3	19	434	85180
C-terminal protein lipidation	GO:0006501	0.000121	0.000939	0	0	0	0	DPM2|1;THY1|1;PIGQ|1;GPLD1|1;GPIHBP1|1;CEACAM5|1	6	148	434	85180
cell projection assembly	GO:0030031	0.000122	0.000942	0	0	0	0	RHOV|1;EHD1|1;SSNA1|1;RABEP2|1;SSX2IP|1;FAM161A|1;TMEM250|1;IFT43|1;JHY|1;TWF2|1;CEP70|1;LRGUK|1;SNX10|1;MAPK15|1;CPLANE2|1	15	940	434	85180
positive regulation of innate immune response	GO:0045089	0.000123	0.000948	0	0	0	0	CLEC4E|1;GBP5|1;IL21|1;COCH|1;MUCL1|1;NLRX1|1;SMAGP|1;TNIP2|1;PSMB7|1;CCL5|1;MAPK3|1;MAP2K3|1	12	634	434	85180
stem cell differentiation	GO:0048863	0.000126	0.00097	0	0	0	0	HES5|1;ZNF703|1;HEYL|1;ADAM15|1;WNT4|1;POLR2E|1;PSMB7|1;MAPK3|1;HNRNPU|1;LMO2|1;POU5F1|1	11	541	434	85180
positive regulation of leukocyte activation	GO:0002696	0.000126	0.00097	0	0	0	0	IFNG|1;PDCD1LG2|1;THY1|1;IL21|1;EFNB2|1;TNFRSF13C|1;TREM2|1;CD38|1;TNIP2|1;CCL5|1;PDCD1|1	11	541	434	85180
fatty-acyl-CoA metabolic process	GO:0035337	0.000127	0.000979	0	0	0	0	DGAT1|1;ELOVL1|1;PPT2|1;HACD1|1	4	50	434	85180
maintenance of location	GO:0051235	0.000128	0.000983	0	0	0	0	DGAT1|1;EHD1|1;THY1|1;PNPLA2|1;ITGB3|1;CXCL11|1;CXCL10|1;CXCL9|1;TWF2|1;COPS9|1;HNRNPU|1	11	542	434	85180
reproductive system development	GO:0061458	0.000128	0.000983	0	0	0	0	SPINT1|1;SDC1|1;EIF2B2|1;PCDH12|1;ADAM15|1;WNT4|1;WNT7B|1;PDGFRB|1;KDM5A|1;MAPK3|1;NCOA6|1;NDUFS6|1	12	637	434	85180
glycoprotein metabolic process	GO:0009100	0.000129	0.000989	0	0	0	0	DPM2|1;NANS|1;B3GALT6|1;SDC1|1;IFNG|1;TMEM115|1;CYTL1|1;HYAL1|1;ALG1|1;CHST7|1;MUCL1|1;CHPF|1;PLOD2|1;GAL3ST1|1;MPDU1|1;GALNT13|1	16	1054	434	85180
nephron morphogenesis	GO:0072028	0.000133	0.00102	0	0	0	0	PGF|1;HES5|1;WNT4|1;PSPN|1;PDGFRB|1	5	95	434	85180
regulation of lipid metabolic process	GO:0019216	0.000134	0.00103	0	0	0	0	IFNG|1;PDK1|1;WNT4|1;PNPLA2|1;GPLD1|1;CEACAM1|1;MVK|1;PDGFRB|1;STUB1|1;NCOA6|1;FADS1|1	11	545	434	85180
negative regulation of homotypic cell-cell adhesion	GO:0034111	0.000135	0.00103	0	0	0	0	ZNF703|1;IDO1|1;PDCD1LG2|1;CEACAM1|1;PLA2G2D|1;LRRC32|1	6	151	434	85180
response to interleukin-12	GO:0070671	0.000137	0.00105	0	0	0	0	BOLA2B|1;IL12RB2|1;IFNG|1;SOD2|1	4	51	434	85180
negative regulation of angiogenesis	GO:0016525	0.00014	0.00106	0	0	0	0	TBXA2R|1;DLL4|1;STAB1|1;CXCL10|1;TIE1|1;NPR1|1	6	152	434	85180
antimicrobial humoral response	GO:0019730	0.00014	0.00106	0	0	0	0	CXCL13|1;CXCL11|1;ITLN1|1;CXCL10|1;CXCL9|1;VIP|1	6	152	434	85180
purine nucleoside bisphosphate biosynthetic process	GO:0034033	0.00014	0.00106	0	0	0	0	PDK1|1;ELOVL1|1;COASY|1;PPT2|1;HACD1|1	5	96	434	85180
ribonucleoside bisphosphate biosynthetic process	GO:0034030	0.00014	0.00106	0	0	0	0	PDK1|1;ELOVL1|1;COASY|1;PPT2|1;HACD1|1	5	96	434	85180
nucleoside bisphosphate biosynthetic process	GO:0033866	0.00014	0.00106	0	0	0	0	PDK1|1;ELOVL1|1;COASY|1;PPT2|1;HACD1|1	5	96	434	85180
interferon-gamma biosynthetic process	GO:0042095	0.00014	0.00106	0	0	0	0	IL21|1;TNFRSF13C|1;ZFPM1|1	3	20	434	85180
second-messenger-mediated signaling	GO:0019932	0.000141	0.00106	0	0	0	0	TBXA2R|1;GBP1|1;CXCL11|1;CXCL10|1;CXCL9|1;TREM2|1;CCL4|1;PDE2A|1;VIP|1;BCAP31|1;NPR1|1	11	548	434	85180
single-organism nuclear import	GO:1902593	0.000141	0.00106	0	0	0	0	IFNG|1;IPO13|1;GPN2|1;PDE2A|1;AKAP5|1;MAPK3|1;GDF5|1;POU5F1|1	8	291	434	85180
positive regulation of homotypic cell-cell adhesion	GO:0034112	0.000144	0.00109	0	0	0	0	IFNG|1;PDCD1LG2|1;THY1|1;IL21|1;EFNB2|1;TNFRSF13C|1;CCL5|1;PDCD1|1	8	292	434	85180
organic acid catabolic process	GO:0016054	0.000147	0.00111	0	0	0	0	ACOX3|1;SLC27A4|1;IDO1|1;AMDHD2|1;SDSL|1;SLC27A2|1;GLDC|1;HYAL1|1;IVD|1;ENOSF1|1;BCKDK|1	11	551	434	85180
carboxylic acid catabolic process	GO:0046395	0.000147	0.00111	0	0	0	0	ACOX3|1;SLC27A4|1;IDO1|1;AMDHD2|1;SDSL|1;SLC27A2|1;GLDC|1;HYAL1|1;IVD|1;ENOSF1|1;BCKDK|1	11	551	434	85180
positive regulation of cellular protein catabolic process	GO:1903364	0.000148	0.00111	0	0	0	0	ZFAND2A|1;TREM2|1;PLK3|1;DDRGK1|1;STUB1|1;PSMB7|1;BCAP31|1;TMEM259|1	8	293	434	85180
lipid biosynthetic process	GO:0008610	0.000148	0.00111	0	0	0	0	DGAT1|1;DPM2|1;NANS|1;IFNG|1;WNT4|1;SLC27A2|1;CWH43|1;ELOVL1|1;PNPLA2|1;PIGQ|1;GPLD1|1;HSD11B1|1;CEACAM1|1;ALG1|1;MVK|1;BCO1|1;PLA2G2D|1;HACD1|1;GAL3ST1|1;FADS1|1	20	1531	434	85180
striated muscle cell differentiation	GO:0051146	0.000151	0.00113	0	0	0	0	SDC1|1;EHD1|1;MYH6|1;EFNB2|1;CXCL10|1;CXCL9|1;PDGFRB|1;HACD1|1;CEACAM5|1;HNRNPU|1	10	461	434	85180
positive regulation of ERK1 and ERK2 cascade	GO:0070374	0.000151	0.00113	0	0	0	0	CCL25|1;TIE1|1;TREM2|1;CCL4|1;PDGFRB|1;CCL5|1;MAPK3|1;CCL7|1	8	294	434	85180
cartilage development	GO:0051216	0.000151	0.00113	0	0	0	0	HES5|1;CYTL1|1;HYAL1|1;GPLD1|1;WNT7B|1;DDRGK1|1;MAPK3|1;GDF5|1	8	294	434	85180
skeletal system development	GO:0001501	0.000152	0.00113	0	0	0	0	HES5|1;CYTL1|1;GNA11|1;HYAL1|1;GPLD1|1;WNT7B|1;DDRGK1|1;PDGFRB|1;SFRP4|1;MAPK3|1;ZFPM1|1;CLEC3B|1;GDF5|1	13	749	434	85180
lipopolysaccharide metabolic process	GO:0008653	0.000154	0.00115	0	0	0	0	NANS|1;ALG1|1	2	4	434	85180
microtubule-based protein transport	GO:0099118	0.000154	0.00115	0	0	0	0	SSNA1|1;SSX2IP|1;HSPB1|1;IFT43|1;HNRNPU|1	5	98	434	85180
mitochondrial translational elongation	GO:0070125	0.000154	0.00115	0	0	0	0	MRPL36|1;MRPS2|1;AURKAIP1|1;MRPS27|1;MRPS26|1	5	98	434	85180
phosphorus metabolic process	GO:0006793	0.000155	0.00115	0	0	0	0	DGAT1|1;PGF|1;GBP1|1;CCL25|1;DPM2|1;CYC1|1;NANS|1;INKA1|1;HES5|1;IL12RB2|1;PPP4C|1;ARTN|1;COX4I2|1;IDO1|1;IFNG|1;G6PC3|1;THY1|1;AMDHD2|1;NAPRT|1;PDK1|1;ATP5PF|1;MYH6|1;LAMTOR2|1;CWH43|1;LMO4|1;GUCY2C|1;SMTNL1|1;ABHD14B|1;HSPB1|1;ITPKC|1;ELOVL1|1;REXO2|1;IL21|1;ALDOA|1;TOLLIP|1;MOB2|1;PNPLA2|1;UQCR11|1;NDUFV3|1;PIGQ|1;NT5DC2|1;ITGB3|1;CXCL11|1;GPLD1|1;GRK4|1;CEACAM1|1;PODN|1;PLVAP|1;EFNB2|1;ITLN1|…	104	14543	434	85180
negative regulation of cellular component organization	GO:0051129	0.00016	0.00118	0	0	0	0	GBP1|1;EIF4EBP1|1;THY1|1;LMO4|1;CPTP|1;EFNB2|1;CXCL10|1;AURKAIP1|1;TNFRSF8|1;TWF2|1;CD38|1;CRAD|1;ASF1A|1;KDM5A|1;TBX6|1;MUL1|1;HNRNPU|1	17	1187	434	85180
adenylate cyclase-modulating G-protein coupled receptor signaling pathway	GO:0007188	0.000162	0.00119	0	0	0	0	TBXA2R|1;GNA11|1;CXCL11|1;CXCL10|1;CXCL9|1;PDE2A|1;AKAP5|1;VIP|1;GRIK3|1	9	378	434	85180
response to antibiotic	GO:0046677	0.000162	0.00119	0	0	0	0	TBXA2R|1;EIF4EBP1|1;SDC1|1;HYAL1|1;ENDOG|1;HBA2|1;PDGFRB|1;SDF4|1;CCL7|1	9	378	434	85180
cellular calcium ion homeostasis	GO:0006874	0.000163	0.0012	0	0	0	0	TBXA2R|1;CXCL13|1;THY1|1;RMDN3|1;CXCL11|1;CXCL10|1;CXCL9|1;CD38|1;AKAP5|1;CCL5|1;BCAP31|1;CCL7|1	12	654	434	85180
negative regulation of cell-cell adhesion	GO:0022408	0.000164	0.00121	0	0	0	0	CCL25|1;ZNF703|1;IDO1|1;PDCD1LG2|1;CEACAM1|1;PLA2G2D|1;LRRC32|1	7	223	434	85180
positive regulation of T cell activation	GO:0050870	0.000166	0.00122	0	0	0	0	IFNG|1;PDCD1LG2|1;THY1|1;IL21|1;EFNB2|1;TNFRSF13C|1;CCL5|1;PDCD1|1	8	298	434	85180
regulation of myeloid leukocyte differentiation	GO:0002761	0.000167	0.00123	0	0	0	0	IFNG|1;TCTA|1;CEACAM1|1;TREM2|1;CCL5|1;ZFPM1|1	6	157	434	85180
negative regulation of leukocyte cell-cell adhesion	GO:1903038	0.000167	0.00123	0	0	0	0	CCL25|1;IDO1|1;PDCD1LG2|1;CEACAM1|1;PLA2G2D|1;LRRC32|1	6	157	434	85180
response to radiation	GO:0009314	0.000168	0.00123	0	0	0	0	IVL|1;SDC1|1;GNA11|1;HYAL1|1;XRRA1|1;GRK4|1;CXCL10|1;PLK3|1;BCO1|1;COPS9|1;SDF4|1;CCL7|1;GTF2H2|1	13	757	434	85180
syncytium formation by plasma membrane fusion	GO:0000768	0.00017	0.00124	0	0	0	0	EHD1|1;TCTA|1;CXCL10|1;CXCL9|1;TREM2|1	5	100	434	85180
positive regulation of calcium ion transmembrane transport	GO:1904427	0.00017	0.00124	0	0	0	0	TOR2A|1;THY1|1;CXCL11|1;CXCL10|1;CXCL9|1	5	100	434	85180
macromolecular complex disassembly	GO:0032984	0.00017	0.00124	0	0	0	0	GRWD1|1;MRPL36|1;SH3GL1|1;MRPS2|1;RPL18|1;AURKAIP1|1;TWF2|1;CRAD|1;MRPS27|1;AKAP5|1;APEH|1;MRPS26|1	12	657	434	85180
response to estradiol	GO:0032355	0.000173	0.00126	0	0	0	0	ZNF703|1;TFPI|1;UROD|1;ENDOG|1;MBD3|1;CD38|1;PDGFRB|1	7	225	434	85180
positive regulation of response to extracellular stimulus	GO:0032106	0.000173	0.00126	0	0	0	0	PDK1|1;ITPKC|1;MRPS2|1;SFRP4|1;PLOD2|1;GDF5|1	6	158	434	85180
positive regulation of response to nutrient levels	GO:0032109	0.000173	0.00126	0	0	0	0	PDK1|1;ITPKC|1;MRPS2|1;SFRP4|1;PLOD2|1;GDF5|1	6	158	434	85180
axon guidance	GO:0007411	0.000177	0.00129	0	0	0	0	LYPLA2|1;ROBO3|1;COL5A3|1;ARTN|1;RGMB|1;ITGB3|1;EFNB2|1;ROBO4|1;PSPN|1;TREM2|1;TNFRSF8|1;MAPK3|1	12	660	434	85180
muscle organ morphogenesis	GO:0048644	0.000178	0.00129	0	0	0	0	DLL4|1;MYH6|1;SMTNL1|1;PKP2|1;ZFPM1|1	5	101	434	85180
regulation of blood vessel diameter	GO:0097746	0.000179	0.00129	0	0	0	0	TBXA2R|1;SMTNL1|1;CD38|1;VIP|1;NPR1|1;SOD2|1	6	159	434	85180
regulation of tube diameter	GO:0035296	0.000179	0.00129	0	0	0	0	TBXA2R|1;SMTNL1|1;CD38|1;VIP|1;NPR1|1;SOD2|1	6	159	434	85180
neuron projection guidance	GO:0097485	0.000182	0.00132	0	0	0	0	LYPLA2|1;ROBO3|1;COL5A3|1;ARTN|1;RGMB|1;ITGB3|1;EFNB2|1;ROBO4|1;PSPN|1;TREM2|1;TNFRSF8|1;MAPK3|1	12	662	434	85180
aminoglycan metabolic process	GO:0006022	0.000185	0.00134	0	0	0	0	B3GALT6|1;SDC1|1;CYTL1|1;HYAL1|1;CHST7|1;CHPF|1;PDGFRB|1;NAGLU|1	8	303	434	85180
syncytium formation	GO:0006949	0.000186	0.00134	0	0	0	0	EHD1|1;TCTA|1;CXCL10|1;CXCL9|1;TREM2|1	5	102	434	85180
positive regulation of macrophage migration	GO:1905523	0.000188	0.00135	0	0	0	0	TREM2|1;CCL5|1;MAPK3|1	3	22	434	85180
regulation of cellular response to growth factor stimulus	GO:0090287	0.000189	0.00136	0	0	0	0	HES5|1;CXCL13|1;ZNF703|1;WNT4|1;ITGB3|1;PEG10|1;SFRP4|1;STUB1|1;GDF5|1	9	386	434	85180
regulation of cyclic nucleotide metabolic process	GO:0030799	0.000192	0.00138	0	0	0	0	CXCL11|1;CXCL10|1;CXCL9|1;PDE2A|1;AKAP5|1;VIP|1;NPR1|1	7	229	434	85180
regulation of protein secretion	GO:0050708	0.000196	0.0014	0	0	0	0	GBP1|1;IFNG|1;CLEC4E|1;NDUFAF2|1;C2CD2L|1;GPLD1|1;CPTP|1;TREM2|1;CD38|1;AKAP5|1;CCL5|1;MAPK3|1;LRRC32|1	13	769	434	85180
tissue remodeling	GO:0048771	0.000198	0.00142	0	0	0	0	DLL4|1;IL21|1;ITGB3|1;CEACAM1|1;CD38|1;SNX10|1;GDF5|1	7	230	434	85180
regulation of cell cycle process	GO:0010564	0.000199	0.00143	0	0	0	0	PAGR1|1;AHCTF1|1;SSNA1|1;WNT4|1;HYAL1|1;AURKAIP1|1;CRADD|1;PLK3|1;DDRGK1|1;PDGFRB|1;MAPK15|1;HACD1|1;PSMB7|1;THOC1|1;HNRNPU|1;RIOK2|1;E4F1|1	17	1210	434	85180
positive regulation of intracellular protein transport	GO:0090316	0.000203	0.00145	0	0	0	0	IFNG|1;PLK3|1;AKAP5|1;PSMB7|1;BCAP31|1;CNST|1;RIOK2|1;POU5F1|1	8	307	434	85180
vasculogenesis	GO:0001570	0.000204	0.00145	0	0	0	0	CEACAM1|1;TIE1|1;WNT7B|1;PDGFRB|1;TBX6|1	5	104	434	85180
multicellular organismal macromolecule metabolic process	GO:0044259	0.000205	0.00146	0	0	0	0	COL5A3|1;COL18A1|1;ADAM15|1;WNT4|1;ENPEP|1;PDGFRB|1	6	163	434	85180
C-terminal protein amino acid modification	GO:0018410	0.000205	0.00146	0	0	0	0	DPM2|1;THY1|1;PIGQ|1;GPLD1|1;GPIHBP1|1;CEACAM5|1	6	163	434	85180
cellular protein complex assembly	GO:0043623	0.000205	0.00146	0	0	0	0	TBCA|1;MAF1|1;AHCTF1|1;GBP5|1;NDUFAF2|1;TMEM141|1;VPS18|1;NDUFV3|1;CPTP|1;TPPP3|1;TWF2|1;EXOC8|1;TUBG2|1;COX20|1;STUB1|1;COX14|1;CCL5|1;SPIRE1|1;NDUFS6|1	19	1449	434	85180
apoptotic mitochondrial changes	GO:0008637	0.000211	0.0015	0	0	0	0	GZMB|1;BCL2A1|1;TMEM102|1;RHOT2|1;MUL1|1;SOD2|1	6	164	434	85180
cellular response to hypoxia	GO:0071456	0.000214	0.00152	0	0	0	0	EIF4EBP1|1;COX4I2|1;PDK1|1;ENDOG|1;PLK3|1;STUB1|1;PSMB7|1	7	233	434	85180
positive regulation of T cell apoptotic process	GO:0070234	0.000216	0.00153	0	0	0	0	IDO1|1;CCL5|1;PDCD1|1	3	23	434	85180
lymphocyte mediated immunity	GO:0002449	0.000217	0.00154	0	0	0	0	IFNG|1;BTN3A3|1;IL21|1;GZMB|1;CEACAM1|1;C1S|1;EXO1|1;SMAGP|1;KLRD1|1;TAP1|1;THOC1|1;C1R|1	12	675	434	85180
positive regulation of cyclic nucleotide metabolic process	GO:0030801	0.000219	0.00154	0	0	0	0	CXCL11|1;CXCL10|1;CXCL9|1;AKAP5|1;VIP|1;NPR1|1	6	165	434	85180
positive regulation of leukocyte cell-cell adhesion	GO:1903039	0.000231	0.00163	0	0	0	0	IFNG|1;PDCD1LG2|1;THY1|1;IL21|1;EFNB2|1;TNFRSF13C|1;CCL5|1;PDCD1|1	8	313	434	85180
transmembrane receptor protein serine/threonine kinase signaling pathway	GO:0007178	0.000232	0.00163	0	0	0	0	HES5|1;ZNF703|1;MYH6|1;RGMB|1;PEG10|1;SFRP4|1;STUB1|1;MAPK3|1;LRRC32|1;GDF5|1;POU5F1|1	11	581	434	85180
fatty acid metabolic process	GO:0006631	0.000232	0.00163	0	0	0	0	LYPLA2|1;ACOX3|1;SLC27A4|1;PDK1|1;SLC27A2|1;ELOVL1|1;CEACAM1|1;IVD|1;HACD1|1;MAPK3|1;FADS1|1;NDUFS6|1	12	680	434	85180
protein transport along microtubule	GO:0098840	0.000233	0.00164	0	0	0	0	SSNA1|1;SSX2IP|1;HSPB1|1;IFT43|1;HNRNPU|1	5	107	434	85180
sulfur compound biosynthetic process	GO:0044272	0.000236	0.00166	0	0	0	0	B3GALT6|1;EIF2B2|1;PDK1|1;CYTL1|1;ELOVL1|1;CHST7|1;CHPF|1;PPT2|1;HACD1|1	9	398	434	85180
positive regulation of multi-organism process	GO:0043902	0.000237	0.00166	0	0	0	0	IFNG|1;TMEM250|1;POLR2E|1;CCL5|1;MAPK3|1;VIP|1;GTF2H2|1	7	237	434	85180
cell migration involved in sprouting angiogenesis	GO:0002042	0.000242	0.0017	0	0	0	0	TBXA2R|1;DLL4|1;GPLD1|1;EFNB2|1	4	59	434	85180
negative regulation of viral life cycle	GO:1903901	0.000243	0.0017	0	0	0	0	TRIM59|1;APOBEC3C|1;CCL4|1;CCL5|1;APOBEC3F|1	5	108	434	85180
BMP signaling pathway	GO:0030509	0.000243	0.0017	0	0	0	0	HES5|1;MYH6|1;RGMB|1;SFRP4|1;MAPK3|1;GDF5|1;POU5F1|1	7	238	434	85180
nuclear import	GO:0051170	0.000245	0.00171	0	0	0	0	RGPD6|1;IFNG|1;IPO13|1;GPN2|1;PDE2A|1;AKAP5|1;MAPK3|1;GDF5|1;POU5F1|1	9	400	434	85180
positive regulation of tumor necrosis factor biosynthetic process	GO:0042535	0.000246	0.00171	0	0	0	0	IFNG|1;HSPB1|1;TNFRSF8|1	3	24	434	85180
positive regulation of secretion	GO:0051047	0.000246	0.00171	0	0	0	0	SDC1|1;IFNG|1;CLEC4E|1;C2CD2L|1;GPLD1|1;RAB2B|1;TREM2|1;CD38|1;MAPK3|1;VIP|1;NPR1|1	11	585	434	85180
cyclic-nucleotide-mediated signaling	GO:0019935	0.00025	0.00173	0	0	0	0	TBXA2R|1;CXCL11|1;CXCL10|1;CXCL9|1;PDE2A|1;VIP|1;NPR1|1	7	239	434	85180
neuron projection morphogenesis	GO:0048812	0.00025	0.00173	0	0	0	0	LYPLA2|1;ROBO3|1;COL5A3|1;ARTN|1;THY1|1;RGMB|1;ITGB3|1;EFNB2|1;ROBO4|1;PSPN|1;TREM2|1;WNT7B|1;TNFRSF8|1;TWF2|1;AKAP5|1;MAPK3|1;MUL1|1	17	1234	434	85180
protein maturation	GO:0051604	0.000251	0.00174	0	0	0	0	VPS28|1;BOLA2B|1;PRSS12|1;GZMB|1;C1S|1;PMPCA|1;ENPEP|1;CFHR1|1;CRADD|1;STUB1|1;CLEC3B|1;MUL1|1;CFB|1;C1R|1	14	896	434	85180
positive regulation of lymphocyte activation	GO:0051251	0.000254	0.00175	0	0	0	0	IFNG|1;PDCD1LG2|1;THY1|1;IL21|1;EFNB2|1;TNFRSF13C|1;CD38|1;TNIP2|1;CCL5|1;PDCD1|1	10	492	434	85180
cellular response to organic cyclic compound	GO:0071407	0.000254	0.00175	0	0	0	0	PAGR1|1;EIF4EBP1|1;ZNF703|1;HEYL|1;TFPI|1;GPLD1|1;BCDIN3D|1;PDE2A|1;DDRGK1|1;CCL5|1;MAPK3|1;MUL1|1;NCOA6|1;HNRNPU|1	14	897	434	85180
regulation of calcium ion transport	GO:0051924	0.000254	0.00175	0	0	0	0	TOR2A|1;THY1|1;CXCL11|1;CXCL10|1;CXCL9|1;CCL4|1;AKAP5|1;PDGFRB|1;CCL5|1	9	402	434	85180
acyl-CoA metabolic process	GO:0006637	0.000257	0.00176	0	0	0	0	DGAT1|1;PDK1|1;ELOVL1|1;MVK|1;PPT2|1;HACD1|1	6	170	434	85180
thioester metabolic process	GO:0035383	0.000257	0.00176	0	0	0	0	DGAT1|1;PDK1|1;ELOVL1|1;MVK|1;PPT2|1;HACD1|1	6	170	434	85180
mitochondrial membrane organization	GO:0007006	0.000257	0.00176	0	0	0	0	TIMM13|1;GZMB|1;ATP5F1D|1;TMEM102|1;RHOT2|1;MUL1|1	6	170	434	85180
regulation of natural killer cell mediated cytotoxicity	GO:0042269	0.000259	0.00178	0	0	0	0	IL21|1;CEACAM1|1;SMAGP|1;TAP1|1	4	60	434	85180
proteolysis	GO:0006508	0.000262	0.0018	0	0	0	0	VPS28|1;FBXL6|1;SPINT1|1;LAMP3|1;KLK12|1;IFNG|1;AGBL2|1;HECTD3|1;ADAM15|1;TFPI|1;TMEM115|1;PRSS12|1;TMEM129|1;GZMB|1;TOLLIP|1;GPLD1|1;UBE2J2|1;C1S|1;ZFAND2A|1;PMPCA|1;ENPEP|1;TREM2|1;CFHR1|1;AURKAIP1|1;CRADD|1;PLK3|1;DDRGK1|1;DESI2|1;GSAP|1;STUB1|1;TNIP2|1;PSMB7|1;MAPK3|1;MAP2K3|1;CLEC3B|1;BCAP31|1;APEH|1;MUL1|1;CFB|1;TMEM259|1;UBE2L6|1;C1R|1;MMEL1|1	43	4791	434	85180
negative regulation of leukocyte proliferation	GO:0070664	0.000265	0.00181	0	0	0	0	IDO1|1;PDCD1LG2|1;PLA2G2D|1;LRRC32|1;CCL7|1	5	110	434	85180
peptide metabolic process	GO:0006518	0.000271	0.00185	0	0	0	0	EIF4EBP1|1;EIF4EBP3|1;EIF2B2|1;IFNG|1;SRP14|1;POLR2E|1;HSPB1|1;DALRD3|1;ITGB3|1;MRPL36|1;EFNB2|1;BCDIN3D|1;NOTCH4|1;MRPS2|1;ENPEP|1;LRRC47|1;RPL18|1;AURKAIP1|1;PLK3|1;MRPS27|1;GSAP|1;STUB1|1;CCL5|1;MAPK3|1;APEH|1;MRPS26|1;GTF2H2|1;POU5F1|1	28	2647	434	85180
cell fate commitment	GO:0045165	0.000278	0.0019	0	0	0	0	HES5|1;DLL4|1;WNT4|1;LMO4|1;NOTCH4|1;WNT7B|1;TBX6|1;ZFPM1|1;POU5F1|1	9	407	434	85180
regulation of neuron differentiation	GO:0045664	0.000281	0.00192	0	0	0	0	ACAP3|1;HES5|1;HEYL|1;IFNG|1;THY1|1;MOB2|1;EFNB2|1;TNFRSF8|1;TWF2|1;CD38|1;AKAP5|1;TBX6|1;CCL5|1;MUL1|1;GDF5|1	15	1017	434	85180
canonical Wnt signaling pathway	GO:0060070	0.000283	0.00193	0	0	0	0	SDC1|1;ZNF703|1;WNT4|1;MYH6|1;TMEM88|1;WNT7B|1;ZBED2|1;SFRP4|1;PSMB7|1;POU5F1|1	10	499	434	85180
heart morphogenesis	GO:0003007	0.000285	0.00194	0	0	0	0	DLL4|1;HEYL|1;ADAM15|1;MYH6|1;TBX6|1;PKP2|1;ZFPM1|1;POU5F1|1	8	323	434	85180
negative regulation of viral process	GO:0048525	0.000288	0.00196	0	0	0	0	TRIM59|1;APOBEC3C|1;CCL4|1;CCL5|1;APOBEC3F|1	5	112	434	85180
interleukin-1 beta production	GO:0032611	0.000288	0.00196	0	0	0	0	IFNG|1;GBP5|1;HSPB1|1;CPTP|1;TREM2|1	5	112	434	85180
cellular response to decreased oxygen levels	GO:0036294	0.00029	0.00197	0	0	0	0	EIF4EBP1|1;COX4I2|1;PDK1|1;ENDOG|1;PLK3|1;STUB1|1;PSMB7|1	7	245	434	85180
collagen metabolic process	GO:0032963	0.000291	0.00197	0	0	0	0	COL5A3|1;COL18A1|1;ADAM15|1;WNT4|1;PDGFRB|1;PLOD2|1	6	174	434	85180
negative regulation of smooth muscle cell proliferation	GO:0048662	0.000294	0.00199	0	0	0	0	IFNG|1;VIP|1;NPR1|1;SOD2|1	4	62	434	85180
nucleoside metabolic process	GO:0009116	0.000296	0.002	0	0	0	0	COX4I2|1;ATP5PF|1;MYH6|1;ALDOA|1;NDUFV3|1;APOBEC3C|1;AK1|1;ATP5F1D|1;LRGUK|1;COASY|1;APOBEC3F|1;APRT|1;NDUFS6|1	13	803	434	85180
phosphate-containing compound metabolic process	GO:0006796	0.000298	0.00201	0	0	0	0	DGAT1|1;PGF|1;GBP1|1;CCL25|1;DPM2|1;CYC1|1;INKA1|1;HES5|1;IL12RB2|1;PPP4C|1;ARTN|1;COX4I2|1;IDO1|1;IFNG|1;G6PC3|1;THY1|1;NAPRT|1;PDK1|1;ATP5PF|1;MYH6|1;LAMTOR2|1;CWH43|1;LMO4|1;GUCY2C|1;SMTNL1|1;ABHD14B|1;HSPB1|1;ITPKC|1;ELOVL1|1;REXO2|1;IL21|1;ALDOA|1;TOLLIP|1;MOB2|1;PNPLA2|1;UQCR11|1;NDUFV3|1;PIGQ|1;NT5DC2|1;ITGB3|1;CXCL11|1;GPLD1|1;GRK4|1;CEACAM1|1;PODN|1;PLVAP|1;EFNB2|1;ITLN1|1;AK1|1;CXCL10|1…	102	14452	434	85180
regulation of transferase activity	GO:0051338	0.000298	0.00201	0	0	0	0	INKA1|1;IFNG|1;THY1|1;LAMTOR2|1;LMO4|1;HSPB1|1;ITGB3|1;CEACAM1|1;PODN|1;CXCL10|1;WNT7B|1;PDGFRB|1;STUB1|1;MAPK15|1;PSMB7|1;CCL5|1;MAPK3|1;MAP2K3|1;MUL1|1;HNRNPU|1;NPRL2|1	21	1742	434	85180
carbohydrate derivative catabolic process	GO:1901136	0.000309	0.00208	0	0	0	0	SDC1|1;AMDHD2|1;APOBEC3C|1;HYAL1|1;DCTPP1|1;PDE2A|1;APOBEC3F|1;NAGLU|1	8	327	434	85180
regulation of cAMP-mediated signaling	GO:0043949	0.000312	0.0021	0	0	0	0	CXCL11|1;CXCL10|1;CXCL9|1;PDE2A|1	4	63	434	85180
antibiotic catabolic process	GO:0017001	0.000312	0.0021	0	0	0	0	AMDHD2|1;HBA2|1;LPO|1;DUOX1|1	4	63	434	85180
regulation of natural killer cell mediated immunity	GO:0002715	0.000312	0.0021	0	0	0	0	IL21|1;CEACAM1|1;SMAGP|1;TAP1|1	4	63	434	85180
cellular response to fibroblast growth factor stimulus	GO:0044344	0.000316	0.00212	0	0	0	0	CXCL13|1;DLL4|1;WNT4|1;POLR2E|1;HYAL1|1;PDGFRB|1;CCL5|1;MAPK3|1	8	328	434	85180
negative regulation of protein binding	GO:0032091	0.000325	0.00218	0	0	0	0	ADAM15|1;CFHR1|1;STUB1|1;MAPK3|1;ZFPM1|1	5	115	434	85180
plasma membrane organization	GO:0007009	0.000326	0.00218	0	0	0	0	GBP1|1;IFNG|1;WNT4|1;TMEM88|1;EFNB2|1;PLS1|1;TREM2|1;AKAP5|1;PKP2|1;CNST|1;TMEM150A|1	11	605	434	85180
aorta development	GO:0035904	0.000332	0.00221	0	0	0	0	DLL4|1;EFNB2|1;PDE2A|1;PDGFRB|1	4	64	434	85180
regulation of interleukin-10 production	GO:0032653	0.000332	0.00221	0	0	0	0	IDO1|1;PDCD1LG2|1;IL21|1;TREM2|1	4	64	434	85180
regulation of cell growth	GO:0001558	0.000336	0.00224	0	0	0	0	EXOSC4|1;ADAM15|1;LAMTOR2|1;HYAL1|1;CEACAM1|1;EI24|1;TWF2|1;CD38|1;ATAD3A|1;MUL1|1;NPR1|1	11	607	434	85180
G-protein coupled receptor signaling pathway, coupled to cyclic nucleotide second messenger	GO:0007187	0.000344	0.00229	0	0	0	0	TBXA2R|1;GNA11|1;CXCL11|1;CXCL10|1;CXCL9|1;PDE2A|1;AKAP5|1;VIP|1;GRIK3|1	9	419	434	85180
positive regulation of protein ubiquitination involved in ubiquitin-dependent protein catabolic process	GO:2000060	0.000348	0.00232	0	0	0	0	ZFAND2A|1;PLK3|1;DDRGK1|1;STUB1|1;PSMB7|1;BCAP31|1	6	180	434	85180
liposaccharide metabolic process	GO:1903509	0.000349	0.00232	0	0	0	0	DPM2|1;NANS|1;CWH43|1;PIGQ|1;GPLD1|1;CPTP|1;ALG1|1;GAL3ST1|1;ENPP7|1	9	420	434	85180
negative regulation of T cell receptor signaling pathway	GO:0050860	0.000351	0.00232	0	0	0	0	GBP1|1;THY1|1;CEACAM1|1	3	27	434	85180
chondroitin sulfate biosynthetic process	GO:0030206	0.000351	0.00232	0	0	0	0	B3GALT6|1;CHST7|1;CHPF|1	3	27	434	85180
metanephric tubule development	GO:0072170	0.000351	0.00232	0	0	0	0	HES5|1;WNT4|1;WNT7B|1	3	27	434	85180
myeloid cell differentiation	GO:0030099	0.000352	0.00232	0	0	0	0	IFNG|1;TCTA|1;BATF2|1;CEACAM1|1;TREM2|1;PDE2A|1;SNX10|1;CCL5|1;ZFPM1|1;NCOA6|1	10	513	434	85180
cornification	GO:0070268	0.000352	0.00232	0	0	0	0	IVL|1;SPRR1A|1;KLK12|1;SPRR3|1;PKP2|1	5	117	434	85180
cell-cell adhesion via plasma-membrane adhesion molecules	GO:0098742	0.000354	0.00234	0	0	0	0	ROBO3|1;ESAM|1;PCDH12|1;CEACAM1|1;PCDHB9|1;ROBO4|1;SMAGP|1;NECTIN4|1;PCDH1|1;CEACAM5|1;CLSTN3|1	11	611	434	85180
protein import into nucleus	GO:0006606	0.000356	0.00234	0	0	0	0	RGPD6|1;IFNG|1;IPO13|1;GPN2|1;PDE2A|1;AKAP5|1;MAPK3|1;GDF5|1;POU5F1|1	9	421	434	85180
peptide hormone secretion	GO:0030072	0.000356	0.00234	0	0	0	0	TOR2A|1;IFNG|1;NDUFAF2|1;C2CD2L|1;GPLD1|1;CD38|1;AKAP5|1;CCL5|1;VIP|1	9	421	434	85180
translational initiation	GO:0006413	0.000357	0.00235	0	0	0	0	EIF4EBP1|1;EIF4EBP3|1;EIF2B2|1;HSPB1|1;MRPL36|1;RPL18|1;AURKAIP1|1;MRPS27|1;CCL5|1;MRPS26|1	10	514	434	85180
positive regulation of lymphocyte proliferation	GO:0050671	0.000359	0.00235	0	0	0	0	IFNG|1;PDCD1LG2|1;IL21|1;TNFRSF13C|1;CD38|1;CCL5|1	6	181	434	85180
protein deacylation	GO:0035601	0.00036	0.00236	0	0	0	0	LYPLA2|1;IFNG|1;ZNHIT1|1;MIER2|1;MBD3|1;ABHD17A|1;KDM5A|1	7	254	434	85180
regulation of gene expression, epigenetic	GO:0040029	0.000363	0.00238	0	0	0	0	POLR2E|1;APOBEC3C|1;BCDIN3D|1;NOTCH4|1;MBD3|1;ASF1A|1;APOBEC3F|1;HNRNPU|1;GTF2H2|1;POU5F1|1	10	515	434	85180
organic hydroxy compound metabolic process	GO:1901615	0.000366	0.00239	0	0	0	0	DGAT1|1;DPM2|1;IFNG|1;WNT4|1;SLC27A2|1;ITPKC|1;GPLD1|1;MVK|1;OSBPL5|1;BCO1|1;PLA2G2D|1;DUOX1|1;PSAT1|1;ENPP7|1;NPR1|1	15	1043	434	85180
positive regulation of mononuclear cell proliferation	GO:0032946	0.000369	0.00241	0	0	0	0	IFNG|1;PDCD1LG2|1;IL21|1;TNFRSF13C|1;CD38|1;CCL5|1	6	182	434	85180
purine ribonucleoside metabolic process	GO:0046128	0.000379	0.00248	0	0	0	0	COX4I2|1;ATP5PF|1;MYH6|1;ALDOA|1;NDUFV3|1;AK1|1;ATP5F1D|1;LRGUK|1;COASY|1;APRT|1;NDUFS6|1	11	616	434	85180
regulation of interleukin-1 production	GO:0032652	0.000381	0.00248	0	0	0	0	IFNG|1;HSPB1|1;CPTP|1;CEACAM1|1;TREM2|1	5	119	434	85180
positive regulation of cytosolic calcium ion concentration	GO:0007204	0.000381	0.00248	0	0	0	0	TBXA2R|1;CXCL13|1;THY1|1;CXCL11|1;CXCL10|1;CXCL9|1;CD38|1;AKAP5|1;BCAP31|1	9	425	434	85180
comma-shaped body morphogenesis	GO:0072049	0.000383	0.00249	0	0	0	0	HES5|1;PDGFRB|1	2	6	434	85180
very long-chain fatty acid catabolic process	GO:0042760	0.000383	0.00249	0	0	0	0	SLC27A4|1;SLC27A2|1	2	6	434	85180
response to fibroblast growth factor	GO:0071774	0.000385	0.0025	0	0	0	0	CXCL13|1;DLL4|1;WNT4|1;POLR2E|1;HYAL1|1;PDGFRB|1;CCL5|1;MAPK3|1	8	338	434	85180
regulation of cell projection organization	GO:0031344	0.000391	0.00253	0	0	0	0	ACAP3|1;THY1|1;RABEP2|1;MOB2|1;EFNB2|1;PLS1|1;TREM2|1;TNFRSF8|1;TWF2|1;CD38|1;AKAP5|1;MAPK15|1;TBX6|1;MUL1|1	14	937	434	85180
cellular response to pH	GO:0071467	0.000391	0.00253	0	0	0	0	GNA11|1;HYAL1|1;GPLD1|1	3	28	434	85180
negative regulation of homeostatic process	GO:0032845	0.000395	0.00255	0	0	0	0	NDUFAF2|1;THY1|1;CXCL11|1;CXCL10|1;CXCL9|1;CD38|1;HNRNPU|1	7	258	434	85180
positive regulation of membrane permeability	GO:1905710	0.000395	0.00255	0	0	0	0	GZMB|1;TMEM102|1;RHOT2|1;MUL1|1	4	67	434	85180
purine nucleoside metabolic process	GO:0042278	0.0004	0.00258	0	0	0	0	COX4I2|1;ATP5PF|1;MYH6|1;ALDOA|1;NDUFV3|1;AK1|1;ATP5F1D|1;LRGUK|1;COASY|1;APRT|1;NDUFS6|1	11	620	434	85180
regulation of epithelial cell differentiation	GO:0030856	0.000403	0.00259	0	0	0	0	HES5|1;IFNG|1;GNA11|1;CEACAM1|1;NOTCH4|1;SFRP4|1	6	185	434	85180
triglyceride metabolic process	GO:0006641	0.000414	0.00267	0	0	0	0	DGAT1|1;ELOVL1|1;PNPLA2|1;GPLD1|1;HACD1|1;FABP7|1	6	186	434	85180
response to reactive oxygen species	GO:0000302	0.000416	0.00267	0	0	0	0	SDC1|1;HYAL1|1;ENDOG|1;HBA2|1;PLK3|1;PDGFRB|1;MAPK3|1;SOD2|1	8	342	434	85180
interleukin-10 production	GO:0032613	0.000418	0.00269	0	0	0	0	IDO1|1;PDCD1LG2|1;IL21|1;TREM2|1	4	68	434	85180
morphogenesis of a branching epithelium	GO:0061138	0.000424	0.00272	0	0	0	0	PGF|1;SPINT1|1;DLL4|1;WNT4|1;NOTCH4|1;PSPN|1;WNT7B|1	7	261	434	85180
lipid homeostasis	GO:0055088	0.000426	0.00273	0	0	0	0	DGAT1|1;ACOX3|1;EHD1|1;PNPLA2|1;GPIHBP1|1;PKP2|1	6	187	434	85180
muscle cell proliferation	GO:0033002	0.000433	0.00277	0	0	0	0	HES5|1;IFNG|1;PDGFRB|1;CCL5|1;VIP|1;NPR1|1;SOD2|1	7	262	434	85180
protein catabolic process	GO:0030163	0.000435	0.00277	0	0	0	0	VPS28|1;LYPLA2|1;FBXL6|1;LAMP3|1;IFNG|1;HECTD3|1;TMEM129|1;TOLLIP|1;GPLD1|1;UBE2J2|1;CEACAM1|1;ZFAND2A|1;ENPEP|1;TREM2|1;PLK3|1;ABHD17A|1;DDRGK1|1;STUB1|1;PSMB7|1;VIP|1;BCAP31|1;TMEM259|1;UBE2L6|1	23	2053	434	85180
positive regulation of lymphocyte apoptotic process	GO:0070230	0.000435	0.00277	0	0	0	0	IDO1|1;CCL5|1;PDCD1|1	3	29	434	85180
metanephric nephron morphogenesis	GO:0072273	0.000435	0.00277	0	0	0	0	HES5|1;WNT4|1;PDGFRB|1	3	29	434	85180
cytoskeleton organization	GO:0007010	0.000437	0.00279	0	0	0	0	ESAM|1;RHOV|1;THY1|1;TMEM141|1;WNT4|1;MYH6|1;SSX2IP|1;TMEM250|1;NTMT1|1;TTLL11|1;SMTNL1|1;ALDOA|1;MOB2|1;PLS1|1;JHY|1;FHOD1|1;PLEC|1;TPPP3|1;TWF2|1;PLK3|1;CEP70|1;TUBG2|1;CRAD|1;LRGUK|1;FMNL2|1;PDGFRB|1;MAPK15|1;PKP2|1;MAPK3|1;BFSP2|1;MRAS|1;HNRNPU|1;CCL7|1;SPIRE1|1;EPB41L4B|1	35	3723	434	85180
DNA metabolic process	GO:0006259	0.00044	0.0028	0	0	0	0	NSMCE1|1;EXOSC4|1;PAGR1|1;PPP4C|1;IFNG|1;POLR2E|1;GRWD1|1;APOBEC3C|1;PAXX|1;ATRIP|1;ENDOG|1;MBD3|1;ZSWIM7|1;DCTPP1|1;MMS22L|1;ASF1A|1;EXO1|1;PDGFRB|1;STUB1|1;MAPK15|1;MAPK3|1;THOC1|1;APOBEC3F|1;ENPP7|1;NCOA6|1;UBE2L6|1;HNRNPU|1;SPIRE1|1;E4F1|1;GTF2H2|1;POU5F1|1	31	3150	434	85180
glycosyl compound metabolic process	GO:1901657	0.000442	0.00281	0	0	0	0	COX4I2|1;ATP5PF|1;MYH6|1;ALDOA|1;NDUFV3|1;APOBEC3C|1;AK1|1;ATP5F1D|1;LRGUK|1;COASY|1;APOBEC3F|1;APRT|1;NDUFS6|1	13	838	434	85180
mitochondrial outer membrane permeabilization	GO:0097345	0.000442	0.00281	0	0	0	0	GZMB|1;TMEM102|1;RHOT2|1;MUL1|1	4	69	434	85180
negative regulation of lymphocyte activation	GO:0051250	0.000451	0.00286	0	0	0	0	IDO1|1;PDCD1LG2|1;CEACAM1|1;PLA2G2D|1;THOC1|1;LRRC32|1	6	189	434	85180
cellular response to organonitrogen compound	GO:0071417	0.000453	0.00286	0	0	0	0	ATP6V0B|1;EIF4EBP1|1;SLC2A8|1;ATP6V1H|1;LAMTOR2|1;GPLD1|1;CEACAM1|1;TREM2|1;PDE2A|1;AKAP5|1;CCL5|1;GNB2|1;MAPK3|1;APRT|1	14	951	434	85180
cellular response to oxygen levels	GO:0071453	0.000453	0.00286	0	0	0	0	EIF4EBP1|1;COX4I2|1;PDK1|1;ENDOG|1;PLK3|1;STUB1|1;PSMB7|1	7	264	434	85180
regulation of cell-substrate adhesion	GO:0010810	0.000453	0.00286	0	0	0	0	GBP1|1;CCL25|1;EGFL6|1;THY1|1;ADAM15|1;WNT4|1;HACD1|1	7	264	434	85180
reproductive structure development	GO:0048608	0.000457	0.00288	0	0	0	0	SPINT1|1;SDC1|1;EIF2B2|1;PCDH12|1;ADAM15|1;WNT4|1;WNT7B|1;PDGFRB|1;KDM5A|1;MAPK3|1;NCOA6|1	11	630	434	85180
regulation of blood circulation	GO:1903522	0.000457	0.00288	0	0	0	0	TBXA2R|1;IFNG|1;MYH6|1;SMTNL1|1;KCNK6|1;CD38|1;PKP2|1;VIP|1;NPR1|1	9	436	434	85180
positive regulation of T cell proliferation	GO:0042102	0.00046	0.00289	0	0	0	0	IFNG|1;PDCD1LG2|1;IL21|1;TNFRSF13C|1;CCL5|1	5	124	434	85180
ossification	GO:0001503	0.00046	0.00289	0	0	0	0	WNT4|1;GPLD1|1;WNT7B|1;ASF1A|1;SNX10|1;CLEC11A|1;MAPK3|1;CLEC3B|1;HNRNPU|1;GDF5|1	10	531	434	85180
glycoprotein biosynthetic process	GO:0009101	0.000462	0.0029	0	0	0	0	DPM2|1;NANS|1;B3GALT6|1;IFNG|1;TMEM115|1;CYTL1|1;ALG1|1;CHST7|1;MUCL1|1;CHPF|1;PLOD2|1;GAL3ST1|1;MPDU1|1;GALNT13|1	14	953	434	85180
positive regulation of leukocyte proliferation	GO:0070665	0.000464	0.00291	0	0	0	0	IFNG|1;PDCD1LG2|1;IL21|1;TNFRSF13C|1;CD38|1;CCL5|1	6	190	434	85180
heart valve development	GO:0003170	0.000467	0.00293	0	0	0	0	DLL4|1;HEYL|1;PDE2A|1;ZFPM1|1	4	70	434	85180
cellular response to leukemia inhibitory factor	GO:1990830	0.000477	0.00298	0	0	0	0	GLDC|1;ABCG4|1;SNX10|1;MRAS|1;HNRNPU|1	5	125	434	85180
response to leukemia inhibitory factor	GO:1990823	0.000477	0.00298	0	0	0	0	GLDC|1;ABCG4|1;SNX10|1;MRAS|1;HNRNPU|1	5	125	434	85180
stem cell development	GO:0048864	0.000484	0.00303	0	0	0	0	HES5|1;ZNF703|1;HEYL|1;ADAM15|1;WNT4|1;POLR2E|1;MAPK3|1;POU5F1|1	8	350	434	85180
establishment of protein localization to plasma membrane	GO:0090002	0.00049	0.00306	0	0	0	0	IFNG|1;WNT4|1;PLS1|1;PKP2|1;CNST|1;TMEM150A|1	6	192	434	85180
positive regulation of mitochondrial membrane permeability involved in apoptotic process	GO:1902110	0.000493	0.00307	0	0	0	0	GZMB|1;TMEM102|1;RHOT2|1;MUL1|1	4	71	434	85180
regulation of protein stability	GO:0031647	0.000493	0.00307	0	0	0	0	DPM2|1;SERF2|1;TMEM88|1;GPIHBP1|1;ZSWIM7|1;STUB1|1;TNIP2|1;MUL1|1	8	351	434	85180
positive regulation of secretion by cell	GO:1903532	0.000495	0.00308	0	0	0	0	SDC1|1;IFNG|1;CLEC4E|1;C2CD2L|1;GPLD1|1;RAB2B|1;TREM2|1;CD38|1;MAPK3|1;VIP|1	10	536	434	85180
regulation of signal transduction by p53 class mediator	GO:1901796	0.000504	0.00313	0	0	0	0	ATRIP|1;HIC1|1;MBD3|1;PLK3|1;EXO1|1;SETD9|1	6	193	434	85180
regulation of cell cycle G1/S phase transition	GO:1902806	0.000507	0.00314	0	0	0	0	PAGR1|1;HYAL1|1;CRADD|1;PLK3|1;DDRGK1|1;HACD1|1;PSMB7|1	7	269	434	85180
regulation of cAMP metabolic process	GO:0030814	0.000517	0.0032	0	0	0	0	CXCL11|1;CXCL10|1;CXCL9|1;PDE2A|1;AKAP5|1;VIP|1	6	194	434	85180
regulation of blood vessel size	GO:0050880	0.000517	0.0032	0	0	0	0	TBXA2R|1;SMTNL1|1;CD38|1;VIP|1;NPR1|1;SOD2|1	6	194	434	85180
labyrinthine layer development	GO:0060711	0.00052	0.00321	0	0	0	0	SPINT1|1;PCDH12|1;WNT7B|1;NCOA6|1	4	72	434	85180
vasodilation	GO:0042311	0.00052	0.00321	0	0	0	0	SMTNL1|1;VIP|1;NPR1|1;SOD2|1	4	72	434	85180
antimicrobial humoral immune response mediated by antimicrobial peptide	GO:0061844	0.00052	0.00321	0	0	0	0	CXCL13|1;CXCL11|1;CXCL10|1;CXCL9|1	4	72	434	85180
negative regulation of phosphorus metabolic process	GO:0010563	0.000521	0.00321	0	0	0	0	GBP1|1;INKA1|1;IFNG|1;THY1|1;HSPB1|1;CEACAM1|1;PODN|1;PDE2A|1;AKAP5|1;CNST|1;PPP1R14D|1;HNRNPU|1;NPRL2|1	13	853	434	85180
negative regulation of phosphate metabolic process	GO:0045936	0.000521	0.00321	0	0	0	0	GBP1|1;INKA1|1;IFNG|1;THY1|1;HSPB1|1;CEACAM1|1;PODN|1;PDE2A|1;AKAP5|1;CNST|1;PPP1R14D|1;HNRNPU|1;NPRL2|1	13	853	434	85180
regulation of cell division	GO:0051302	0.000524	0.00322	0	0	0	0	PGF|1;AHCTF1|1;WNT4|1;AURKAIP1|1;PLK3|1;PDGFRB|1;MAPK15|1;HNRNPU|1;RIOK2|1;POU5F1|1	10	540	434	85180
glucocorticoid metabolic process	GO:0008211	0.000531	0.00325	0	0	0	0	WNT4|1;HSD11B1|1;STUB1|1	3	31	434	85180
regulation of myoblast fusion	GO:1901739	0.000531	0.00325	0	0	0	0	EHD1|1;CXCL10|1;CXCL9|1	3	31	434	85180
eosinophil chemotaxis	GO:0048245	0.000531	0.00325	0	0	0	0	CCL4|1;CCL5|1;CCL7|1	3	31	434	85180
positive regulation of endocytosis	GO:0045807	0.000532	0.00325	0	0	0	0	VPS28|1;CD151|1;IFNG|1;SH3GL1|1;TREM2|1;SFRP4|1	6	195	434	85180
regulation of tube size	GO:0035150	0.000532	0.00325	0	0	0	0	TBXA2R|1;SMTNL1|1;CD38|1;VIP|1;NPR1|1;SOD2|1	6	195	434	85180
positive regulation of cell-cell adhesion mediated by integrin	GO:0033634	0.000535	0.00326	0	0	0	0	CXCL13|1;CCL5|1	2	7	434	85180
positive regulation of mast cell chemotaxis	GO:0060754	0.000535	0.00326	0	0	0	0	PGF|1;CCL5|1	2	7	434	85180
regulation of microvillus length	GO:0032532	0.000535	0.00326	0	0	0	0	PLS1|1;TWF2|1	2	7	434	85180
positive regulation of tyrosine phosphorylation of STAT protein	GO:0042531	0.000548	0.00334	0	0	0	0	HES5|1;IFNG|1;IL21|1;CCL5|1	4	73	434	85180
mitochondrial outer membrane permeabilization involved in programmed cell death	GO:1902686	0.000548	0.00334	0	0	0	0	GZMB|1;TMEM102|1;RHOT2|1;MUL1|1	4	73	434	85180
cell junction assembly	GO:0034329	0.000551	0.00335	0	0	0	0	CD151|1;ESAM|1;ZNF703|1;THY1|1;WNT4|1;ITGB3|1;PKP2|1;NECTIN4|1	8	357	434	85180
organelle disassembly	GO:1903008	0.000561	0.00341	0	0	0	0	PDK1|1;ITPKC|1;MRPS2|1;PLK3|1;SFRP4|1;PLOD2|1;MUL1|1;GDF5|1	8	358	434	85180
response to estrogen	GO:0043627	0.000565	0.00343	0	0	0	0	ZNF703|1;UROD|1;ENDOG|1;MBD3|1;CD38|1;PDGFRB|1;CCL5|1	7	274	434	85180
axonogenesis	GO:0007409	0.000566	0.00343	0	0	0	0	LYPLA2|1;ROBO3|1;COL5A3|1;ARTN|1;THY1|1;RGMB|1;ITGB3|1;EFNB2|1;ROBO4|1;PSPN|1;TREM2|1;TNFRSF8|1;TWF2|1;MAPK3|1	14	973	434	85180
immune response-activating cell surface receptor signaling pathway	GO:0002429	0.000567	0.00343	0	0	0	0	GBP1|1;EIF2B2|1;IFNG|1;CLEC4E|1;THY1|1;BTN3A3|1;GPLD1|1;CEACAM1|1;CD38|1;MUCL1|1;PSMB7|1;MAPK3|1	12	752	434	85180
regulation of interferon-gamma production	GO:0032649	0.00057	0.00345	0	0	0	0	IL12RB2|1;PDCD1LG2|1;IL21|1;TNFRSF13C|1;ZFPM1|1	5	130	434	85180
signal transduction by p53 class mediator	GO:0072331	0.000572	0.00345	0	0	0	0	ATRIP|1;HIC1|1;MBD3|1;CRADD|1;PLK3|1;EXO1|1;PSMB7|1;SETD9|1	8	359	434	85180
regulation of protein catabolic process	GO:0042176	0.000573	0.00346	0	0	0	0	VPS28|1;LAMP3|1;IFNG|1;GPLD1|1;ZFAND2A|1;TREM2|1;PLK3|1;DDRGK1|1;STUB1|1;PSMB7|1;VIP|1;BCAP31|1;TMEM259|1	13	862	434	85180
positive regulation of protein dephosphorylation	GO:0035307	0.000577	0.00348	0	0	0	0	IFNG|1;GPLD1|1;PDGFRB|1;PPP1R14D|1	4	74	434	85180
cell growth	GO:0016049	0.000601	0.00362	0	0	0	0	EXOSC4|1;ADAM15|1;LAMTOR2|1;HYAL1|1;ITGB3|1;CEACAM1|1;EI24|1;TWF2|1;CD38|1;ATAD3A|1;MUL1|1;NPR1|1	12	757	434	85180
negative regulation of innate immune response	GO:0045824	0.000607	0.00365	0	0	0	0	CEACAM1|1;NLRX1|1;TAP1|1;MUL1|1	4	75	434	85180
regulation of calcium ion import	GO:0090279	0.000611	0.00366	0	0	0	0	THY1|1;CXCL11|1;CXCL10|1;CXCL9|1;PDGFRB|1	5	132	434	85180
endothelial cell differentiation	GO:0045446	0.000611	0.00366	0	0	0	0	COL18A1|1;CEACAM1|1;NOTCH4|1;WNT7B|1;PDE2A|1	5	132	434	85180
regulation of calcium ion transport into cytosol	GO:0010522	0.000611	0.00366	0	0	0	0	THY1|1;CXCL11|1;CXCL10|1;CXCL9|1;AKAP5|1	5	132	434	85180
positive regulation of proteasomal ubiquitin-dependent protein catabolic process	GO:0032436	0.000611	0.00366	0	0	0	0	ZFAND2A|1;PLK3|1;DDRGK1|1;STUB1|1;BCAP31|1	5	132	434	85180
multi-organism reproductive process	GO:0044703	0.000624	0.00373	0	0	0	0	PGF|1;SLC2A8|1;IDO1|1;WNT4|1;ALDOA|1;RLN1|1;PXT1|1;CD38|1;LRGUK|1;AKAP5|1;KDM5A|1;SPA17|1;MAPK3|1;GAL3ST1|1;VIP|1;BCAP31|1;GLIPR1L1|1;SPIRE1|1;CATSPER3|1	19	1588	434	85180
regulation of cell cycle	GO:0051726	0.000624	0.00373	0	0	0	0	PAGR1|1;EIF4EBP1|1;AHCTF1|1;ZNF703|1;SSNA1|1;IFNG|1;WNT4|1;LAMTOR2|1;HYAL1|1;ATRIP|1;AK1|1;AURKAIP1|1;CRADD|1;PLK3|1;DDRGK1|1;PDGFRB|1;MAPK15|1;HACD1|1;PSMB7|1;THOC1|1;MAP2K3|1;HNRNPU|1;RIOK2|1;E4F1|1	24	2243	434	85180
obsolete cell-type specific apoptotic process	GO:0097285	0.000629	0.00376	0	0	0	0	IDO1|1;IFNG|1;COL18A1|1;SFRP4|1;TNIP2|1;CCL5|1;PDCD1|1;SOD2|1;GDF5|1	9	456	434	85180
regulation of plasma membrane bounded cell projection organization	GO:0120035	0.000636	0.00379	0	0	0	0	ACAP3|1;THY1|1;RABEP2|1;MOB2|1;EFNB2|1;PLS1|1;TREM2|1;TWF2|1;CD38|1;MAPK15|1;TBX6|1;MUL1|1	12	762	434	85180
protein localization to nucleus	GO:0034504	0.000637	0.00379	0	0	0	0	RGPD6|1;IFNG|1;IPO13|1;GPN2|1;PDE2A|1;AKAP5|1;MAPK3|1;HNRNPU|1;GDF5|1;POU5F1|1	10	554	434	85180
positive regulation of mitochondrial membrane permeability	GO:0035794	0.000638	0.00379	0	0	0	0	GZMB|1;TMEM102|1;RHOT2|1;MUL1|1	4	76	434	85180
cell adhesion mediated by integrin	GO:0033627	0.000638	0.00379	0	0	0	0	CXCL13|1;EGFL6|1;ITGB3|1;CCL5|1	4	76	434	85180
metanephric epithelium development	GO:0072207	0.00064	0.00379	0	0	0	0	HES5|1;WNT4|1;WNT7B|1	3	33	434	85180
chronic inflammatory response	GO:0002544	0.00064	0.00379	0	0	0	0	CXCL13|1;IDO1|1;CCL5|1	3	33	434	85180
multicellular organismal homeostasis	GO:0048871	0.000645	0.00382	0	0	0	0	POTEE|1;CYTL1|1;HSPB1|1;ELOVL1|1;ITGB3|1;POTEJ|1;CD38|1;CRAD|1;SNX10|1;PDGFRB|1;CCL5|1	11	657	434	85180
lipoprotein metabolic process	GO:0042157	0.000651	0.00385	0	0	0	0	LYPLA2|1;DPM2|1;SDC1|1;THY1|1;CWH43|1;PIGQ|1;ITGB3|1;GPLD1|1;GPIHBP1|1;APOL6|1;ABHD17A|1;CEACAM5|1	12	764	434	85180
cAMP-mediated signaling	GO:0019933	0.000656	0.00387	0	0	0	0	TBXA2R|1;CXCL11|1;CXCL10|1;CXCL9|1;PDE2A|1;VIP|1	6	203	434	85180
drug catabolic process	GO:0042737	0.000656	0.00387	0	0	0	0	AMDHD2|1;SDSL|1;GLDC|1;HBA2|1;LPO|1;DUOX1|1	6	203	434	85180
immune response-regulating cell surface receptor signaling pathway	GO:0002768	0.000658	0.00388	0	0	0	0	GBP1|1;EIF2B2|1;IFNG|1;CLEC4E|1;THY1|1;BTN3A3|1;GPLD1|1;CEACAM1|1;CD38|1;MUCL1|1;PDGFRB|1;PSMB7|1;MAPK3|1	13	875	434	85180
nucleocytoplasmic transport	GO:0006913	0.000658	0.00388	0	0	0	0	RGPD6|1;IFNG|1;IPO13|1;GPN2|1;PDE2A|1;AKAP5|1;MAPK3|1;THOC1|1;DDX19B|1;RIOK2|1;GDF5|1;POU5F1|1	12	765	434	85180
immune response-regulating signaling pathway	GO:0002764	0.00067	0.00394	0	0	0	0	GBP1|1;EIF2B2|1;IFNG|1;CLEC4E|1;THY1|1;BTN3A3|1;GPLD1|1;CEACAM1|1;CD38|1;MUCL1|1;NLRX1|1;PDGFRB|1;TNIP2|1;PSMB7|1;MAPK3|1;MAP2K3|1	16	1226	434	85180
snRNA transcription from RNA polymerase II promoter	GO:0042795	0.000671	0.00394	0	0	0	0	INTS11|1;POLR2E|1;INTS12|1;SNAPC4|1	4	77	434	85180
protein complex disassembly	GO:0043241	0.000673	0.00395	0	0	0	0	MRPL36|1;SH3GL1|1;MRPS2|1;RPL18|1;AURKAIP1|1;TWF2|1;MRPS27|1;AKAP5|1;APEH|1;MRPS26|1	10	558	434	85180
regulation of cell killing	GO:0031341	0.000676	0.00397	0	0	0	0	IFNG|1;IL21|1;CEACAM1|1;SMAGP|1;TAP1|1	5	135	434	85180
immune response-activating signal transduction	GO:0002757	0.00069	0.00404	0	0	0	0	GBP1|1;EIF2B2|1;IFNG|1;CLEC4E|1;THY1|1;BTN3A3|1;GPLD1|1;CEACAM1|1;CD38|1;MUCL1|1;NLRX1|1;TNIP2|1;PSMB7|1;MAPK3|1;MAP2K3|1	15	1110	434	85180
positive regulation of angiogenesis	GO:0045766	0.00069	0.00404	0	0	0	0	PGF|1;TBXA2R|1;HSPB1|1;HYAL1|1;TIE1|1;CCL5|1	6	205	434	85180
protein targeting to nucleus	GO:0044744	0.000695	0.00406	0	0	0	0	IFNG|1;IPO13|1;GPN2|1;PDE2A|1;AKAP5|1;MAPK3|1;GDF5|1;POU5F1|1	8	370	434	85180
negative regulation of kinase activity	GO:0033673	0.000695	0.00406	0	0	0	0	INKA1|1;IFNG|1;THY1|1;HSPB1|1;CEACAM1|1;PODN|1;HNRNPU|1;NPRL2|1	8	370	434	85180
morphogenesis of a branching structure	GO:0001763	0.000697	0.00407	0	0	0	0	PGF|1;SPINT1|1;DLL4|1;WNT4|1;NOTCH4|1;PSPN|1;WNT7B|1	7	284	434	85180
positive regulation of syncytium formation by plasma membrane fusion	GO:0060143	0.000699	0.00407	0	0	0	0	EHD1|1;CXCL9|1;TREM2|1	3	34	434	85180
long-chain fatty-acyl-CoA metabolic process	GO:0035336	0.000699	0.00407	0	0	0	0	DGAT1|1;ELOVL1|1;HACD1|1	3	34	434	85180
cellular response to abiotic stimulus	GO:0071214	0.000701	0.00408	0	0	0	0	GNA11|1;HYAL1|1;GPLD1|1;GRK4|1;TNFRSF8|1;CRADD|1;PDE2A|1;MAPK3|1;COPS9|1	9	463	434	85180
amide biosynthetic process	GO:0043604	0.000702	0.00408	0	0	0	0	EIF4EBP1|1;EIF4EBP3|1;EIF2B2|1;PDK1|1;SRP14|1;POLR2E|1;HSPB1|1;ELOVL1|1;DALRD3|1;MRPL36|1;BCDIN3D|1;NOTCH4|1;MRPS2|1;LRRC47|1;RPL18|1;AURKAIP1|1;MRPS27|1;PPT2|1;HACD1|1;CCL5|1;MAPK3|1;GAL3ST1|1;APEH|1;MRPS26|1;GTF2H2|1;POU5F1|1	26	2536	434	85180
regulation of myotube differentiation	GO:0010830	0.000704	0.00408	0	0	0	0	EHD1|1;CXCL10|1;CXCL9|1;CEACAM5|1	4	78	434	85180
endothelial cell development	GO:0001885	0.000704	0.00408	0	0	0	0	COL18A1|1;NOTCH4|1;WNT7B|1;PDE2A|1	4	78	434	85180
regulation of mitochondrial membrane permeability involved in apoptotic process	GO:1902108	0.000704	0.00408	0	0	0	0	GZMB|1;TMEM102|1;RHOT2|1;MUL1|1	4	78	434	85180
cardiocyte differentiation	GO:0035051	0.000708	0.00409	0	0	0	0	MYH6|1;EFNB2|1;PDGFRB|1;MAPK3|1;HNRNPU|1;POU5F1|1	6	206	434	85180
acylglycerol acyl-chain remodeling	GO:0036155	0.000711	0.00409	0	0	0	0	DGAT1|1;PNPLA2|1	2	8	434	85180
hexose phosphate transport	GO:0015712	0.000711	0.00409	0	0	0	0	G6PC3|1;SLC37A1|1	2	8	434	85180
glucose-6-phosphate transport	GO:0015760	0.000711	0.00409	0	0	0	0	G6PC3|1;SLC37A1|1	2	8	434	85180
oxygen homeostasis	GO:0032364	0.000711	0.00409	0	0	0	0	WNT7B|1;SOD2|1	2	8	434	85180
CD4-positive, CD25-positive, alpha-beta regulatory T cell differentiation	GO:0002361	0.000711	0.00409	0	0	0	0	IFNG|1;PLA2G2D|1	2	8	434	85180
spinal cord development	GO:0021510	0.000723	0.00415	0	0	0	0	DLL4|1;LMO4|1;LHX5|1;PLXDC1|1;AKAP5|1	5	137	434	85180
regulation of striated muscle cell differentiation	GO:0051153	0.000723	0.00415	0	0	0	0	EHD1|1;EFNB2|1;CXCL10|1;CXCL9|1;CEACAM5|1	5	137	434	85180
negative regulation of protein modification process	GO:0031400	0.000729	0.00419	0	0	0	0	VPS28|1;GBP1|1;INKA1|1;IFNG|1;THY1|1;HSPB1|1;CEACAM1|1;PODN|1;NXN|1;KDM5A|1;PSMB7|1;COPS9|1;CNST|1;PPP1R14D|1	14	999	434	85180
osteoclast differentiation	GO:0030316	0.000747	0.00427	0	0	0	0	IFNG|1;TCTA|1;TREM2|1;SNX10|1;CCL5|1	5	138	434	85180
mitochondrial respiratory chain complex assembly	GO:0033108	0.000747	0.00427	0	0	0	0	NDUFAF2|1;NDUFV3|1;COX20|1;COX14|1;NDUFS6|1	5	138	434	85180
positive regulation of cAMP metabolic process	GO:0030816	0.000747	0.00427	0	0	0	0	CXCL11|1;CXCL10|1;CXCL9|1;AKAP5|1;VIP|1	5	138	434	85180
positive regulation of establishment of protein localization to plasma membrane	GO:0090004	0.000762	0.00433	0	0	0	0	IFNG|1;PLS1|1;CNST|1	3	35	434	85180
eosinophil migration	GO:0072677	0.000762	0.00433	0	0	0	0	CCL4|1;CCL5|1;CCL7|1	3	35	434	85180
negative regulation of antigen receptor-mediated signaling pathway	GO:0050858	0.000762	0.00433	0	0	0	0	GBP1|1;THY1|1;CEACAM1|1	3	35	434	85180
positive regulation of osteoclast differentiation	GO:0045672	0.000762	0.00433	0	0	0	0	IFNG|1;TREM2|1;CCL5|1	3	35	434	85180
regulation of cellular extravasation	GO:0002691	0.000762	0.00433	0	0	0	0	CCL25|1;THY1|1;PLVAP|1	3	35	434	85180
defense response to protozoan	GO:0042832	0.000762	0.00433	0	0	0	0	IFNG|1;BATF2|1;GBP7|1	3	35	434	85180
cell surface receptor signaling pathway involved in heart development	GO:0061311	0.000762	0.00433	0	0	0	0	DLL4|1;HEYL|1;POU5F1|1	3	35	434	85180
response to peptide hormone	GO:0043434	0.000769	0.00437	0	0	0	0	ATP6V0B|1;CYC1|1;EIF4EBP1|1;SLC2A8|1;EIF2B2|1;ATP6V1H|1;GPLD1|1;CEACAM1|1;CCL5|1;GNB2|1;MAPK3|1;APRT|1	12	779	434	85180
cyclic nucleotide metabolic process	GO:0009187	0.000771	0.00437	0	0	0	0	GUCY2C|1;CXCL11|1;CXCL10|1;CXCL9|1;PDE2A|1;AKAP5|1;VIP|1;NPR1|1	8	376	434	85180
positive regulation of dephosphorylation	GO:0035306	0.000774	0.00438	0	0	0	0	IFNG|1;GPLD1|1;PDGFRB|1;PPP1R14D|1	4	80	434	85180
snRNA transcription	GO:0009301	0.000774	0.00438	0	0	0	0	INTS11|1;POLR2E|1;INTS12|1;SNAPC4|1	4	80	434	85180
cardiac muscle tissue morphogenesis	GO:0055008	0.000811	0.00459	0	0	0	0	DLL4|1;MYH6|1;PKP2|1;ZFPM1|1	4	81	434	85180
regionalization	GO:0003002	0.000814	0.0046	0	0	0	0	HES5|1;HES2|1;DLL4|1;HEYL|1;LMX1B|1;WNT7B|1;TBX6|1;OTX1|1;POU5F1|1	9	473	434	85180
protein processing	GO:0016485	0.000822	0.00463	0	0	0	0	VPS28|1;PRSS12|1;GZMB|1;C1S|1;PMPCA|1;ENPEP|1;CFHR1|1;CRADD|1;CLEC3B|1;MUL1|1;CFB|1;C1R|1	12	785	434	85180
acylglycerol metabolic process	GO:0006639	0.000822	0.00463	0	0	0	0	DGAT1|1;ELOVL1|1;PNPLA2|1;GPLD1|1;HACD1|1;FABP7|1	6	212	434	85180
microtubule-based transport	GO:0099111	0.000822	0.00463	0	0	0	0	SSNA1|1;SSX2IP|1;HSPB1|1;IFT43|1;RHOT2|1;HNRNPU|1	6	212	434	85180
regulation of defense response to virus by host	GO:0050691	0.000822	0.00463	0	0	0	0	IFNG|1;ITPKC|1;MRPS2|1;APOBEC3F|1;MUL1|1	5	141	434	85180
cardiac atrium morphogenesis	GO:0003209	0.000828	0.00464	0	0	0	0	DLL4|1;MYH6|1;ZFPM1|1	3	36	434	85180
aorta morphogenesis	GO:0035909	0.000828	0.00464	0	0	0	0	DLL4|1;EFNB2|1;PDGFRB|1	3	36	434	85180
positive regulation of cAMP-mediated signaling	GO:0043950	0.000828	0.00464	0	0	0	0	CXCL11|1;CXCL10|1;CXCL9|1	3	36	434	85180
cardiac muscle tissue development	GO:0048738	0.000836	0.00469	0	0	0	0	DLL4|1;MYH6|1;EFNB2|1;PDGFRB|1;PKP2|1;ZFPM1|1;HNRNPU|1	7	293	434	85180
response to peptide	GO:1901652	0.000841	0.00471	0	0	0	0	ATP6V0B|1;CYC1|1;EIF4EBP1|1;SLC2A8|1;EIF2B2|1;ATP6V1H|1;GPLD1|1;CEACAM1|1;TREM2|1;CCL5|1;GNB2|1;MAPK3|1;APRT|1	13	899	434	85180
neutral lipid metabolic process	GO:0006638	0.000842	0.00471	0	0	0	0	DGAT1|1;ELOVL1|1;PNPLA2|1;GPLD1|1;HACD1|1;FABP7|1	6	213	434	85180
regulation of translational initiation	GO:0006446	0.000849	0.00473	0	0	0	0	EIF4EBP1|1;EIF4EBP3|1;EIF2B2|1;HSPB1|1;CCL5|1	5	142	434	85180
triglyceride biosynthetic process	GO:0019432	0.00085	0.00473	0	0	0	0	DGAT1|1;ELOVL1|1;GPLD1|1;HACD1|1	4	82	434	85180
acyl-CoA biosynthetic process	GO:0071616	0.00085	0.00473	0	0	0	0	PDK1|1;ELOVL1|1;PPT2|1;HACD1|1	4	82	434	85180
thioester biosynthetic process	GO:0035384	0.00085	0.00473	0	0	0	0	PDK1|1;ELOVL1|1;PPT2|1;HACD1|1	4	82	434	85180
cell morphogenesis involved in neuron differentiation	GO:0048667	0.000854	0.00476	0	0	0	0	LYPLA2|1;ROBO3|1;COL5A3|1;ARTN|1;THY1|1;RGMB|1;ITGB3|1;EFNB2|1;ROBO4|1;PSPN|1;TREM2|1;TNFRSF8|1;TWF2|1;AKAP5|1;MAPK3|1	15	1134	434	85180
purine nucleoside biosynthetic process	GO:0042451	0.000863	0.00479	0	0	0	0	ATP5PF|1;ALDOA|1;AK1|1;ATP5F1D|1;COASY|1;APRT|1	6	214	434	85180
purine ribonucleoside biosynthetic process	GO:0046129	0.000863	0.00479	0	0	0	0	ATP5PF|1;ALDOA|1;AK1|1;ATP5F1D|1;COASY|1;APRT|1	6	214	434	85180
regulation of kinase activity	GO:0043549	0.000863	0.00479	0	0	0	0	INKA1|1;IFNG|1;THY1|1;LAMTOR2|1;LMO4|1;HSPB1|1;ITGB3|1;CEACAM1|1;PODN|1;CXCL10|1;WNT7B|1;PDGFRB|1;CCL5|1;MAPK3|1;MAP2K3|1;MUL1|1;HNRNPU|1;NPRL2|1	18	1505	434	85180
branching morphogenesis of an epithelial tube	GO:0048754	0.000884	0.0049	0	0	0	0	PGF|1;DLL4|1;WNT4|1;NOTCH4|1;PSPN|1;WNT7B|1	6	215	434	85180
sperm-egg recognition	GO:0035036	0.000889	0.00491	0	0	0	0	ALDOA|1;SPA17|1;GLIPR1L1|1;CATSPER3|1	4	83	434	85180
positive regulation of interferon-gamma production	GO:0032729	0.000889	0.00491	0	0	0	0	IL12RB2|1;IL21|1;TNFRSF13C|1;ZFPM1|1	4	83	434	85180
glomerulus development	GO:0032835	0.000889	0.00491	0	0	0	0	HEYL|1;IFNG|1;ENPEP|1;PDGFRB|1	4	83	434	85180
metal ion transport	GO:0030001	0.00089	0.00491	0	0	0	0	ATP6V0B|1;TOR2A|1;IFNG|1;THY1|1;KCNC3|1;ATP6V1H|1;CXCL11|1;KCNK6|1;PMPCA|1;CXCL10|1;CXCL9|1;TREM2|1;CCL4|1;PDE2A|1;AKAP5|1;SLC39A4|1;PDGFRB|1;CCL5|1;TIMM8B|1;PKP2|1;VIP|1;GRIK3|1;CATSPER3|1	23	2166	434	85180
gland development	GO:0048732	0.000893	0.00493	0	0	0	0	ZNF703|1;IFNG|1;UROD|1;WNT4|1;LMO4|1;CEACAM1|1;NOTCH4|1;WNT7B|1;PDGFRB|1;MAPK3|1;APRT|1	11	684	434	85180
regulation of tumor necrosis factor biosynthetic process	GO:0042534	0.000897	0.00494	0	0	0	0	IFNG|1;HSPB1|1;TNFRSF8|1	3	37	434	85180
tumor necrosis factor biosynthetic process	GO:0042533	0.000897	0.00494	0	0	0	0	IFNG|1;HSPB1|1;TNFRSF8|1	3	37	434	85180
localization within membrane	GO:0051668	0.000905	0.00498	0	0	0	0	TRAPPC6A|1;SSNA1|1;THY1|1;COPZ1|1;ITGB3|1;EFNB2|1;MAPK15|1	7	297	434	85180
positive regulation of ribosome biogenesis	GO:0090070	0.000911	0.00498	0	0	0	0	HEATR1|1;RIOK2|1	2	9	434	85180
positive regulation of NMDA glutamate receptor activity	GO:1904783	0.000911	0.00498	0	0	0	0	IFNG|1;EFNB2|1	2	9	434	85180
positive regulation of lipoprotein particle clearance	GO:0010986	0.000911	0.00498	0	0	0	0	GPLD1|1;GPIHBP1|1	2	9	434	85180
positive regulation of rRNA processing	GO:2000234	0.000911	0.00498	0	0	0	0	HEATR1|1;RIOK2|1	2	9	434	85180
regulation of mast cell chemotaxis	GO:0060753	0.000911	0.00498	0	0	0	0	PGF|1;CCL5|1	2	9	434	85180
S-shaped body morphogenesis	GO:0072050	0.000911	0.00498	0	0	0	0	HES5|1;PDGFRB|1	2	9	434	85180
neutral lipid biosynthetic process	GO:0046460	0.00093	0.00506	0	0	0	0	DGAT1|1;ELOVL1|1;GPLD1|1;HACD1|1	4	84	434	85180
cardiac ventricle morphogenesis	GO:0003208	0.00093	0.00506	0	0	0	0	DLL4|1;HEYL|1;MYH6|1;PKP2|1	4	84	434	85180
acylglycerol biosynthetic process	GO:0046463	0.00093	0.00506	0	0	0	0	DGAT1|1;ELOVL1|1;GPLD1|1;HACD1|1	4	84	434	85180
mitochondrial translational initiation	GO:0070124	0.00093	0.00506	0	0	0	0	MRPL36|1;AURKAIP1|1;MRPS27|1;MRPS26|1	4	84	434	85180
regulation of insulin secretion	GO:0050796	0.000941	0.00512	0	0	0	0	IFNG|1;NDUFAF2|1;C2CD2L|1;GPLD1|1;CD38|1;AKAP5|1;CCL5|1	7	299	434	85180
regulation of small molecule metabolic process	GO:0062012	0.000942	0.00512	0	0	0	0	IFNG|1;PDK1|1;WNT4|1;GPLD1|1;CEACAM1|1;TREM2|1;MVK|1;COX7A1|1;PSMB7|1	9	483	434	85180
response to insulin	GO:0032868	0.000955	0.00519	0	0	0	0	ATP6V0B|1;EIF4EBP1|1;SLC2A8|1;ATP6V1H|1;GPLD1|1;CEACAM1|1;CCL5|1;MAPK3|1;APRT|1	9	484	434	85180
visual system development	GO:0150063	0.000959	0.00519	0	0	0	0	CRYBB1|1;HES5|1;DLL4|1;THY1|1;WNT7B|1;PDGFRB|1;BFSP2|1;NAGLU|1	8	389	434	85180
response to retinoic acid	GO:0032526	0.000961	0.00519	0	0	0	0	TIE1|1;WNT7B|1;TWF2|1;CD38|1;PDGFRB|1	5	146	434	85180
positive regulation of cell-substrate adhesion	GO:0010811	0.000961	0.00519	0	0	0	0	CCL25|1;EGFL6|1;THY1|1;WNT4|1;HACD1|1	5	146	434	85180
negative regulation of T cell activation	GO:0050868	0.000961	0.00519	0	0	0	0	IDO1|1;PDCD1LG2|1;CEACAM1|1;PLA2G2D|1;LRRC32|1	5	146	434	85180
interferon-gamma production	GO:0032609	0.000961	0.00519	0	0	0	0	IL12RB2|1;PDCD1LG2|1;IL21|1;TNFRSF13C|1;ZFPM1|1	5	146	434	85180
response to protozoan	GO:0001562	0.000971	0.00523	0	0	0	0	IFNG|1;BATF2|1;GBP7|1	3	38	434	85180
fatty-acyl-CoA biosynthetic process	GO:0046949	0.000971	0.00523	0	0	0	0	ELOVL1|1;PPT2|1;HACD1|1	3	38	434	85180
hydrogen peroxide catabolic process	GO:0042744	0.000971	0.00523	0	0	0	0	HBA2|1;LPO|1;DUOX1|1	3	38	434	85180
regulation of tyrosine phosphorylation of STAT protein	GO:0042509	0.000972	0.00523	0	0	0	0	HES5|1;IFNG|1;IL21|1;CCL5|1	4	85	434	85180
response to acid chemical	GO:0001101	0.000983	0.00529	0	0	0	0	COL18A1|1;LAMTOR2|1;GLDC|1;TIE1|1;WNT7B|1;TWF2|1;CD38|1;PDGFRB|1;CCL5|1	9	486	434	85180
regulation of cytosolic calcium ion concentration	GO:0051480	0.00101	0.00543	0	0	0	0	TBXA2R|1;CXCL13|1;THY1|1;CXCL11|1;CXCL10|1;CXCL9|1;CD38|1;AKAP5|1;BCAP31|1	9	488	434	85180
response to ethanol	GO:0045471	0.00102	0.00547	0	0	0	0	TBXA2R|1;EIF4EBP1|1;UROD|1;CCL5|1;SDF4|1;CCL7|1	6	221	434	85180
lipid localization	GO:0010876	0.00104	0.00557	0	0	0	0	DGAT1|1;SLC27A4|1;EHD1|1;SLC27A2|1;ABCG4|1;PNPLA2|1;C2CD2L|1;ITGB3|1;CPTP|1;GPIHBP1|1;CEACAM1|1;APOL6|1;OSBPL5|1;PLA2G2D|1	14	1037	434	85180
sensory system development	GO:0048880	0.00104	0.00557	0	0	0	0	CRYBB1|1;HES5|1;DLL4|1;THY1|1;WNT7B|1;PDGFRB|1;BFSP2|1;NAGLU|1	8	394	434	85180
regulation of macrophage migration	GO:1905521	0.00105	0.00561	0	0	0	0	TREM2|1;CCL5|1;MAPK3|1	3	39	434	85180
female pregnancy	GO:0007565	0.00105	0.00564	0	0	0	0	PGF|1;IDO1|1;WNT4|1;RLN1|1;CD38|1;AKAP5|1;MAPK3|1	7	305	434	85180
negative regulation of T cell proliferation	GO:0042130	0.00106	0.00566	0	0	0	0	IDO1|1;PDCD1LG2|1;PLA2G2D|1;LRRC32|1	4	87	434	85180
leukocyte mediated cytotoxicity	GO:0001909	0.00108	0.00579	0	0	0	0	IL21|1;GZMB|1;CEACAM1|1;SMAGP|1;TAP1|1	5	150	434	85180
cellular nitrogen compound metabolic process	GO:0034641	0.00111	0.00588	0	0	0	0	DGAT1|1;NSMCE1|1;EXOSC4|1;BOLA2B|1;PAGR1|1;URM1|1;MAF1|1;CYC1|1;NANS|1;FOXS1|1;PUSL1|1;HES5|1;EIF4EBP1|1;ZNF564|1;HES2|1;EIF4EBP3|1;DLL4|1;RBMXL1|1;EIF2B2|1;AHCTF1|1;MLIP|1;PPP4C|1;ZNF703|1;HEYL|1;COX4I2|1;IDO1|1;IFNG|1;GLI4|1;FOXQ1|1;NFE2L3|1;AMDHD2|1;NAPRT|1;INTS11|1;CENPB|1;PDK1|1;ATP5PF|1;SRP14|1;RPUSD2|1;UROD|1;WNT4|1;MYH6|1;LMO4|1;CYTL1|1;ZNF730|1;GUCY2C|1;RGMB|1;POLR2E|1;GRWD1|1;SMTNL1|1;A…	170	27353	434	85180
axon development	GO:0061564	0.00111	0.00588	0	0	0	0	LYPLA2|1;ROBO3|1;COL5A3|1;ARTN|1;THY1|1;RGMB|1;ITGB3|1;EFNB2|1;ROBO4|1;PSPN|1;TREM2|1;TNFRSF8|1;TWF2|1;MAPK3|1	14	1044	434	85180
ventricular septum development	GO:0003281	0.00111	0.00588	0	0	0	0	HEYL|1;LMO4|1;PDE2A|1;ZFPM1|1	4	88	434	85180
nuclear transport	GO:0051169	0.00111	0.00588	0	0	0	0	RGPD6|1;IFNG|1;IPO13|1;GPN2|1;PDE2A|1;AKAP5|1;MAPK3|1;THOC1|1;DDX19B|1;RIOK2|1;GDF5|1;POU5F1|1	12	813	434	85180
T cell receptor signaling pathway	GO:0050852	0.00112	0.00593	0	0	0	0	GBP1|1;EIF2B2|1;IFNG|1;THY1|1;BTN3A3|1;CEACAM1|1;PSMB7|1	7	308	434	85180
negative regulation of interleukin-1 production	GO:0032692	0.00113	0.00599	0	0	0	0	CPTP|1;CEACAM1|1;TREM2|1	3	40	434	85180
regulation of hemopoiesis	GO:1903706	0.00113	0.00599	0	0	0	0	HES5|1;IFNG|1;TCTA|1;IL21|1;CEACAM1|1;TREM2|1;PSMB7|1;CCL5|1;ZFPM1|1;LMO2|1	10	598	434	85180
regulation of MAPK cascade	GO:0043408	0.00113	0.00599	0	0	0	0	GBP1|1;CCL25|1;LAMTOR2|1;CEACAM1|1;TIE1|1;TREM2|1;CCL4|1;WNT7B|1;PDGFRB|1;CCL5|1;MAPK3|1;MAP2K3|1;MUL1|1;CCL7|1;GDF5|1	15	1167	434	85180
regulation of chemokine-mediated signaling pathway	GO:0070099	0.00113	0.00599	0	0	0	0	TREM2|1;CCL5|1	2	10	434	85180
fructose 1,6-bisphosphate metabolic process	GO:0030388	0.00113	0.00599	0	0	0	0	IFNG|1;ALDOA|1	2	10	434	85180
regulation of resting membrane potential	GO:0060075	0.00113	0.00599	0	0	0	0	KCNK6|1;TREM2|1	2	10	434	85180
regulation of glucocorticoid metabolic process	GO:0031943	0.00113	0.00599	0	0	0	0	WNT4|1;STUB1|1	2	10	434	85180
negative regulation of transport	GO:0051051	0.00115	0.00606	0	0	0	0	GBP1|1;NDUFAF2|1;ITGB3|1;CPTP|1;CEACAM1|1;EFNB2|1;PDE2A|1;AKAP5|1;SFRP4|1;VIP|1;LRRC32|1	11	706	434	85180
proteoglycan biosynthetic process	GO:0030166	0.00115	0.00607	0	0	0	0	B3GALT6|1;CYTL1|1;CHST7|1;CHPF|1	4	89	434	85180
tyrosine phosphorylation of STAT protein	GO:0007260	0.00115	0.00607	0	0	0	0	HES5|1;IFNG|1;IL21|1;CCL5|1	4	89	434	85180
cellular response to alcohol	GO:0097306	0.00117	0.00614	0	0	0	0	EIF4EBP1|1;ZNF703|1;ADAM15|1;GPLD1|1;CCL5|1;CCL7|1	6	227	434	85180
skin development	GO:0043588	0.00118	0.00618	0	0	0	0	IVL|1;SPRR1A|1;KLK12|1;COL5A3|1;SLC27A4|1;FOXQ1|1;ELOVL1|1;SPRR3|1;PKP2|1	9	499	434	85180
defense response to bacterium	GO:0042742	0.00118	0.00618	0	0	0	0	CXCL13|1;IFNG|1;CLEC4E|1;GBP7|1;STAB1|1;COCH|1;TREM2|1;LPO|1;VIP|1	9	499	434	85180
regulation of purine nucleotide biosynthetic process	GO:1900371	0.00118	0.00618	0	0	0	0	IFNG|1;PDK1|1;TREM2|1;PDE2A|1;AKAP5|1;VIP|1;NPR1|1	7	311	434	85180
epithelial cell development	GO:0002064	0.00118	0.00618	0	0	0	0	SDC1|1;COL18A1|1;WNT4|1;NOTCH4|1;WNT7B|1;PDE2A|1;BFSP2|1	7	311	434	85180
cell cycle G1/S phase transition	GO:0044843	0.00118	0.00618	0	0	0	0	PAGR1|1;EIF4EBP1|1;HYAL1|1;CRADD|1;PLK3|1;DDRGK1|1;HACD1|1;PSMB7|1	8	402	434	85180
lymphocyte activation involved in immune response	GO:0002285	0.00119	0.00624	0	0	0	0	IFNG|1;CLEC4E|1;CEACAM1|1;EXO1|1;ZFPM1|1;THOC1|1	6	228	434	85180
regulation of nucleotide biosynthetic process	GO:0030808	0.0012	0.00627	0	0	0	0	IFNG|1;PDK1|1;TREM2|1;PDE2A|1;AKAP5|1;VIP|1;NPR1|1	7	312	434	85180
nephron tubule morphogenesis	GO:0072078	0.0012	0.00627	0	0	0	0	PGF|1;HES5|1;WNT4|1;PSPN|1	4	90	434	85180
cardiac atrium development	GO:0003230	0.00121	0.00632	0	0	0	0	DLL4|1;MYH6|1;ZFPM1|1	3	41	434	85180
Golgi vesicle transport	GO:0048193	0.00123	0.00639	0	0	0	0	RGPD6|1;TRAPPC6A|1;TMEM115|1;COPZ1|1;OSBPL5|1;EXOC8|1;BET1L|1;MAPK15|1;AP1S1|1;BCAP31|1;CNST|1;SPIRE1|1	12	823	434	85180
cellular response to insulin stimulus	GO:0032869	0.00124	0.00644	0	0	0	0	ATP6V0B|1;EIF4EBP1|1;SLC2A8|1;ATP6V1H|1;GPLD1|1;CEACAM1|1;MAPK3|1;APRT|1	8	405	434	85180
small molecule metabolic process	GO:0044281	0.00125	0.00647	0	0	0	0	DGAT1|1;LYPLA2|1;DPM2|1;CYC1|1;NANS|1;B3GALT6|1;ACOX3|1;SDC1|1;EIF2B2|1;SLC27A4|1;COQ4|1;COX4I2|1;IDO1|1;IFNG|1;G6PC3|1;AMDHD2|1;NAPRT|1;SDSL|1;PDK1|1;ATP5PF|1;UROD|1;WNT4|1;MYH6|1;SLC27A2|1;GLDC|1;CYTL1|1;GUCY2C|1;ABHD14B|1;ITPKC|1;ELOVL1|1;REXO2|1;DALRD3|1;ALDOA|1;PNPLA2|1;NUBP2|1;UQCR11|1;NDUFV3|1;APOBEC3C|1;HYAL1|1;CXCL11|1;GPLD1|1;CPTP|1;HSD11B1|1;CEACAM1|1;AK1|1;HBA2|1;IVD|1;CXCL10|1;ENOSF1…	88	12618	434	85180
lipid catabolic process	GO:0016042	0.00125	0.00648	0	0	0	0	ACOX3|1;SLC27A4|1;SLC27A2|1;PNPLA2|1;GPLD1|1;IVD|1;BCO1|1;PLA2G2D|1;ENPP7|1;FABP7|1	10	606	434	85180
positive regulation of nuclear division	GO:0051785	0.00125	0.0065	0	0	0	0	WNT4|1;PDGFRB|1;MAPK15|1;HNRNPU|1	4	91	434	85180
regulation of endocytosis	GO:0030100	0.00126	0.00652	0	0	0	0	VPS28|1;CD151|1;IFNG|1;ITGB3|1;SH3GL1|1;EFNB2|1;TREM2|1;SFRP4|1	8	406	434	85180
positive regulation of epithelial cell proliferation	GO:0050679	0.00128	0.00661	0	0	0	0	PGF|1;ZNF703|1;HYAL1|1;ITGB3|1;CCL5|1;VIP|1	6	231	434	85180
establishment of protein localization to membrane	GO:0090150	0.00128	0.00662	0	0	0	0	TIMM13|1;IFNG|1;SRP14|1;WNT4|1;GZMB|1;PLS1|1;RPL18|1;PKP2|1;CNST|1;TMEM150A|1	10	608	434	85180
protein modification by small protein conjugation	GO:0032446	0.00129	0.00665	0	0	0	0	VPS28|1;FBXL6|1;URM1|1;KLHDC8B|1;TRIM59|1;HECTD3|1;KLHL23|1;TMEM129|1;KLHDC7B|1;TOLLIP|1;UBE2J2|1;NXN|1;DDRGK1|1;STUB1|1;ASB6|1;PSMB7|1;COPS9|1;MUL1|1;UBE2L6|1;E4F1|1;ANKIB1|1	21	1956	434	85180
pattern specification process	GO:0007389	0.00129	0.00669	0	0	0	0	HES5|1;HES2|1;DLL4|1;HEYL|1;NOTCH4|1;LMX1B|1;WNT7B|1;TBX6|1;OTX1|1;POU5F1|1	10	609	434	85180
nephron epithelium morphogenesis	GO:0072088	0.0013	0.00673	0	0	0	0	PGF|1;HES5|1;WNT4|1;PSPN|1	4	92	434	85180
regulation of translation	GO:0006417	0.00133	0.00685	0	0	0	0	EIF4EBP1|1;EIF4EBP3|1;EIF2B2|1;POLR2E|1;HSPB1|1;BCDIN3D|1;NOTCH4|1;MRPS27|1;CCL5|1;MAPK3|1;POU5F1|1	11	719	434	85180
cell cycle phase transition	GO:0044770	0.00136	0.00698	0	0	0	0	PAGR1|1;EIF4EBP1|1;SSNA1|1;HYAL1|1;CRADD|1;PLK3|1;TUBG2|1;DDRGK1|1;MAPK15|1;HACD1|1;PSMB7|1;RIOK2|1	12	833	434	85180
muscle tissue morphogenesis	GO:0060415	0.00136	0.00698	0	0	0	0	DLL4|1;MYH6|1;PKP2|1;ZFPM1|1	4	93	434	85180
cellular response to drug	GO:0035690	0.00136	0.00698	0	0	0	0	EIF4EBP1|1;ADAM15|1;GNA11|1;GPLD1|1;ENDOG|1;PDE2A|1;MAPK3|1;CCL7|1	8	411	434	85180
protein tetramerization	GO:0051262	0.00136	0.007	0	0	0	0	GBP5|1;KCNC3|1;ALDOA|1;DCTPP1|1;CCL5|1;SOD2|1	6	234	434	85180
protein O-linked glycosylation	GO:0006493	0.00136	0.007	0	0	0	0	DPM2|1;B3GALT6|1;MUCL1|1;PLOD2|1;GALNT13|1	5	158	434	85180
cell cycle	GO:0007049	0.00137	0.00701	0	0	0	0	PAGR1|1;EIF4EBP1|1;KLHDC8B|1;SLC2A8|1;AHCTF1|1;ZNF703|1;SSNA1|1;IFNG|1;EGFL6|1;WNT4|1;LAMTOR2|1;SSX2IP|1;TMEM250|1;NTMT1|1;HYAL1|1;ATRIP|1;AK1|1;AURKAIP1|1;CRADD|1;PLK3|1;TUBG2|1;DDRGK1|1;EXO1|1;PDGFRB|1;MAPK15|1;HACD1|1;PSMB7|1;MAPK3|1;THOC1|1;MAP2K3|1;HNRNPU|1;RIOK2|1;SPIRE1|1;E4F1|1	34	3827	434	85180
long-chain fatty acid import	GO:0044539	0.00138	0.00706	0	0	0	0	SLC27A4|1;SLC27A2|1	2	11	434	85180
positive regulation of tyrosine phosphorylation of Stat1 protein	GO:0042511	0.00138	0.00706	0	0	0	0	IFNG|1;IL21|1	2	11	434	85180
DNA cytosine deamination	GO:0070383	0.00138	0.00706	0	0	0	0	APOBEC3C|1;APOBEC3F|1	2	11	434	85180
positive regulation of metallopeptidase activity	GO:1905050	0.00138	0.00706	0	0	0	0	DDRGK1|1;MAPK3|1	2	11	434	85180
negative regulation of gene silencing	GO:0060969	0.00139	0.0071	0	0	0	0	BCDIN3D|1;ASF1A|1;POU5F1|1	3	43	434	85180
transcription initiation from RNA polymerase I promoter	GO:0006361	0.00139	0.0071	0	0	0	0	POLR2E|1;MAPK3|1;GTF2H2|1	3	43	434	85180
positive regulation of leukocyte apoptotic process	GO:2000108	0.00139	0.0071	0	0	0	0	IDO1|1;CCL5|1;PDCD1|1	3	43	434	85180
regulation of osteoclast differentiation	GO:0045670	0.00141	0.00719	0	0	0	0	IFNG|1;TCTA|1;TREM2|1;CCL5|1	4	94	434	85180
cell surface receptor signaling pathway involved in cell-cell signaling	GO:1905114	0.00141	0.00719	0	0	0	0	SDC1|1;ZNF703|1;WNT4|1;MYH6|1;TMEM88|1;SH3GL1|1;HIC1|1;NXN|1;WNT7B|1;ZBED2|1;SFRP4|1;PSMB7|1;GRIK3|1;POU5F1|1	14	1072	434	85180
STAT cascade	GO:0097696	0.00142	0.00723	0	0	0	0	HES5|1;IFNG|1;IL21|1;PODN|1;CCL5|1;MAPK3|1	6	236	434	85180
cardiac chamber morphogenesis	GO:0003206	0.00144	0.00732	0	0	0	0	DLL4|1;HEYL|1;MYH6|1;PKP2|1;ZFPM1|1	5	160	434	85180
hormone secretion	GO:0046879	0.00144	0.00733	0	0	0	0	TOR2A|1;IFNG|1;NDUFAF2|1;C2CD2L|1;GPLD1|1;CD38|1;AKAP5|1;CCL5|1;VIP|1	9	514	434	85180
negative regulation of leukocyte activation	GO:0002695	0.00145	0.00736	0	0	0	0	IDO1|1;PDCD1LG2|1;CEACAM1|1;PLA2G2D|1;THOC1|1;LRRC32|1	6	237	434	85180
regulation of protein ubiquitination involved in ubiquitin-dependent protein catabolic process	GO:2000058	0.00145	0.00736	0	0	0	0	ZFAND2A|1;PLK3|1;DDRGK1|1;STUB1|1;PSMB7|1;BCAP31|1	6	237	434	85180
regulation of blood vessel endothelial cell migration	GO:0043535	0.00147	0.00742	0	0	0	0	TBXA2R|1;DLL4|1;HSPB1|1;MAP2K3|1	4	95	434	85180
renal tubule morphogenesis	GO:0061333	0.00147	0.00742	0	0	0	0	PGF|1;HES5|1;WNT4|1;PSPN|1	4	95	434	85180
vesicle organization	GO:0016050	0.00148	0.00747	0	0	0	0	VPS28|1;PLEKHJ1|1;SDC1|1;TRAPPC6A|1;VPS18|1;COPZ1|1;EXOC8|1;SNX10|1;MAPK15|1;TAP1|1;CPLANE2|1	11	729	434	85180
cAMP metabolic process	GO:0046058	0.00149	0.00749	0	0	0	0	CXCL11|1;CXCL10|1;CXCL9|1;PDE2A|1;AKAP5|1;VIP|1	6	238	434	85180
regulation of vasodilation	GO:0042312	0.00149	0.00751	0	0	0	0	SMTNL1|1;VIP|1;NPR1|1	3	44	434	85180
anion transport	GO:0006820	0.00151	0.00759	0	0	0	0	SLC52A2|1;SLC35C2|1;SLC2A8|1;PPFIA3|1;SLC27A4|1;G6PC3|1;SLC27A2|1;LRRC8D|1;C2CD2L|1;CPTP|1;GABRD|1;CEACAM1|1;MFSD5|1;HBA2|1;OSBPL5|1;SLC37A1|1;SFRP4|1;PLA2G2D|1	18	1583	434	85180
sensory organ development	GO:0007423	0.00151	0.00761	0	0	0	0	CRYBB1|1;SLC9A3R2|1;HES5|1;DLL4|1;THY1|1;CYTL1|1;WNT7B|1;PDGFRB|1;OTX1|1;MAPK3|1;BFSP2|1;NAGLU|1	12	844	434	85180
viral gene expression	GO:0019080	0.00152	0.00763	0	0	0	0	VPS28|1;POLR2E|1;RPL18|1;CCL4|1;CCL5|1;GTF2H2|1	6	239	434	85180
cellular response to DNA damage stimulus	GO:0006974	0.00152	0.00763	0	0	0	0	NSMCE1|1;PAGR1|1;PPP4C|1;POLR2E|1;BCL2A1|1;PAXX|1;ATRIP|1;HIC1|1;ZSWIM7|1;CRADD|1;PLK3|1;MMS22L|1;ASF1A|1;EXO1|1;STUB1|1;MAPK15|1;PSMB7|1;MAPK3|1;THOC1|1;MRPS26|1;NCOA6|1;UBE2L6|1;SPIRE1|1;GTF2H2|1	24	2397	434	85180
positive regulation of STAT cascade	GO:1904894	0.00153	0.00766	0	0	0	0	HES5|1;IFNG|1;IL21|1;CCL5|1	4	96	434	85180
negative regulation of transferase activity	GO:0051348	0.00154	0.00773	0	0	0	0	INKA1|1;IFNG|1;THY1|1;HSPB1|1;CEACAM1|1;PODN|1;PSMB7|1;HNRNPU|1;NPRL2|1	9	519	434	85180
regulation of transmembrane receptor protein serine/threonine kinase signaling pathway	GO:0090092	0.00154	0.00773	0	0	0	0	HES5|1;ZNF703|1;PEG10|1;SFRP4|1;STUB1|1;GDF5|1;POU5F1|1	7	326	434	85180
regulation of lymphocyte mediated immunity	GO:0002706	0.00155	0.00775	0	0	0	0	IFNG|1;IL21|1;CEACAM1|1;SMAGP|1;TAP1|1;THOC1|1	6	240	434	85180
organic anion transport	GO:0015711	0.00155	0.00777	0	0	0	0	SLC52A2|1;SLC35C2|1;SLC2A8|1;PPFIA3|1;SLC27A4|1;G6PC3|1;SLC27A2|1;C2CD2L|1;CPTP|1;CEACAM1|1;HBA2|1;OSBPL5|1;SLC37A1|1;PLA2G2D|1	14	1083	434	85180
regulation of viral transcription	GO:0046782	0.00159	0.0079	0	0	0	0	POLR2E|1;CCL4|1;CCL5|1;GTF2H2|1	4	97	434	85180
regulation of mitochondrial membrane permeability	GO:0046902	0.00159	0.0079	0	0	0	0	GZMB|1;TMEM102|1;RHOT2|1;MUL1|1	4	97	434	85180
regulation of tissue remodeling	GO:0034103	0.00159	0.0079	0	0	0	0	IL21|1;ITGB3|1;CEACAM1|1;CD38|1	4	97	434	85180
positive regulation of JAK-STAT cascade	GO:0046427	0.00159	0.0079	0	0	0	0	HES5|1;IFNG|1;IL21|1;CCL5|1	4	97	434	85180
macromolecule depalmitoylation	GO:0098734	0.00159	0.00791	0	0	0	0	LYPLA2|1;ABHD17A|1;PPT2|1	3	45	434	85180
regulation of cell cycle phase transition	GO:1901987	0.0016	0.00797	0	0	0	0	PAGR1|1;SSNA1|1;HYAL1|1;CRADD|1;PLK3|1;DDRGK1|1;MAPK15|1;HACD1|1;PSMB7|1;RIOK2|1	10	627	434	85180
mitochondrion disassembly	GO:0061726	0.00162	0.00807	0	0	0	0	PDK1|1;ITPKC|1;MRPS2|1;SFRP4|1;PLOD2|1;MUL1|1;GDF5|1	7	329	434	85180
mitophagy	GO:0000422	0.00162	0.00807	0	0	0	0	PDK1|1;ITPKC|1;MRPS2|1;SFRP4|1;PLOD2|1;MUL1|1;GDF5|1	7	329	434	85180
multicellular organismal catabolic process	GO:0044243	0.00165	0.00814	0	0	0	0	COL5A3|1;COL18A1|1;ADAM15|1;ENPEP|1	4	98	434	85180
positive regulation of cytolysis	GO:0045919	0.00165	0.00814	0	0	0	0	GPLD1|1;CFHR1|1	2	12	434	85180
CD40 signaling pathway	GO:0023035	0.00165	0.00814	0	0	0	0	TREM2|1;TNIP2|1	2	12	434	85180
negative regulation by host of viral transcription	GO:0043922	0.00165	0.00814	0	0	0	0	CCL4|1;CCL5|1	2	12	434	85180
regulation of postsynaptic neurotransmitter receptor internalization	GO:0099149	0.00165	0.00814	0	0	0	0	ITGB3|1;EFNB2|1	2	12	434	85180
Notch signaling involved in heart development	GO:0061314	0.00165	0.00814	0	0	0	0	DLL4|1;HEYL|1	2	12	434	85180
gas homeostasis	GO:0033483	0.00165	0.00814	0	0	0	0	WNT7B|1;SOD2|1	2	12	434	85180
regulation of cell-cell adhesion mediated by integrin	GO:0033632	0.00165	0.00814	0	0	0	0	CXCL13|1;CCL5|1	2	12	434	85180
loop of Henle development	GO:0072070	0.00165	0.00814	0	0	0	0	HES5|1;WNT7B|1	2	12	434	85180
head development	GO:0060322	0.00169	0.00831	0	0	0	0	HES5|1;POTEE|1;WNT4|1;BCL2A1|1;LHX5|1;MBD3|1;JHY|1;WNT7B|1;AKAP5|1;OTX1|1;MAPK3|1;NCOA6|1;NAGLU|1;SDF4|1;FABP7|1	15	1216	434	85180
regulation of vascular permeability	GO:0043114	0.00169	0.00833	0	0	0	0	CEACAM1|1;PDE2A|1;NPR1|1	3	46	434	85180
hormone metabolic process	GO:0042445	0.0017	0.00834	0	0	0	0	DGAT1|1;IFNG|1;WNT4|1;HSD11B1|1;ENPEP|1;BCO1|1;STUB1|1;DUOX1|1	8	426	434	85180
positive regulation of MAPK cascade	GO:0043410	0.0017	0.00834	0	0	0	0	CCL25|1;LAMTOR2|1;TIE1|1;TREM2|1;CCL4|1;WNT7B|1;PDGFRB|1;CCL5|1;MAPK3|1;MAP2K3|1;MUL1|1;CCL7|1	12	856	434	85180
regulation of interleukin-1 beta production	GO:0032651	0.00171	0.00838	0	0	0	0	IFNG|1;HSPB1|1;CPTP|1;TREM2|1	4	99	434	85180
blood coagulation	GO:0007596	0.00172	0.00841	0	0	0	0	TBXA2R|1;ESAM|1;EHD1|1;TFPI|1;HSPB1|1;GNA11|1;ALDOA|1;ITGB3|1;CEACAM1|1;PDE2A|1;MAPK3|1;ZFPM1|1	12	857	434	85180
regulation of hormone secretion	GO:0046883	0.00172	0.00843	0	0	0	0	IFNG|1;NDUFAF2|1;C2CD2L|1;GPLD1|1;CD38|1;AKAP5|1;CCL5|1;VIP|1	8	427	434	85180
regulation of membrane potential	GO:0042391	0.00173	0.00848	0	0	0	0	SLC9A3R2|1;IFNG|1;GNA11|1;GABRD|1;SH3GL1|1;KCNK6|1;TREM2|1;PKP2|1;MUL1|1;GRIK3|1;CATSPER3|1	11	744	434	85180
positive regulation of growth	GO:0045927	0.00174	0.0085	0	0	0	0	EXOSC4|1;FOXS1|1;HYAL1|1;PLS1|1;TWF2|1;CD38|1;MUL1|1	7	333	434	85180
positive regulation of peptidyl-tyrosine phosphorylation	GO:0050731	0.00175	0.00857	0	0	0	0	HES5|1;IFNG|1;IL21|1;ITGB3|1;TREM2|1;CCL5|1	6	246	434	85180
response to mechanical stimulus	GO:0009612	0.00177	0.00863	0	0	0	0	ENDOG|1;CXCL10|1;TNFRSF8|1;CRADD|1;PDE2A|1;MAPK3|1;GDF5|1	7	334	434	85180
cellular response to mechanical stimulus	GO:0071260	0.00177	0.00864	0	0	0	0	TNFRSF8|1;CRADD|1;PDE2A|1;MAPK3|1	4	100	434	85180
negative regulation of immune response	GO:0050777	0.00179	0.00872	0	0	0	0	CEACAM1|1;NLRX1|1;TAP1|1;THOC1|1;PDCD1|1;MUL1|1	6	247	434	85180
mesenchyme development	GO:0060485	0.0018	0.00875	0	0	0	0	ZNF703|1;HEYL|1;ADAM15|1;WNT4|1;WNT7B|1;PDGFRB|1;MAPK3|1	7	335	434	85180
hemostasis	GO:0007599	0.0018	0.00875	0	0	0	0	TBXA2R|1;ESAM|1;EHD1|1;TFPI|1;HSPB1|1;GNA11|1;ALDOA|1;ITGB3|1;CEACAM1|1;PDE2A|1;MAPK3|1;ZFPM1|1	12	862	434	85180
cell junction organization	GO:0034330	0.00183	0.00886	0	0	0	0	CD151|1;ESAM|1;ZNF703|1;THY1|1;WNT4|1;ITGB3|1;PKP2|1;NECTIN4|1	8	431	434	85180
regulation of muscle cell differentiation	GO:0051147	0.00183	0.00886	0	0	0	0	EHD1|1;EFNB2|1;CXCL10|1;CXCL9|1;CEACAM5|1;SOD2|1	6	248	434	85180
JAK-STAT cascade	GO:0007259	0.00183	0.00886	0	0	0	0	HES5|1;IFNG|1;IL21|1;PODN|1;CCL5|1;MAPK3|1	6	248	434	85180
mucopolysaccharide metabolic process	GO:1903510	0.00188	0.00911	0	0	0	0	B3GALT6|1;SDC1|1;HYAL1|1;CHST7|1;CHPF|1	5	170	434	85180
regulation of response to extracellular stimulus	GO:0032104	0.0019	0.0092	0	0	0	0	PDK1|1;ITPKC|1;MRPS2|1;SFRP4|1;PLOD2|1;GDF5|1	6	250	434	85180
regulation of response to nutrient levels	GO:0032107	0.0019	0.0092	0	0	0	0	PDK1|1;ITPKC|1;MRPS2|1;SFRP4|1;PLOD2|1;GDF5|1	6	250	434	85180
positive regulation of endothelial cell migration	GO:0010595	0.00191	0.00921	0	0	0	0	HSPB1|1;ITGB3|1;GPLD1|1;MAP2K3|1	4	102	434	85180
metanephric nephron development	GO:0072210	0.00192	0.00925	0	0	0	0	HES5|1;WNT4|1;PDGFRB|1	3	48	434	85180
carboxylic acid metabolic process	GO:0019752	0.00192	0.00926	0	0	0	0	LYPLA2|1;ACOX3|1;EIF2B2|1;SLC27A4|1;IDO1|1;IFNG|1;AMDHD2|1;SDSL|1;PDK1|1;UROD|1;SLC27A2|1;GLDC|1;ELOVL1|1;DALRD3|1;ALDOA|1;HYAL1|1;CEACAM1|1;IVD|1;ENOSF1|1;LRRC47|1;PLA2G2D|1;HACD1|1;PSMB7|1;PLOD2|1;MAPK3|1;PSAT1|1;FADS1|1;BCKDK|1;NDUFS6|1	29	3162	434	85180
long-chain fatty acid metabolic process	GO:0001676	0.00193	0.0093	0	0	0	0	SLC27A4|1;SLC27A2|1;ELOVL1|1;MAPK3|1;FADS1|1	5	171	434	85180
regulation of apoptotic signaling pathway	GO:2001233	0.00194	0.00931	0	0	0	0	WNT4|1;HSPB1|1;GZMB|1;BCL2A1|1;CRADD|1;TMEM102|1;BCAP31|1;MUL1|1;SOD2|1	9	537	434	85180
response to light stimulus	GO:0009416	0.00194	0.00931	0	0	0	0	IVL|1;SDC1|1;GNA11|1;HYAL1|1;GRK4|1;BCO1|1;COPS9|1;SDF4|1;GTF2H2|1	9	537	434	85180
cytidine metabolic process	GO:0046087	0.00195	0.00931	0	0	0	0	APOBEC3C|1;APOBEC3F|1	2	13	434	85180
cytidine deamination	GO:0009972	0.00195	0.00931	0	0	0	0	APOBEC3C|1;APOBEC3F|1	2	13	434	85180
negative regulation of activated T cell proliferation	GO:0046007	0.00195	0.00931	0	0	0	0	PDCD1LG2|1;LRRC32|1	2	13	434	85180
regulation of microvillus organization	GO:0032530	0.00195	0.00931	0	0	0	0	PLS1|1;TWF2|1	2	13	434	85180
alpha-linolenic acid metabolic process	GO:0036109	0.00195	0.00931	0	0	0	0	ELOVL1|1;FADS1|1	2	13	434	85180
cytidine catabolic process	GO:0006216	0.00195	0.00931	0	0	0	0	APOBEC3C|1;APOBEC3F|1	2	13	434	85180
metanephric tubule morphogenesis	GO:0072173	0.00195	0.00931	0	0	0	0	HES5|1;WNT4|1	2	13	434	85180
regulation of Wnt signaling pathway	GO:0030111	0.00197	0.00939	0	0	0	0	ZNF703|1;WNT4|1;TMEM88|1;HIC1|1;NXN|1;ZBED2|1;SFRP4|1;PSMB7|1;POU5F1|1	9	538	434	85180
carbohydrate metabolic process	GO:0005975	0.00197	0.00941	0	0	0	0	SIAE|1;DPM2|1;NANS|1;B3GALT6|1;SDC1|1;SLC2A8|1;PCDH12|1;IFNG|1;G6PC3|1;AMDHD2|1;PDK1|1;TMEM115|1;ALDOA|1;PIGQ|1;HYAL1|1;GPLD1|1;ALG1|1;ENOSF1|1;CHST7|1;MUCL1|1;CHPF|1;PLOD2|1;GAL3ST1|1;PHKG2|1;MPDU1|1;TKT|1;NAGLU|1;GALNT13|1	28	3021	434	85180
hormone transport	GO:0009914	0.00199	0.00949	0	0	0	0	TOR2A|1;IFNG|1;NDUFAF2|1;C2CD2L|1;GPLD1|1;CD38|1;AKAP5|1;CCL5|1;VIP|1	9	539	434	85180
cell-cell signaling by wnt	GO:0198738	0.00202	0.00961	0	0	0	0	SDC1|1;ZNF703|1;WNT4|1;MYH6|1;TMEM88|1;HIC1|1;NXN|1;WNT7B|1;ZBED2|1;SFRP4|1;PSMB7|1;POU5F1|1	12	874	434	85180
negative regulation of lymphocyte proliferation	GO:0050672	0.00205	0.00972	0	0	0	0	IDO1|1;PDCD1LG2|1;PLA2G2D|1;LRRC32|1	4	104	434	85180
regulation of release of sequestered calcium ion into cytosol	GO:0051279	0.00205	0.00972	0	0	0	0	THY1|1;CXCL11|1;CXCL10|1;CXCL9|1	4	104	434	85180
negative regulation of mononuclear cell proliferation	GO:0032945	0.00205	0.00972	0	0	0	0	IDO1|1;PDCD1LG2|1;PLA2G2D|1;LRRC32|1	4	104	434	85180
regulation of peptide hormone secretion	GO:0090276	0.00205	0.00975	0	0	0	0	IFNG|1;NDUFAF2|1;C2CD2L|1;GPLD1|1;CD38|1;AKAP5|1;CCL5|1	7	343	434	85180
coagulation	GO:0050817	0.00209	0.00993	0	0	0	0	TBXA2R|1;ESAM|1;EHD1|1;TFPI|1;HSPB1|1;GNA11|1;ALDOA|1;ITGB3|1;CEACAM1|1;PDE2A|1;MAPK3|1;ZFPM1|1	12	878	434	85180
alcohol metabolic process	GO:0006066	0.00211	0.00999	0	0	0	0	DGAT1|1;DPM2|1;IFNG|1;WNT4|1;ITPKC|1;GPLD1|1;MVK|1;OSBPL5|1;BCO1|1;PLA2G2D|1;ENPP7|1	11	763	434	85180
G-protein coupled receptor signaling pathway	GO:0007186	0.00211	0.01	0	0	0	0	TBXA2R|1;RGS3|1;CCL25|1;CXCL13|1;GPR19|1;GNA11|1;CXCL11|1;GRK4|1;CXCL10|1;CXCL9|1;CCL4|1;PDE2A|1;AKAP5|1;PDGFRB|1;SFRP4|1;OR51E1|1;CCL5|1;GNB2|1;VIP|1;KLF16|1;GRIK3|1;NPR1|1;CCL7|1;GTF2H2|1	24	2459	434	85180
T cell costimulation	GO:0031295	0.00212	0.01	0	0	0	0	PDCD1LG2|1;EFNB2|1;TNFRSF13C|1;PDCD1|1	4	105	434	85180
regulation of activated T cell proliferation	GO:0046006	0.00216	0.0102	0	0	0	0	IDO1|1;PDCD1LG2|1;LRRC32|1	3	50	434	85180
astrocyte differentiation	GO:0048708	0.00219	0.0104	0	0	0	0	HES5|1;IFNG|1;TREM2|1;MAPK3|1	4	106	434	85180
regulation of chemokine production	GO:0032642	0.00219	0.0104	0	0	0	0	IFNG|1;TREM2|1;ZFPM1|1;MUL1|1	4	106	434	85180
muscle organ development	GO:0007517	0.0022	0.0104	0	0	0	0	DLL4|1;HEYL|1;MYH6|1;SMTNL1|1;EFNB2|1;CXCL10|1;PKP2|1;ZFPM1|1;MRAS|1	9	547	434	85180
snRNA metabolic process	GO:0016073	0.00224	0.0106	0	0	0	0	EXOSC4|1;INTS11|1;POLR2E|1;INTS12|1;SNAPC4|1	5	177	434	85180
Golgi inheritance	GO:0048313	0.00226	0.0106	0	0	0	0	PLK3|1;MAPK3|1	2	14	434	85180
regulation of rRNA processing	GO:2000232	0.00226	0.0106	0	0	0	0	HEATR1|1;RIOK2|1	2	14	434	85180
glomerular mesangial cell proliferation	GO:0072110	0.00226	0.0106	0	0	0	0	IFNG|1;PDGFRB|1	2	14	434	85180
vitamin biosynthetic process	GO:0009110	0.00227	0.0106	0	0	0	0	IFNG|1;BCO1|1;PSAT1|1;MMAB|1	4	107	434	85180
regulation of leukocyte mediated cytotoxicity	GO:0001910	0.00227	0.0106	0	0	0	0	IL21|1;CEACAM1|1;SMAGP|1;TAP1|1	4	107	434	85180
cell-cell recognition	GO:0009988	0.00227	0.0106	0	0	0	0	ALDOA|1;SPA17|1;GLIPR1L1|1;CATSPER3|1	4	107	434	85180
regulation of T cell apoptotic process	GO:0070232	0.00228	0.0107	0	0	0	0	IDO1|1;CCL5|1;PDCD1|1	3	51	434	85180
odontogenesis	GO:0042476	0.0023	0.0108	0	0	0	0	SDC1|1;WNT7B|1;SP6|1;SNX10|1;HACD1|1	5	178	434	85180
isoprenoid metabolic process	GO:0006720	0.00231	0.0108	0	0	0	0	DGAT1|1;DPM2|1;SDC1|1;GPIHBP1|1;MVK|1;BCO1|1	6	260	434	85180
fatty acid derivative metabolic process	GO:1901568	0.00231	0.0108	0	0	0	0	DGAT1|1;ELOVL1|1;PPT2|1;HACD1|1;MAPK3|1;FADS1|1	6	260	434	85180
artery development	GO:0060840	0.00235	0.0109	0	0	0	0	DLL4|1;EFNB2|1;PDE2A|1;PDGFRB|1	4	108	434	85180
lymphocyte costimulation	GO:0031294	0.00235	0.0109	0	0	0	0	PDCD1LG2|1;EFNB2|1;TNFRSF13C|1;PDCD1|1	4	108	434	85180
phototransduction, visible light	GO:0007603	0.00235	0.0109	0	0	0	0	SDC1|1;GNA11|1;GRK4|1;BCO1|1	4	108	434	85180
ribonucleoside biosynthetic process	GO:0042455	0.00236	0.011	0	0	0	0	ATP5PF|1;ALDOA|1;AK1|1;ATP5F1D|1;COASY|1;APRT|1	6	261	434	85180
positive regulation of peptide secretion	GO:0002793	0.00241	0.0112	0	0	0	0	IFNG|1;CLEC4E|1;C2CD2L|1;GPLD1|1;TREM2|1;CD38|1;MAPK3|1	7	353	434	85180
macrophage migration	GO:1905517	0.00241	0.0112	0	0	0	0	TREM2|1;CCL5|1;MAPK3|1	3	52	434	85180
regulation of lipid storage	GO:0010883	0.00241	0.0112	0	0	0	0	EHD1|1;PNPLA2|1;ITGB3|1	3	52	434	85180
response to amino acid starvation	GO:1990928	0.00241	0.0112	0	0	0	0	EIF4EBP1|1;MAPK3|1;NPRL2|1	3	52	434	85180
negative regulation of endothelial cell migration	GO:0010596	0.00241	0.0112	0	0	0	0	TBXA2R|1;CXCL13|1;DLL4|1	3	52	434	85180
lipid storage	GO:0019915	0.00243	0.0112	0	0	0	0	DGAT1|1;EHD1|1;PNPLA2|1;ITGB3|1	4	109	434	85180
regulation of chromosome organization	GO:0033044	0.00245	0.0113	0	0	0	0	ZNHIT1|1;ASF1A|1;KDM5A|1;MAPK15|1;MAPK3|1;HNRNPU|1;RIOK2|1;GTF2H2|1;POU5F1|1	9	556	434	85180
establishment of protein localization to mitochondrion	GO:0072655	0.00245	0.0113	0	0	0	0	TIMM13|1;GZMB|1;PMPCA|1;PDE2A|1;PSMB7|1;TIMM8B|1	6	263	434	85180
divalent metal ion transport	GO:0070838	0.00248	0.0115	0	0	0	0	TOR2A|1;THY1|1;CXCL11|1;PMPCA|1;CXCL10|1;CXCL9|1;CCL4|1;PDE2A|1;AKAP5|1;SLC39A4|1;PDGFRB|1;CCL5|1;CATSPER3|1	13	1017	434	85180
negative regulation of cell activation	GO:0050866	0.0025	0.0115	0	0	0	0	IDO1|1;PDCD1LG2|1;CEACAM1|1;PLA2G2D|1;THOC1|1;LRRC32|1	6	264	434	85180
fibril organization	GO:0097435	0.0025	0.0115	0	0	0	0	ESAM|1;RHOV|1;COL5A3|1;WNT4|1;MYH6|1;ALDOA|1;PLS1|1;FHOD1|1;TPPP3|1;TWF2|1;PLK3|1;TUBG2|1;CRAD|1;PDGFRB|1;PLOD2|1;PKP2|1;SPIRE1|1	17	1527	434	85180
positive regulation of protein secretion	GO:0050714	0.00253	0.0116	0	0	0	0	IFNG|1;CLEC4E|1;C2CD2L|1;GPLD1|1;TREM2|1;CD38|1;MAPK3|1	7	356	434	85180
positive regulation of translation	GO:0045727	0.00253	0.0116	0	0	0	0	BCDIN3D|1;MRPS27|1;CCL5|1;MAPK3|1;POU5F1|1	5	182	434	85180
mitochondrial gene expression	GO:0140053	0.00253	0.0116	0	0	0	0	MRPL36|1;MRPS2|1;AURKAIP1|1;MRPS27|1;MRPS26|1	5	182	434	85180
epidermis development	GO:0008544	0.00254	0.0117	0	0	0	0	IVL|1;SPRR1A|1;HES5|1;KLK12|1;FOXQ1|1;SPRR3|1;ZNF750|1;SFRP4|1;PKP2|1	9	559	434	85180
regulation of hormone metabolic process	GO:0032350	0.00255	0.0117	0	0	0	0	IFNG|1;WNT4|1;STUB1|1	3	53	434	85180
negative regulation of myeloid leukocyte differentiation	GO:0002762	0.00255	0.0117	0	0	0	0	TCTA|1;CEACAM1|1;ZFPM1|1	3	53	434	85180
cellular component assembly involved in morphogenesis	GO:0010927	0.00257	0.0118	0	0	0	0	TMEM141|1;MYH6|1;SSX2IP|1;FAM161A|1;JHY|1;SNX10|1;PDGFRB|1;MAPK15|1;CPLANE2|1	9	560	434	85180
regulation of membrane permeability	GO:0090559	0.00259	0.0119	0	0	0	0	GZMB|1;TMEM102|1;RHOT2|1;MUL1|1	4	111	434	85180
regulation of sequence-specific DNA binding transcription factor activity	GO:0051090	0.0026	0.0119	0	0	0	0	FOXS1|1;HEYL|1;CYTL1|1;TNFRSF8|1;DDRGK1|1;SFRP4|1;KDM5A|1;TBX6|1;MAPK3|1	9	561	434	85180
positive regulation of exosomal secretion	GO:1903543	0.0026	0.0119	0	0	0	0	SDC1|1;IFNG|1	2	15	434	85180
axo-dendritic protein transport	GO:0099640	0.0026	0.0119	0	0	0	0	HSPB1|1;HNRNPU|1	2	15	434	85180
regulation of chronic inflammatory response	GO:0002676	0.0026	0.0119	0	0	0	0	IDO1|1;CCL5|1	2	15	434	85180
positive regulation of hormone biosynthetic process	GO:0046886	0.0026	0.0119	0	0	0	0	IFNG|1;WNT4|1	2	15	434	85180
fat-soluble vitamin biosynthetic process	GO:0042362	0.0026	0.0119	0	0	0	0	IFNG|1;BCO1|1	2	15	434	85180
negative regulation of gene silencing by miRNA	GO:0060965	0.0026	0.0119	0	0	0	0	BCDIN3D|1;POU5F1|1	2	15	434	85180
pyrimidine ribonucleoside catabolic process	GO:0046133	0.0026	0.0119	0	0	0	0	APOBEC3C|1;APOBEC3F|1	2	15	434	85180
regulation of anatomical structure size	GO:0090066	0.00261	0.0119	0	0	0	0	TBXA2R|1;ESAM|1;LRRC8D|1;SMTNL1|1;PLS1|1;WNT7B|1;TWF2|1;CD38|1;CRAD|1;VIP|1;NPR1|1;SPIRE1|1;SOD2|1	13	1023	434	85180
divalent inorganic cation transport	GO:0072511	0.00261	0.0119	0	0	0	0	TOR2A|1;THY1|1;CXCL11|1;PMPCA|1;CXCL10|1;CXCL9|1;CCL4|1;PDE2A|1;AKAP5|1;SLC39A4|1;PDGFRB|1;CCL5|1;CATSPER3|1	13	1023	434	85180
positive regulation of nervous system development	GO:0051962	0.00262	0.0119	0	0	0	0	SPINT1|1;HEYL|1;IFNG|1;MOB2|1;LHX5|1;TREM2|1;TWF2|1;AKAP5|1;CCL5|1;MUL1|1;GDF5|1	11	785	434	85180
insulin secretion	GO:0030073	0.00265	0.012	0	0	0	0	IFNG|1;NDUFAF2|1;C2CD2L|1;GPLD1|1;CD38|1;AKAP5|1;CCL5|1	7	359	434	85180
cell-substrate adhesion	GO:0031589	0.00266	0.0121	0	0	0	0	GBP1|1;CCL25|1;COL5A3|1;EGFL6|1;THY1|1;ADAM15|1;WNT4|1;ITGB3|1;HACD1|1	9	563	434	85180
regulation of plasma lipoprotein particle levels	GO:0097006	0.00268	0.0121	0	0	0	0	DGAT1|1;EHD1|1;GPLD1|1;GPIHBP1|1	4	112	434	85180
negative regulation of epithelial cell differentiation	GO:0030857	0.00269	0.0121	0	0	0	0	HES5|1;IFNG|1;NOTCH4|1	3	54	434	85180
triglyceride catabolic process	GO:0019433	0.00269	0.0121	0	0	0	0	PNPLA2|1;GPLD1|1;FABP7|1	3	54	434	85180
cell fate determination	GO:0001709	0.00269	0.0121	0	0	0	0	HES5|1;NOTCH4|1;POU5F1|1	3	54	434	85180
negative regulation of response to biotic stimulus	GO:0002832	0.00269	0.0121	0	0	0	0	CEACAM1|1;NLRX1|1;MUL1|1	3	54	434	85180
regulation of B cell activation	GO:0050864	0.00269	0.0121	0	0	0	0	IFNG|1;IL21|1;TNFRSF13C|1;CD38|1;TNIP2|1;THOC1|1	6	268	434	85180
regulation of chromatin modification	GO:1903308	0.00271	0.0122	0	0	0	0	ZNHIT1|1;ASF1A|1;KDM5A|1;MAPK3|1;POU5F1|1	5	185	434	85180
ERAD pathway	GO:0036503	0.00271	0.0122	0	0	0	0	TMEM129|1;UBE2J2|1;STUB1|1;BCAP31|1;TMEM259|1	5	185	434	85180
myotube differentiation	GO:0014902	0.00271	0.0122	0	0	0	0	EHD1|1;CXCL10|1;CXCL9|1;HACD1|1;CEACAM5|1	5	185	434	85180
negative regulation of catalytic activity	GO:0043086	0.00271	0.0122	0	0	0	0	SPINT1|1;LAMP3|1;INKA1|1;IFNG|1;THY1|1;TFPI|1;HSPB1|1;CEACAM1|1;PODN|1;AKAP5|1;KDM5A|1;PSMB7|1;CNST|1;PPP1R14D|1;HNRNPU|1;NPRL2|1	16	1408	434	85180
cellular response to toxic substance	GO:0097237	0.00273	0.0123	0	0	0	0	ENDOG|1;HBA2|1;NXN|1;LPO|1;DUOX1|1;CCL7|1;SOD2|1	7	361	434	85180
cell death in response to oxidative stress	GO:0036473	0.00276	0.0124	0	0	0	0	PDK1|1;HSPB1|1;ENDOG|1;SOD2|1	4	113	434	85180
protein localization to mitochondrion	GO:0070585	0.00279	0.0125	0	0	0	0	TIMM13|1;GZMB|1;PMPCA|1;PDE2A|1;PSMB7|1;TIMM8B|1	6	270	434	85180
brain development	GO:0007420	0.00282	0.0126	0	0	0	0	HES5|1;POTEE|1;WNT4|1;BCL2A1|1;LHX5|1;MBD3|1;JHY|1;WNT7B|1;AKAP5|1;OTX1|1;NCOA6|1;NAGLU|1;SDF4|1;FABP7|1	14	1157	434	85180
cellular protein complex localization	GO:0034629	0.00283	0.0127	0	0	0	0	EXOC3L2|1;GPN2|1;EXOC8|1	3	55	434	85180
metanephros development	GO:0001656	0.00285	0.0128	0	0	0	0	HES5|1;WNT4|1;WNT7B|1;PDGFRB|1	4	114	434	85180
organophosphate biosynthetic process	GO:0090407	0.00286	0.0128	0	0	0	0	DGAT1|1;DPM2|1;CYC1|1;IDO1|1;IFNG|1;NAPRT|1;PDK1|1;ATP5PF|1;CWH43|1;GUCY2C|1;ITPKC|1;ELOVL1|1;ALDOA|1;PNPLA2|1;PIGQ|1;AK1|1;TREM2|1;MVK|1;ATP5F1D|1;PDE2A|1;COASY|1;PPT2|1;AKAP5|1;PLA2G2D|1;HACD1|1;VIP|1;TKT|1;NPR1|1;FADS1|1;APRT|1	30	3401	434	85180
plasma membrane bounded cell projection morphogenesis	GO:0120039	0.00288	0.0129	0	0	0	0	LYPLA2|1;ROBO3|1;ARTN|1;THY1|1;EFNB2|1;ROBO4|1;PSPN|1;WNT7B|1;TWF2|1;MAPK3|1;MUL1|1	11	795	434	85180
ear development	GO:0043583	0.0029	0.0129	0	0	0	0	SLC9A3R2|1;HES5|1;CYTL1|1;PDGFRB|1;OTX1|1;MAPK3|1;NAGLU|1	7	365	434	85180
multi-multicellular organism process	GO:0044706	0.0029	0.0129	0	0	0	0	PGF|1;IDO1|1;WNT4|1;RLN1|1;CD38|1;AKAP5|1;MAPK3|1	7	365	434	85180
cellular response to peptide	GO:1901653	0.0029	0.0129	0	0	0	0	ATP6V0B|1;EIF4EBP1|1;SLC2A8|1;ATP6V1H|1;GPLD1|1;CEACAM1|1;TREM2|1;GNB2|1;MAPK3|1;APRT|1	10	681	434	85180
positive regulation of lipid metabolic process	GO:0045834	0.00291	0.013	0	0	0	0	IFNG|1;WNT4|1;PNPLA2|1;GPLD1|1;PDGFRB|1	5	188	434	85180
negative regulation of cellular catabolic process	GO:0031330	0.00294	0.0131	0	0	0	0	LAMP3|1;GPLD1|1;CPTP|1;TREM2|1;DDRGK1|1;VIP|1;HNRNPU|1	7	366	434	85180
nucleoside biosynthetic process	GO:0009163	0.00294	0.0131	0	0	0	0	ATP5PF|1;ALDOA|1;AK1|1;ATP5F1D|1;COASY|1;APRT|1	6	273	434	85180
chemokine production	GO:0032602	0.00294	0.0131	0	0	0	0	IFNG|1;TREM2|1;ZFPM1|1;MUL1|1	4	115	434	85180
coenzyme metabolic process	GO:0006732	0.00295	0.0131	0	0	0	0	DGAT1|1;COQ4|1;IDO1|1;IFNG|1;NAPRT|1;PDK1|1;ELOVL1|1;ALDOA|1;MVK|1;CD38|1;COASY|1;PPT2|1;HACD1|1;TKT|1	14	1163	434	85180
receptor guanylyl cyclase signaling pathway	GO:0007168	0.00296	0.0131	0	0	0	0	GUCY2C|1;NPR1|1	2	16	434	85180
positive regulation of smooth muscle cell apoptotic process	GO:0034393	0.00296	0.0131	0	0	0	0	IFNG|1;SOD2|1	2	16	434	85180
spinal cord association neuron differentiation	GO:0021527	0.00296	0.0131	0	0	0	0	LMO4|1;LHX5|1	2	16	434	85180
regulation of cGMP-mediated signaling	GO:0010752	0.00296	0.0131	0	0	0	0	PDE2A|1;NPR1|1	2	16	434	85180
induction of positive chemotaxis	GO:0050930	0.00296	0.0131	0	0	0	0	PGF|1;ARTN|1	2	16	434	85180
negative regulation of cell migration involved in sprouting angiogenesis	GO:0090051	0.00296	0.0131	0	0	0	0	TBXA2R|1;DLL4|1	2	16	434	85180
regulation of tyrosine phosphorylation of Stat1 protein	GO:0042510	0.00296	0.0131	0	0	0	0	IFNG|1;IL21|1	2	16	434	85180
dendrite self-avoidance	GO:0070593	0.00296	0.0131	0	0	0	0	ROBO3|1;ROBO4|1	2	16	434	85180
mast cell chemotaxis	GO:0002551	0.00296	0.0131	0	0	0	0	PGF|1;CCL5|1	2	16	434	85180
positive regulation of protein sumoylation	GO:0033235	0.00296	0.0131	0	0	0	0	TOLLIP|1;MUL1|1	2	16	434	85180
negative regulation of vascular permeability	GO:0043116	0.00296	0.0131	0	0	0	0	CEACAM1|1;PDE2A|1	2	16	434	85180
regulation of humoral immune response	GO:0002920	0.00297	0.0131	0	0	0	0	CXCL13|1;C1S|1;CFHR1|1;CFB|1;C1R|1	5	189	434	85180
mitochondrial translation	GO:0032543	0.00297	0.0131	0	0	0	0	MRPL36|1;MRPS2|1;AURKAIP1|1;MRPS27|1;MRPS26|1	5	189	434	85180
branching involved in blood vessel morphogenesis	GO:0001569	0.00298	0.0131	0	0	0	0	DLL4|1;NOTCH4|1;WNT7B|1	3	56	434	85180
regulation of establishment of protein localization to plasma membrane	GO:0090003	0.00298	0.0131	0	0	0	0	IFNG|1;PLS1|1;CNST|1	3	56	434	85180
regulation of mononuclear cell migration	GO:0071675	0.00298	0.0131	0	0	0	0	CXCL10|1;CCL5|1;MAPK3|1	3	56	434	85180
regulation of ion homeostasis	GO:2000021	0.003	0.0131	0	0	0	0	THY1|1;CXCL11|1;CXCL10|1;CXCL9|1;AKAP5|1;NPR1|1	6	274	434	85180
vitamin metabolic process	GO:0006766	0.003	0.0131	0	0	0	0	IFNG|1;NAPRT|1;BCO1|1;COASY|1;PSAT1|1;MMAB|1	6	274	434	85180
negative regulation of response to external stimulus	GO:0032102	0.00302	0.0132	0	0	0	0	CXCL13|1;TFPI|1;WNT4|1;CEACAM1|1;MVK|1;NLRX1|1;MUL1|1;FABP7|1	8	468	434	85180
negative regulation of binding	GO:0051100	0.00304	0.0133	0	0	0	0	ADAM15|1;CFHR1|1;STUB1|1;MAPK3|1;ZFPM1|1	5	190	434	85180
positive regulation of purine nucleotide biosynthetic process	GO:1900373	0.00304	0.0133	0	0	0	0	IFNG|1;TREM2|1;AKAP5|1;VIP|1;NPR1|1	5	190	434	85180
positive regulation of nucleotide biosynthetic process	GO:0030810	0.00304	0.0133	0	0	0	0	IFNG|1;TREM2|1;AKAP5|1;VIP|1;NPR1|1	5	190	434	85180
insulin receptor signaling pathway	GO:0008286	0.00305	0.0133	0	0	0	0	ATP6V0B|1;EIF4EBP1|1;SLC2A8|1;ATP6V1H|1;GPLD1|1;MAPK3|1	6	275	434	85180
antigen receptor-mediated signaling pathway	GO:0050851	0.00306	0.0133	0	0	0	0	GBP1|1;EIF2B2|1;IFNG|1;THY1|1;BTN3A3|1;CEACAM1|1;CD38|1;PSMB7|1	8	469	434	85180
interleukin-1-mediated signaling pathway	GO:0070498	0.00313	0.0136	0	0	0	0	TOLLIP|1;TNIP2|1;PSMB7|1;MAPK3|1	4	117	434	85180
ventricular cardiac muscle tissue morphogenesis	GO:0055010	0.00313	0.0136	0	0	0	0	DLL4|1;MYH6|1;PKP2|1	3	57	434	85180
regulation of mitochondrial outer membrane permeabilization involved in apoptotic signaling pathway	GO:1901028	0.00313	0.0136	0	0	0	0	GZMB|1;TMEM102|1;MUL1|1	3	57	434	85180
pyrimidine-containing compound catabolic process	GO:0072529	0.00313	0.0136	0	0	0	0	APOBEC3C|1;DCTPP1|1;APOBEC3F|1	3	57	434	85180
cell division	GO:0051301	0.00318	0.0138	0	0	0	0	PGF|1;KLHDC8B|1;AHCTF1|1;WNT4|1;TMEM250|1;AURKAIP1|1;PLK3|1;PDGFRB|1;MAPK15|1;HNRNPU|1;RIOK2|1;SPIRE1|1;E4F1|1;POU5F1|1	14	1173	434	85180
positive regulation of neurogenesis	GO:0050769	0.00325	0.0141	0	0	0	0	SPINT1|1;HEYL|1;IFNG|1;MOB2|1;TREM2|1;TWF2|1;AKAP5|1;CCL5|1;MUL1|1;GDF5|1	10	692	434	85180
regulation of STAT cascade	GO:1904892	0.00325	0.0141	0	0	0	0	HES5|1;IFNG|1;IL21|1;PODN|1;CCL5|1	5	193	434	85180
male gonad development	GO:0008584	0.00325	0.0141	0	0	0	0	SDC1|1;ADAM15|1;WNT4|1;PDGFRB|1;KDM5A|1	5	193	434	85180
glycosyl compound biosynthetic process	GO:1901659	0.00327	0.0142	0	0	0	0	ATP5PF|1;ALDOA|1;AK1|1;ATP5F1D|1;COASY|1;APRT|1	6	279	434	85180
calcium ion import	GO:0070509	0.00327	0.0142	0	0	0	0	THY1|1;CXCL11|1;CXCL10|1;CXCL9|1;PDGFRB|1;CATSPER3|1	6	279	434	85180
vascular endothelial growth factor signaling pathway	GO:0038084	0.00329	0.0142	0	0	0	0	PGF|1;HSPB1|1;PDGFRB|1	3	58	434	85180
positive regulation of cell cycle G1/S phase transition	GO:1902808	0.00329	0.0142	0	0	0	0	PAGR1|1;HYAL1|1;DDRGK1|1	3	58	434	85180
snRNA 3'-end processing	GO:0034472	0.00329	0.0142	0	0	0	0	EXOSC4|1;INTS11|1;INTS12|1	3	58	434	85180
aging	GO:0007568	0.0033	0.0142	0	0	0	0	BCL2A1|1;ENDOG|1;MBD3|1;PDGFRB|1;CCL5|1;MAPK3|1;SOD2|1;NDUFS6|1	8	475	434	85180
protein homotetramerization	GO:0051289	0.00333	0.0143	0	0	0	0	GBP5|1;ALDOA|1;DCTPP1|1;SOD2|1	4	119	434	85180
cellular response to steroid hormone stimulus	GO:0071383	0.00334	0.0143	0	0	0	0	PAGR1|1;EIF4EBP1|1;ZNF703|1;HEYL|1;TFPI|1;DDRGK1|1;NCOA6|1;HNRNPU|1	8	476	434	85180
negative regulation of single stranded viral RNA replication via double stranded DNA intermediate	GO:0045869	0.00335	0.0143	0	0	0	0	APOBEC3C|1;APOBEC3F|1	2	17	434	85180
positive regulation of meiotic nuclear division	GO:0045836	0.00335	0.0143	0	0	0	0	WNT4|1;MAPK15|1	2	17	434	85180
regulation of NLRP3 inflammasome complex assembly	GO:1900225	0.00335	0.0143	0	0	0	0	GBP5|1;CPTP|1	2	17	434	85180
negative regulation of posttranscriptional gene silencing	GO:0060149	0.00335	0.0143	0	0	0	0	BCDIN3D|1;POU5F1|1	2	17	434	85180
metanephric mesenchyme development	GO:0072075	0.00335	0.0143	0	0	0	0	WNT4|1;PDGFRB|1	2	17	434	85180
regulation of ribosome biogenesis	GO:0090069	0.00335	0.0143	0	0	0	0	HEATR1|1;RIOK2|1	2	17	434	85180
fatty acid beta-oxidation using acyl-CoA dehydrogenase	GO:0033539	0.00335	0.0143	0	0	0	0	ACOX3|1;IVD|1	2	17	434	85180
negative regulation of gene silencing by RNA	GO:0060967	0.00335	0.0143	0	0	0	0	BCDIN3D|1;POU5F1|1	2	17	434	85180
positive regulation of membrane protein ectodomain proteolysis	GO:0051044	0.00335	0.0143	0	0	0	0	IFNG|1;GPLD1|1	2	17	434	85180
linoleic acid metabolic process	GO:0043651	0.00335	0.0143	0	0	0	0	ELOVL1|1;FADS1|1	2	17	434	85180
regulation of canonical Wnt signaling pathway	GO:0060828	0.00336	0.0144	0	0	0	0	ZNF703|1;WNT4|1;TMEM88|1;ZBED2|1;SFRP4|1;PSMB7|1;POU5F1|1	7	375	434	85180
regulation of myeloid cell differentiation	GO:0045637	0.00339	0.0145	0	0	0	0	IFNG|1;TCTA|1;CEACAM1|1;TREM2|1;CCL5|1;ZFPM1|1	6	281	434	85180
development of primary male sexual characteristics	GO:0046546	0.0034	0.0145	0	0	0	0	SDC1|1;ADAM15|1;WNT4|1;PDGFRB|1;KDM5A|1	5	195	434	85180
neural precursor cell proliferation	GO:0061351	0.0034	0.0145	0	0	0	0	SPINT1|1;DLL4|1;ARTN|1;LHX5|1;FABP7|1	5	195	434	85180
dolichol-linked oligosaccharide biosynthetic process	GO:0006488	0.00343	0.0146	0	0	0	0	DPM2|1;NANS|1;ALG1|1;MPDU1|1	4	120	434	85180
response to pH	GO:0009268	0.00346	0.0147	0	0	0	0	GNA11|1;HYAL1|1;GPLD1|1	3	59	434	85180
cytolysis	GO:0019835	0.00346	0.0147	0	0	0	0	GZMB|1;GPLD1|1;CFHR1|1	3	59	434	85180
adherens junction organization	GO:0034332	0.00347	0.0147	0	0	0	0	ZNF703|1;THY1|1;WNT4|1;PKP2|1;NECTIN4|1	5	196	434	85180
positive regulation of canonical Wnt signaling pathway	GO:0090263	0.00347	0.0147	0	0	0	0	WNT4|1;ZBED2|1;SFRP4|1;PSMB7|1;POU5F1|1	5	196	434	85180
signal release	GO:0023061	0.00349	0.0148	0	0	0	0	TOR2A|1;PPFIA3|1;IFNG|1;NDUFAF2|1;KCNC3|1;VPS18|1;C2CD2L|1;GPLD1|1;CD38|1;AKAP5|1;CCL5|1;VIP|1	12	936	434	85180
negative regulation of gene expression, epigenetic	GO:0045814	0.00355	0.015	0	0	0	0	POLR2E|1;MBD3|1;ASF1A|1;GTF2H2|1;POU5F1|1	5	197	434	85180
activated T cell proliferation	GO:0050798	0.00362	0.0153	0	0	0	0	IDO1|1;PDCD1LG2|1;LRRC32|1	3	60	434	85180
positive regulation of Notch signaling pathway	GO:0045747	0.00362	0.0153	0	0	0	0	HES5|1;DLL4|1;NOTCH4|1	3	60	434	85180
intrinsic apoptotic signaling pathway in response to oxidative stress	GO:0008631	0.00362	0.0153	0	0	0	0	PDK1|1;HSPB1|1;SOD2|1	3	60	434	85180
heart valve morphogenesis	GO:0003179	0.00362	0.0153	0	0	0	0	DLL4|1;HEYL|1;ZFPM1|1	3	60	434	85180
cell-substrate junction assembly	GO:0007044	0.00364	0.0154	0	0	0	0	CD151|1;THY1|1;WNT4|1;ITGB3|1	4	122	434	85180
neuron death	GO:0070997	0.00365	0.0154	0	0	0	0	IFNG|1;FOXQ1|1;ENDOG|1;EFNB2|1;CCL5|1;TMEM259|1;SOD2|1;GDF5|1	8	483	434	85180
regulation of neuron projection development	GO:0010975	0.00366	0.0154	0	0	0	0	ACAP3|1;THY1|1;MOB2|1;EFNB2|1;TNFRSF8|1;TWF2|1;CD38|1;AKAP5|1;TBX6|1;MUL1|1	10	704	434	85180
zymogen activation	GO:0031638	0.0037	0.0156	0	0	0	0	PRSS12|1;CRADD|1;CLEC3B|1;MUL1|1;C1R|1	5	199	434	85180
calcium ion transport	GO:0006816	0.00371	0.0156	0	0	0	0	TOR2A|1;THY1|1;CXCL11|1;PMPCA|1;CXCL10|1;CXCL9|1;CCL4|1;PDE2A|1;AKAP5|1;PDGFRB|1;CCL5|1;CATSPER3|1	12	943	434	85180
positive regulation of beta-amyloid formation	GO:1902004	0.00375	0.0157	0	0	0	0	IFNG|1;GSAP|1	2	18	434	85180
NLRP3 inflammasome complex assembly	GO:0044546	0.00375	0.0157	0	0	0	0	GBP5|1;CPTP|1	2	18	434	85180
chaperone-mediated protein transport	GO:0072321	0.00375	0.0157	0	0	0	0	TIMM13|1;TIMM8B|1	2	18	434	85180
positive regulation of transcription of Notch receptor target	GO:0007221	0.00375	0.0157	0	0	0	0	HEYL|1;NOTCH4|1	2	18	434	85180
regulation of exosomal secretion	GO:1903541	0.00375	0.0157	0	0	0	0	SDC1|1;IFNG|1	2	18	434	85180
endothelial tube morphogenesis	GO:0061154	0.00375	0.0157	0	0	0	0	DLL4|1;CXCL10|1	2	18	434	85180
preassembly of GPI anchor in ER membrane	GO:0016254	0.00375	0.0157	0	0	0	0	DPM2|1;PIGQ|1	2	18	434	85180
chaperone-mediated autophagy	GO:0061684	0.00375	0.0157	0	0	0	0	PLK3|1;STUB1|1	2	18	434	85180
lens fiber cell development	GO:0070307	0.00375	0.0157	0	0	0	0	WNT7B|1;BFSP2|1	2	18	434	85180
regulation of JAK-STAT cascade	GO:0046425	0.00378	0.0158	0	0	0	0	HES5|1;IFNG|1;IL21|1;PODN|1;CCL5|1	5	200	434	85180
positive regulation of vasoconstriction	GO:0045907	0.0038	0.0158	0	0	0	0	TBXA2R|1;SMTNL1|1;CD38|1	3	61	434	85180
positive regulation of cell-matrix adhesion	GO:0001954	0.0038	0.0158	0	0	0	0	CCL25|1;THY1|1;WNT4|1	3	61	434	85180
positive regulation of cell development	GO:0010720	0.00383	0.016	0	0	0	0	SPINT1|1;ZNF703|1;HEYL|1;IFNG|1;MOB2|1;TREM2|1;TWF2|1;AKAP5|1;CCL5|1;MUL1|1;GDF5|1	11	826	434	85180
coenzyme biosynthetic process	GO:0009108	0.00384	0.016	0	0	0	0	COQ4|1;IDO1|1;IFNG|1;NAPRT|1;PDK1|1;ELOVL1|1;ALDOA|1;COASY|1;PPT2|1;HACD1|1	10	709	434	85180
embryonic placenta development	GO:0001892	0.00386	0.016	0	0	0	0	SPINT1|1;PCDH12|1;WNT7B|1;NCOA6|1	4	124	434	85180
platelet activation	GO:0030168	0.00393	0.0164	0	0	0	0	TBXA2R|1;HSPB1|1;GNA11|1;ALDOA|1;ITGB3|1;CEACAM1|1;MAPK3|1	7	386	434	85180
mesenchymal cell development	GO:0014031	0.00394	0.0164	0	0	0	0	ZNF703|1;HEYL|1;ADAM15|1;WNT4|1;MAPK3|1	5	202	434	85180
bone remodeling	GO:0046849	0.00397	0.0165	0	0	0	0	ITGB3|1;CD38|1;SNX10|1;GDF5|1	4	125	434	85180
ncRNA transcription	GO:0098781	0.00397	0.0165	0	0	0	0	INTS11|1;POLR2E|1;INTS12|1;SNAPC4|1	4	125	434	85180
positive regulation of cell division	GO:0051781	0.00403	0.0167	0	0	0	0	PGF|1;WNT4|1;PDGFRB|1;MAPK15|1;HNRNPU|1	5	203	434	85180
ureteric bud development	GO:0001657	0.00408	0.0169	0	0	0	0	PGF|1;SDC1|1;WNT4|1;PSPN|1	4	126	434	85180
cytokine secretion	GO:0050663	0.0041	0.017	0	0	0	0	GBP1|1;IFNG|1;CLEC4E|1;GBP5|1;CPTP|1;MAPK3|1;LRRC32|1	7	389	434	85180
positive regulation of cell growth	GO:0030307	0.00411	0.017	0	0	0	0	EXOSC4|1;HYAL1|1;TWF2|1;CD38|1;MUL1|1	5	204	434	85180
positive regulation of B cell proliferation	GO:0030890	0.00416	0.0172	0	0	0	0	IL21|1;TNFRSF13C|1;CD38|1	3	63	434	85180
heterophilic cell-cell adhesion via plasma membrane cell adhesion molecules	GO:0007157	0.00416	0.0172	0	0	0	0	SMAGP|1;NECTIN4|1;CEACAM5|1	3	63	434	85180
regulation of cytolysis	GO:0042268	0.00418	0.0172	0	0	0	0	GPLD1|1;CFHR1|1	2	19	434	85180
regulation of hepatocyte proliferation	GO:2000345	0.00418	0.0172	0	0	0	0	IFNG|1;CEACAM1|1	2	19	434	85180
organelle inheritance	GO:0048308	0.00418	0.0172	0	0	0	0	PLK3|1;MAPK3|1	2	19	434	85180
regulation of metallopeptidase activity	GO:1905048	0.00418	0.0172	0	0	0	0	DDRGK1|1;MAPK3|1	2	19	434	85180
tyrosine phosphorylation of Stat1 protein	GO:0042508	0.00418	0.0172	0	0	0	0	IFNG|1;IL21|1	2	19	434	85180
positive regulation of ERAD pathway	GO:1904294	0.00418	0.0172	0	0	0	0	BCAP31|1;TMEM259|1	2	19	434	85180
glomerular mesangium development	GO:0072109	0.00418	0.0172	0	0	0	0	IFNG|1;PDGFRB|1	2	19	434	85180
protein localization to microtubule	GO:0035372	0.00418	0.0172	0	0	0	0	ABHD17A|1;HNRNPU|1	2	19	434	85180
positive regulation of telomere capping	GO:1904355	0.00418	0.0172	0	0	0	0	MAPK15|1;MAPK3|1	2	19	434	85180
endothelial cell morphogenesis	GO:0001886	0.00418	0.0172	0	0	0	0	COL18A1|1;NOTCH4|1	2	19	434	85180
mesonephric tubule development	GO:0072164	0.0042	0.0172	0	0	0	0	PGF|1;SDC1|1;WNT4|1;PSPN|1	4	127	434	85180
mesonephric epithelium development	GO:0072163	0.0042	0.0172	0	0	0	0	PGF|1;SDC1|1;WNT4|1;PSPN|1	4	127	434	85180
cellular oxidant detoxification	GO:0098869	0.0042	0.0172	0	0	0	0	HBA2|1;NXN|1;LPO|1;DUOX1|1;SOD2|1	5	205	434	85180
proteasomal protein catabolic process	GO:0010498	0.00423	0.0173	0	0	0	0	FBXL6|1;LAMP3|1;HECTD3|1;TMEM129|1;UBE2J2|1;ZFAND2A|1;TREM2|1;PLK3|1;DDRGK1|1;STUB1|1;PSMB7|1;BCAP31|1;TMEM259|1	13	1084	434	85180
regulation of transmembrane transport	GO:0034762	0.00423	0.0173	0	0	0	0	TOR2A|1;IFNG|1;THY1|1;KCNC3|1;CXCL11|1;KCNK6|1;EFNB2|1;ITLN1|1;CXCL10|1;CXCL9|1;TREM2|1;PDGFRB|1;CATSPER3|1	13	1084	434	85180
response to UV	GO:0009411	0.00428	0.0175	0	0	0	0	IVL|1;HYAL1|1;COPS9|1;SDF4|1;GTF2H2|1	5	206	434	85180
negative regulation of neuron projection development	GO:0010977	0.00428	0.0175	0	0	0	0	THY1|1;EFNB2|1;TNFRSF8|1;CD38|1;TBX6|1	5	206	434	85180
cellular response to peptide hormone stimulus	GO:0071375	0.00429	0.0175	0	0	0	0	ATP6V0B|1;EIF4EBP1|1;SLC2A8|1;ATP6V1H|1;GPLD1|1;CEACAM1|1;GNB2|1;MAPK3|1;APRT|1	9	606	434	85180
T cell activation involved in immune response	GO:0002286	0.00432	0.0176	0	0	0	0	IFNG|1;CLEC4E|1;CEACAM1|1;ZFPM1|1	4	128	434	85180
protein lipidation	GO:0006497	0.00432	0.0176	0	0	0	0	DPM2|1;THY1|1;CWH43|1;PIGQ|1;GPLD1|1;GPIHBP1|1;ABHD17A|1;CEACAM5|1	8	497	434	85180
response to ischemia	GO:0002931	0.00435	0.0177	0	0	0	0	EIF4EBP1|1;TREM2|1;STUB1|1	3	64	434	85180
neutral lipid catabolic process	GO:0046461	0.00435	0.0177	0	0	0	0	PNPLA2|1;GPLD1|1;FABP7|1	3	64	434	85180
binding of sperm to zona pellucida	GO:0007339	0.00435	0.0177	0	0	0	0	ALDOA|1;SPA17|1;GLIPR1L1|1	3	64	434	85180
acylglycerol catabolic process	GO:0046464	0.00435	0.0177	0	0	0	0	PNPLA2|1;GPLD1|1;FABP7|1	3	64	434	85180
monocarboxylic acid metabolic process	GO:0032787	0.00445	0.0181	0	0	0	0	LYPLA2|1;ACOX3|1;SLC27A4|1;IDO1|1;IFNG|1;PDK1|1;SLC27A2|1;ELOVL1|1;ALDOA|1;CEACAM1|1;IVD|1;HACD1|1;MAPK3|1;FADS1|1;NDUFS6|1	15	1350	434	85180
interleukin-1 beta secretion	GO:0050702	0.00454	0.0184	0	0	0	0	IFNG|1;GBP5|1;CPTP|1	3	65	434	85180
cell differentiation in spinal cord	GO:0021515	0.00454	0.0184	0	0	0	0	DLL4|1;LMO4|1;LHX5|1	3	65	434	85180
transcription from RNA polymerase I promoter	GO:0006360	0.00456	0.0184	0	0	0	0	POLR2E|1;MAPK3|1;HEATR1|1;GTF2H2|1	4	130	434	85180
somite development	GO:0061053	0.00456	0.0184	0	0	0	0	HES5|1;HES2|1;WNT4|1;TBX6|1	4	130	434	85180
glycerolipid metabolic process	GO:0046486	0.00462	0.0187	0	0	0	0	DGAT1|1;DPM2|1;CWH43|1;ELOVL1|1;PNPLA2|1;PIGQ|1;GPLD1|1;OSBPL5|1;PDGFRB|1;PLA2G2D|1;HACD1|1;FABP7|1;TMEM150A|1	13	1096	434	85180
regulation of single stranded viral RNA replication via double stranded DNA intermediate	GO:0045091	0.00463	0.0187	0	0	0	0	APOBEC3C|1;APOBEC3F|1	2	20	434	85180
ventral spinal cord interneuron differentiation	GO:0021514	0.00463	0.0187	0	0	0	0	DLL4|1;LMO4|1	2	20	434	85180
regulation of acute inflammatory response	GO:0002673	0.00464	0.0187	0	0	0	0	C1S|1;CFHR1|1;CCL5|1;CFB|1;C1R|1	5	210	434	85180
negative regulation of immune effector process	GO:0002698	0.00464	0.0187	0	0	0	0	CEACAM1|1;NLRX1|1;TAP1|1;THOC1|1;MUL1|1	5	210	434	85180
mammary gland development	GO:0030879	0.00464	0.0187	0	0	0	0	ZNF703|1;WNT4|1;NOTCH4|1;WNT7B|1;APRT|1	5	210	434	85180
transport along microtubule	GO:0010970	0.00465	0.0187	0	0	0	0	SSNA1|1;SSX2IP|1;HSPB1|1;IFT43|1;RHOT2|1;HNRNPU|1	6	300	434	85180
organophosphate ester transport	GO:0015748	0.00472	0.019	0	0	0	0	SLC35C2|1;G6PC3|1;C2CD2L|1;CPTP|1;OSBPL5|1;SLC37A1|1	6	301	434	85180
polysaccharide metabolic process	GO:0005976	0.00474	0.019	0	0	0	0	NANS|1;PCDH12|1;ALG1|1;CHST7|1;PHKG2|1	5	211	434	85180
regulation of telomere maintenance via telomerase	GO:0032210	0.00474	0.019	0	0	0	0	MAPK15|1;MAPK3|1;HNRNPU|1	3	66	434	85180
neuron recognition	GO:0008038	0.00474	0.019	0	0	0	0	ROBO3|1;PCDH12|1;ROBO4|1	3	66	434	85180
regulation of protein import into nucleus	GO:0042306	0.00483	0.0191	0	0	0	0	IFNG|1;PDE2A|1;AKAP5|1;GDF5|1;POU5F1|1	5	212	434	85180
lipoprotein biosynthetic process	GO:0042158	0.00486	0.0191	0	0	0	0	DPM2|1;THY1|1;CWH43|1;PIGQ|1;GPLD1|1;GPIHBP1|1;ABHD17A|1;CEACAM5|1	8	507	434	85180
viral transcription	GO:0019083	0.00493	0.0191	0	0	0	0	POLR2E|1;RPL18|1;CCL4|1;CCL5|1;GTF2H2|1	5	213	434	85180
protein glycosylation	GO:0006486	0.00493	0.0191	0	0	0	0	DPM2|1;NANS|1;B3GALT6|1;IFNG|1;TMEM115|1;ALG1|1;MUCL1|1;PLOD2|1;GAL3ST1|1;MPDU1|1;GALNT13|1	11	855	434	85180
macromolecule glycosylation	GO:0043413	0.00493	0.0191	0	0	0	0	DPM2|1;NANS|1;B3GALT6|1;IFNG|1;TMEM115|1;ALG1|1;MUCL1|1;PLOD2|1;GAL3ST1|1;MPDU1|1;GALNT13|1	11	855	434	85180
regulation of DNA biosynthetic process	GO:2000278	0.00494	0.0191	0	0	0	0	PDGFRB|1;MAPK15|1;MAPK3|1;HNRNPU|1	4	133	434	85180
detection of visible light	GO:0009584	0.00494	0.0191	0	0	0	0	SDC1|1;GNA11|1;GRK4|1;BCO1|1	4	133	434	85180
mesonephros development	GO:0001823	0.00494	0.0191	0	0	0	0	PGF|1;SDC1|1;WNT4|1;PSPN|1	4	133	434	85180
mitochondrial respiratory chain complex I biogenesis	GO:0097031	0.00494	0.0191	0	0	0	0	NDUFAF2|1;NDUFV3|1;NDUFS6|1	3	67	434	85180
protein N-linked glycosylation	GO:0006487	0.00503	0.0191	0	0	0	0	DPM2|1;NANS|1;ALG1|1;GAL3ST1|1;MPDU1|1	5	214	434	85180
positive regulation of B cell activation	GO:0050871	0.00503	0.0191	0	0	0	0	IFNG|1;IL21|1;TNFRSF13C|1;CD38|1;TNIP2|1	5	214	434	85180
response to ketone	GO:1901654	0.00503	0.0191	0	0	0	0	TBXA2R|1;EIF4EBP1|1;ADAM15|1;CD38|1;CCL5|1;CATSPER3|1	6	305	434	85180
regulation of chromatin organization	GO:1902275	0.00503	0.0191	0	0	0	0	ZNHIT1|1;ASF1A|1;KDM5A|1;MAPK3|1;HNRNPU|1;POU5F1|1	6	305	434	85180
positive regulation of viral process	GO:0048524	0.00507	0.0191	0	0	0	0	TMEM250|1;POLR2E|1;CCL5|1;GTF2H2|1	4	134	434	85180
positive regulation of transferase activity	GO:0051347	0.00509	0.0191	0	0	0	0	IFNG|1;LAMTOR2|1;LMO4|1;ITGB3|1;WNT7B|1;PDGFRB|1;STUB1|1;MAPK15|1;PSMB7|1;CCL5|1;MAPK3|1;MAP2K3|1;MUL1|1	13	1109	434	85180
negative regulation of sodium-dependent phosphate transport	GO:2000119	0.0051	0.0191	0	0	0	0	SFRP4|1	1	1	434	85180
transforming growth factor beta3 activation	GO:0036366	0.0051	0.0191	0	0	0	0	LRRC32|1	1	1	434	85180
outer medullary collecting duct development	GO:0072060	0.0051	0.0191	0	0	0	0	WNT7B|1	1	1	434	85180
cell migration involved in coronary angiogenesis	GO:0060981	0.0051	0.0191	0	0	0	0	PDGFRB|1	1	1	434	85180
regulation of C-C chemokine receptor CCR7 signaling pathway	GO:1903080	0.0051	0.0191	0	0	0	0	TREM2|1	1	1	434	85180
N-terminal peptidyl-serine dimethylation	GO:0035572	0.0051	0.0191	0	0	0	0	NTMT1|1	1	1	434	85180
cartilage homeostasis	GO:1990079	0.0051	0.0191	0	0	0	0	CYTL1|1	1	1	434	85180
protein localization to spindle microtubule	GO:1902889	0.0051	0.0191	0	0	0	0	HNRNPU|1	1	1	434	85180
beta-carotene metabolic process	GO:1901810	0.0051	0.0191	0	0	0	0	BCO1|1	1	1	434	85180
regulation of TRAIL biosynthetic process	GO:0045554	0.0051	0.0191	0	0	0	0	TNFRSF8|1	1	1	434	85180
negative regulation of cell chemotaxis to fibroblast growth factor	GO:1904848	0.0051	0.0191	0	0	0	0	CXCL13|1	1	1	434	85180
GPI anchor release	GO:0006507	0.0051	0.0191	0	0	0	0	GPLD1|1	1	1	434	85180
positive regulation of CD40 signaling pathway	GO:2000350	0.0051	0.0191	0	0	0	0	TREM2|1	1	1	434	85180
vitamin A biosynthetic process	GO:0035238	0.0051	0.0191	0	0	0	0	BCO1|1	1	1	434	85180
regulation of pre-miRNA processing	GO:2000631	0.0051	0.0191	0	0	0	0	BCDIN3D|1	1	1	434	85180
positive regulation of cell differentiation involved in phenotypic switching	GO:1905917	0.0051	0.0191	0	0	0	0	SOD2|1	1	1	434	85180
positive regulation of ribosomal small subunit export from nucleus	GO:2000208	0.0051	0.0191	0	0	0	0	RIOK2|1	1	1	434	85180
amylase secretion	GO:0036394	0.0051	0.0191	0	0	0	0	AKAP5|1	1	1	434	85180
regulation of fructose 1,6-bisphosphate 1-phosphatase activity	GO:0060549	0.0051	0.0191	0	0	0	0	IFNG|1	1	1	434	85180
negative regulation of endothelial cell chemotaxis to fibroblast growth factor	GO:2000545	0.0051	0.0191	0	0	0	0	CXCL13|1	1	1	434	85180
regulation of fructose 1,6-bisphosphate metabolic process	GO:0060551	0.0051	0.0191	0	0	0	0	IFNG|1	1	1	434	85180
positive regulation of chylomicron remnant clearance	GO:0090321	0.0051	0.0191	0	0	0	0	GPIHBP1|1	1	1	434	85180
regulation of metaphase/anaphase transition of meiosis I	GO:1905186	0.0051	0.0191	0	0	0	0	MAPK15|1	1	1	434	85180
positive regulation of vascular smooth muscle cell differentiation involved in phenotypic switching	GO:1905932	0.0051	0.0191	0	0	0	0	SOD2|1	1	1	434	85180
cellular response to alkyl hydroperoxide	GO:0071448	0.0051	0.0191	0	0	0	0	CCL5|1	1	1	434	85180
C-C chemokine receptor CCR7 signaling pathway	GO:0038118	0.0051	0.0191	0	0	0	0	TREM2|1	1	1	434	85180
N-terminal peptidyl-serine methylation	GO:0035570	0.0051	0.0191	0	0	0	0	NTMT1|1	1	1	434	85180
negative regulation of autophagic cell death	GO:1904093	0.0051	0.0191	0	0	0	0	TREM2|1	1	1	434	85180
negative regulation of mast cell differentiation	GO:0060377	0.0051	0.0191	0	0	0	0	ZFPM1|1	1	1	434	85180
visceral muscle development	GO:0007522	0.0051	0.0191	0	0	0	0	MYH6|1	1	1	434	85180
positive regulation of chaperone-mediated autophagy	GO:1904716	0.0051	0.0191	0	0	0	0	PLK3|1	1	1	434	85180
negative regulation of interleukin-4 biosynthetic process	GO:0045403	0.0051	0.0191	0	0	0	0	ZFPM1|1	1	1	434	85180
response to methylamine	GO:0036255	0.0051	0.0191	0	0	0	0	GLDC|1	1	1	434	85180
positive regulation of glucocorticoid metabolic process	GO:0031945	0.0051	0.0191	0	0	0	0	WNT4|1	1	1	434	85180
response to alkyl hydroperoxide	GO:0033195	0.0051	0.0191	0	0	0	0	CCL5|1	1	1	434	85180
response to lipoic acid	GO:1903442	0.0051	0.0191	0	0	0	0	GLDC|1	1	1	434	85180
regulation of ribosomal small subunit export from nucleus	GO:2000206	0.0051	0.0191	0	0	0	0	RIOK2|1	1	1	434	85180
B cell chemotaxis across high endothelial venule	GO:0035769	0.0051	0.0191	0	0	0	0	CXCL13|1	1	1	434	85180
TRAIL biosynthetic process	GO:0045553	0.0051	0.0191	0	0	0	0	TNFRSF8|1	1	1	434	85180
metaphase/anaphase transition of meiosis I	GO:1990949	0.0051	0.0191	0	0	0	0	MAPK15|1	1	1	434	85180
regulation of transforming growth factor beta3 activation	GO:1901398	0.0051	0.0191	0	0	0	0	LRRC32|1	1	1	434	85180
positive regulation of cortisol biosynthetic process	GO:2000066	0.0051	0.0191	0	0	0	0	WNT4|1	1	1	434	85180
regulation of ribosomal subunit export from nucleus	GO:2000200	0.0051	0.0191	0	0	0	0	RIOK2|1	1	1	434	85180
positive regulation of metaphase/anaphase transition of meiotic cell cycle	GO:1902104	0.0051	0.0191	0	0	0	0	MAPK15|1	1	1	434	85180
negative regulation of protein serine/threonine phosphatase activity	GO:1905183	0.0051	0.0191	0	0	0	0	PPP1R14D|1	1	1	434	85180
positive regulation of fructose 1,6-bisphosphate metabolic process	GO:0060552	0.0051	0.0191	0	0	0	0	IFNG|1	1	1	434	85180
regulation of chylomicron remnant clearance	GO:0090320	0.0051	0.0191	0	0	0	0	GPIHBP1|1	1	1	434	85180
positive regulation of ribonucleoprotein complex localization	GO:2000199	0.0051	0.0191	0	0	0	0	RIOK2|1	1	1	434	85180
dCTP catabolic process	GO:0006253	0.0051	0.0191	0	0	0	0	DCTPP1|1	1	1	434	85180
positive regulation of ribosomal subunit export from nucleus	GO:2000202	0.0051	0.0191	0	0	0	0	RIOK2|1	1	1	434	85180
interleukin-18 secretion	GO:0072616	0.0051	0.0191	0	0	0	0	GBP5|1	1	1	434	85180
miRNA 2'-O-methylation	GO:0061715	0.0051	0.0191	0	0	0	0	BCDIN3D|1	1	1	434	85180
positive regulation of TRAIL biosynthetic process	GO:0045556	0.0051	0.0191	0	0	0	0	TNFRSF8|1	1	1	434	85180
dCTP metabolic process	GO:0046065	0.0051	0.0191	0	0	0	0	DCTPP1|1	1	1	434	85180
regulation of carbohydrate phosphatase activity	GO:0032113	0.0051	0.0191	0	0	0	0	IFNG|1	1	1	434	85180
regulation of autophagic cell death	GO:1904092	0.0051	0.0191	0	0	0	0	TREM2|1	1	1	434	85180
positive regulation of CAMKK-AMPK signaling cascade	GO:1905291	0.0051	0.0191	0	0	0	0	TREM2|1	1	1	434	85180
thromboxane A2 signaling pathway	GO:0038193	0.0051	0.0191	0	0	0	0	TBXA2R|1	1	1	434	85180
negative regulation of isotype switching to IgA isotypes	GO:0048297	0.0051	0.0191	0	0	0	0	THOC1|1	1	1	434	85180
N-terminal peptidyl-glycine methylation	GO:0018013	0.0051	0.0191	0	0	0	0	NTMT1|1	1	1	434	85180
RNA localization to chromatin	GO:1990280	0.0051	0.0191	0	0	0	0	HNRNPU|1	1	1	434	85180
NAD salvage	GO:0034355	0.0051	0.0191	0	0	0	0	NAPRT|1	1	1	434	85180
positive regulation of fructose 1,6-bisphosphate 1-phosphatase activity	GO:0060550	0.0051	0.0191	0	0	0	0	IFNG|1	1	1	434	85180
negative regulation of pre-miRNA processing	GO:2000632	0.0051	0.0191	0	0	0	0	BCDIN3D|1	1	1	434	85180
establishment or maintenance of polarity of embryonic epithelium	GO:0016332	0.0051	0.0191	0	0	0	0	WNT7B|1	1	1	434	85180
dTTP catabolic process	GO:0046076	0.0051	0.0191	0	0	0	0	DCTPP1|1	1	1	434	85180
N-terminal peptidyl-serine trimethylation	GO:0035573	0.0051	0.0191	0	0	0	0	NTMT1|1	1	1	434	85180
CMP-N-acetylneuraminate biosynthetic process	GO:0006055	0.0051	0.0191	0	0	0	0	NANS|1	1	1	434	85180
cellular response to triglyceride	GO:0071401	0.0051	0.0191	0	0	0	0	GPLD1|1	1	1	434	85180
lymphocyte chemotaxis across high endothelial venule	GO:0002518	0.0051	0.0191	0	0	0	0	CXCL13|1	1	1	434	85180
positive regulation of C-C chemokine receptor CCR7 signaling pathway	GO:1903082	0.0051	0.0191	0	0	0	0	TREM2|1	1	1	434	85180
positive regulation of meiotic chromosome separation	GO:1905134	0.0051	0.0191	0	0	0	0	MAPK15|1	1	1	434	85180
CMP-N-acetylneuraminate metabolic process	GO:0046381	0.0051	0.0191	0	0	0	0	NANS|1	1	1	434	85180
negative regulation of male gonad development	GO:2000019	0.0051	0.0191	0	0	0	0	WNT4|1	1	1	434	85180
zymogen granule exocytosis	GO:0070625	0.0051	0.0191	0	0	0	0	SDF4|1	1	1	434	85180
positive regulation of metaphase/anaphase transition of meiosis I	GO:1905188	0.0051	0.0191	0	0	0	0	MAPK15|1	1	1	434	85180
negative regulation of testicular blood vessel morphogenesis	GO:0061369	0.0051	0.0191	0	0	0	0	WNT4|1	1	1	434	85180
positive regulation of glucocorticoid biosynthetic process	GO:0031948	0.0051	0.0191	0	0	0	0	WNT4|1	1	1	434	85180
exosomal secretion	GO:1990182	0.0051	0.0191	0	0	0	0	SDC1|1;IFNG|1	2	21	434	85180
positive regulation of hormone metabolic process	GO:0032352	0.0051	0.0191	0	0	0	0	IFNG|1;WNT4|1	2	21	434	85180
positive regulation of steroid biosynthetic process	GO:0010893	0.0051	0.0191	0	0	0	0	IFNG|1;WNT4|1	2	21	434	85180
regulation of triglyceride catabolic process	GO:0010896	0.0051	0.0191	0	0	0	0	PNPLA2|1;GPLD1|1	2	21	434	85180
glucocorticoid biosynthetic process	GO:0006704	0.0051	0.0191	0	0	0	0	WNT4|1;HSD11B1|1	2	21	434	85180
regulation of endothelial cell chemotaxis	GO:2001026	0.0051	0.0191	0	0	0	0	CXCL13|1;HSPB1|1	2	21	434	85180
negative regulation of interleukin-10 production	GO:0032693	0.0051	0.0191	0	0	0	0	IDO1|1;PDCD1LG2|1	2	21	434	85180
regulation of beta-amyloid clearance	GO:1900221	0.0051	0.0191	0	0	0	0	IFNG|1;TREM2|1	2	21	434	85180
phosphatidylserine acyl-chain remodeling	GO:0036150	0.0051	0.0191	0	0	0	0	OSBPL5|1;PLA2G2D|1	2	21	434	85180
cellular response to ethanol	GO:0071361	0.0051	0.0191	0	0	0	0	CCL5|1;CCL7|1	2	21	434	85180
placenta development	GO:0001890	0.00512	0.0191	0	0	0	0	SPINT1|1;PCDH12|1;WNT7B|1;MAPK3|1;NCOA6|1	5	215	434	85180
cellular nitrogen compound catabolic process	GO:0044270	0.00514	0.0192	0	0	0	0	EXOSC4|1;IDO1|1;IFNG|1;HSPB1|1;ALDOA|1;APOBEC3C|1;ENDOG|1;RPL18|1;DCTPP1|1;PDE2A|1;PSMB7|1;VIP|1;APOBEC3F|1;HNRNPU|1	14	1240	434	85180
protein localization to cilium	GO:0061512	0.00515	0.0192	0	0	0	0	EHD1|1;SNX10|1;MAPK15|1	3	68	434	85180
heterotypic cell-cell adhesion	GO:0034113	0.00515	0.0192	0	0	0	0	THY1|1;ITGB3|1;PKP2|1	3	68	434	85180
regulation of leukocyte differentiation	GO:1902105	0.00515	0.0192	0	0	0	0	IFNG|1;TCTA|1;IL21|1;CEACAM1|1;TREM2|1;CCL5|1;ZFPM1|1	7	406	434	85180
regulation of mitotic cell cycle	GO:0007346	0.00516	0.0192	0	0	0	0	EIF4EBP1|1;SSNA1|1;HYAL1|1;AURKAIP1|1;CRADD|1;PLK3|1;PDGFRB|1;HACD1|1;PSMB7|1;MAP2K3|1;HNRNPU|1;RIOK2|1;E4F1|1	13	1111	434	85180
organelle fission	GO:0048285	0.0052	0.0193	0	0	0	0	KLHDC8B|1;SLC2A8|1;WNT4|1;AURKAIP1|1;TUBG2|1;PDGFRB|1;MAPK15|1;MUL1|1;HNRNPU|1;MTFR1L|1;RIOK2|1;SPIRE1|1;E4F1|1	13	1112	434	85180
positive regulation of nucleocytoplasmic transport	GO:0046824	0.00521	0.0194	0	0	0	0	IFNG|1;AKAP5|1;RIOK2|1;POU5F1|1	4	135	434	85180
membrane lipid metabolic process	GO:0006643	0.00522	0.0194	0	0	0	0	DPM2|1;CWH43|1;ELOVL1|1;PIGQ|1;GPLD1|1;CPTP|1;HACD1|1;GAL3ST1|1;ENPP7|1	9	625	434	85180
protein targeting to mitochondrion	GO:0006626	0.00522	0.0194	0	0	0	0	TIMM13|1;PMPCA|1;PDE2A|1;PSMB7|1;TIMM8B|1	5	216	434	85180
regulation of mRNA stability	GO:0043488	0.00522	0.0194	0	0	0	0	EXOSC4|1;HSPB1|1;PSMB7|1;VIP|1;HNRNPU|1	5	216	434	85180
regulation of ion transmembrane transport	GO:0034765	0.00524	0.0194	0	0	0	0	TOR2A|1;IFNG|1;THY1|1;KCNC3|1;CXCL11|1;KCNK6|1;EFNB2|1;CXCL10|1;CXCL9|1;TREM2|1;PDGFRB|1;CATSPER3|1	12	986	434	85180
translation	GO:0006412	0.00531	0.0197	0	0	0	0	EIF4EBP1|1;EIF4EBP3|1;EIF2B2|1;SRP14|1;POLR2E|1;HSPB1|1;DALRD3|1;MRPL36|1;BCDIN3D|1;NOTCH4|1;MRPS2|1;LRRC47|1;RPL18|1;AURKAIP1|1;MRPS27|1;CCL5|1;MAPK3|1;APEH|1;MRPS26|1;GTF2H2|1;POU5F1|1	21	2212	434	85180
nucleobase-containing compound catabolic process	GO:0034655	0.00532	0.0197	0	0	0	0	EXOSC4|1;IFNG|1;HSPB1|1;ALDOA|1;APOBEC3C|1;ENDOG|1;RPL18|1;DCTPP1|1;PDE2A|1;PSMB7|1;VIP|1;APOBEC3F|1;HNRNPU|1	13	1115	434	85180
Wnt signaling pathway	GO:0016055	0.00532	0.0197	0	0	0	0	SDC1|1;ZNF703|1;WNT4|1;MYH6|1;TMEM88|1;HIC1|1;NXN|1;WNT7B|1;ZBED2|1;SFRP4|1;PSMB7|1;POU5F1|1	12	988	434	85180
positive regulation of DNA metabolic process	GO:0051054	0.00535	0.0198	0	0	0	0	IFNG|1;ENDOG|1;PDGFRB|1;MAPK15|1;MAPK3|1;SPIRE1|1	6	309	434	85180
reactive oxygen species metabolic process	GO:0072593	0.00536	0.0198	0	0	0	0	IFNG|1;NDUFAF2|1;HBA2|1;LPO|1;PDGFRB|1;DUOX1|1;SOD2|1	7	409	434	85180
epidermal cell differentiation	GO:0009913	0.00536	0.0198	0	0	0	0	IVL|1;SPRR1A|1;HES5|1;KLK12|1;SPRR3|1;SFRP4|1;PKP2|1	7	409	434	85180
ventricular cardiac muscle tissue development	GO:0003229	0.00537	0.0198	0	0	0	0	DLL4|1;MYH6|1;PKP2|1	3	69	434	85180
regulation of kidney development	GO:0090183	0.00537	0.0198	0	0	0	0	IFNG|1;WNT4|1;PDGFRB|1	3	69	434	85180
negative regulation of epithelial cell migration	GO:0010633	0.00537	0.0198	0	0	0	0	TBXA2R|1;CXCL13|1;DLL4|1	3	69	434	85180
regulation of protein serine/threonine kinase activity	GO:0071900	0.00541	0.0199	0	0	0	0	INKA1|1;IFNG|1;THY1|1;LAMTOR2|1;HSPB1|1;CXCL10|1;WNT7B|1;PDGFRB|1;MAPK3|1;MAP2K3|1;MUL1|1	11	866	434	85180
protein stabilization	GO:0050821	0.00543	0.02	0	0	0	0	TMEM88|1;GPIHBP1|1;ZSWIM7|1;TNIP2|1;MUL1|1	5	218	434	85180
regulation of protein modification by small protein conjugation or removal	GO:1903320	0.00543	0.02	0	0	0	0	VPS28|1;TOLLIP|1;NXN|1;STUB1|1;PSMB7|1;COPS9|1;MUL1|1	7	410	434	85180
positive regulation of blood circulation	GO:1903524	0.00548	0.0201	0	0	0	0	TBXA2R|1;SMTNL1|1;CD38|1;VIP|1	4	137	434	85180
cardiac septum development	GO:0003279	0.00548	0.0201	0	0	0	0	HEYL|1;LMO4|1;PDE2A|1;ZFPM1|1	4	137	434	85180
positive regulation of muscle cell differentiation	GO:0051149	0.00548	0.0201	0	0	0	0	EHD1|1;EFNB2|1;CXCL9|1;SOD2|1	4	137	434	85180
cellular detoxification	GO:1990748	0.00553	0.0202	0	0	0	0	HBA2|1;NXN|1;LPO|1;DUOX1|1;SOD2|1	5	219	434	85180
heterocycle catabolic process	GO:0046700	0.00554	0.0202	0	0	0	0	EXOSC4|1;IDO1|1;IFNG|1;HSPB1|1;ALDOA|1;APOBEC3C|1;ENDOG|1;RPL18|1;DCTPP1|1;PDE2A|1;PSMB7|1;VIP|1;APOBEC3F|1;HNRNPU|1	14	1251	434	85180
regulation of system process	GO:0044057	0.00555	0.0202	0	0	0	0	TBXA2R|1;MLIP|1;IFNG|1;MYH6|1;SMTNL1|1;SH3GL1|1;KCNK6|1;CD38|1;PKP2|1;VIP|1;NPR1|1	11	869	434	85180
somatic diversification of immunoglobulins involved in immune response	GO:0002208	0.00559	0.0202	0	0	0	0	IFNG|1;EXO1|1;THOC1|1	3	70	434	85180
regulation of T cell receptor signaling pathway	GO:0050856	0.00559	0.0202	0	0	0	0	GBP1|1;THY1|1;CEACAM1|1	3	70	434	85180
isotype switching	GO:0045190	0.00559	0.0202	0	0	0	0	IFNG|1;EXO1|1;THOC1|1	3	70	434	85180
regulation of protein deacetylation	GO:0090311	0.00559	0.0202	0	0	0	0	IFNG|1;ZNHIT1|1;KDM5A|1	3	70	434	85180
regulation of receptor internalization	GO:0002090	0.00559	0.0202	0	0	0	0	ITGB3|1;EFNB2|1;SFRP4|1	3	70	434	85180
negative regulation of viral genome replication	GO:0045071	0.00559	0.0202	0	0	0	0	APOBEC3C|1;CCL5|1;APOBEC3F|1	3	70	434	85180
somatic recombination of immunoglobulin genes involved in immune response	GO:0002204	0.00559	0.0202	0	0	0	0	IFNG|1;EXO1|1;THOC1|1	3	70	434	85180
positive regulation of glutamate receptor signaling pathway	GO:1900451	0.00559	0.0202	0	0	0	0	IFNG|1;EFNB2|1	2	22	434	85180
kidney mesenchyme development	GO:0072074	0.00559	0.0202	0	0	0	0	WNT4|1;PDGFRB|1	2	22	434	85180
immune response to tumor cell	GO:0002418	0.00559	0.0202	0	0	0	0	ADAM15|1;CEACAM1|1	2	22	434	85180
positive regulation of amyloid precursor protein catabolic process	GO:1902993	0.00559	0.0202	0	0	0	0	IFNG|1;GSAP|1	2	22	434	85180
trachea morphogenesis	GO:0060439	0.00559	0.0202	0	0	0	0	WNT7B|1;MAPK3|1	2	22	434	85180
positive regulation of cell adhesion mediated by integrin	GO:0033630	0.00559	0.0202	0	0	0	0	CXCL13|1;CCL5|1	2	22	434	85180
mast cell migration	GO:0097531	0.00559	0.0202	0	0	0	0	PGF|1;CCL5|1	2	22	434	85180
mRNA transcription from RNA polymerase II promoter	GO:0042789	0.00559	0.0202	0	0	0	0	LMO2|1;POU5F1|1	2	22	434	85180
negative regulation of lipid storage	GO:0010888	0.00559	0.0202	0	0	0	0	PNPLA2|1;ITGB3|1	2	22	434	85180
postsynaptic endocytosis	GO:0140239	0.00559	0.0202	0	0	0	0	ITGB3|1;EFNB2|1	2	22	434	85180
positive regulation of cellular extravasation	GO:0002693	0.00559	0.0202	0	0	0	0	THY1|1;PLVAP|1	2	22	434	85180
extracellular exosome biogenesis	GO:0097734	0.00559	0.0202	0	0	0	0	SDC1|1;IFNG|1	2	22	434	85180
postsynaptic neurotransmitter receptor internalization	GO:0098884	0.00559	0.0202	0	0	0	0	ITGB3|1;EFNB2|1	2	22	434	85180
germinal center formation	GO:0002467	0.00559	0.0202	0	0	0	0	CXCL13|1;TNFRSF13C|1	2	22	434	85180
single stranded viral RNA replication via double stranded DNA intermediate	GO:0039692	0.00559	0.0202	0	0	0	0	APOBEC3C|1;APOBEC3F|1	2	22	434	85180
organic cyclic compound metabolic process	GO:1901360	0.0056	0.0202	0	0	0	0	DGAT1|1;NSMCE1|1;EXOSC4|1;BOLA2B|1;PAGR1|1;URM1|1;MAF1|1;CYC1|1;NANS|1;FOXS1|1;PUSL1|1;HES5|1;ZNF564|1;HES2|1;DLL4|1;RBMXL1|1;AHCTF1|1;MLIP|1;PPP4C|1;ZNF703|1;HEYL|1;COX4I2|1;IDO1|1;IFNG|1;GLI4|1;FOXQ1|1;NFE2L3|1;AMDHD2|1;NAPRT|1;INTS11|1;CENPB|1;PDK1|1;ATP5PF|1;RPUSD2|1;UROD|1;WNT4|1;MYH6|1;SLC27A2|1;LMO4|1;CYTL1|1;ZNF730|1;GUCY2C|1;RGMB|1;POLR2E|1;GRWD1|1;SMTNL1|1;ABHD14B|1;HSPB1|1;PKNOX2|1;ELO…	157	25894	434	85180
cation transport	GO:0006812	0.0056	0.0202	0	0	0	0	MFSD3|1;ATP6V0B|1;TOR2A|1;CYC1|1;SLC2A8|1;COX4I2|1;IFNG|1;THY1|1;KCNC3|1;ATP5PF|1;ATP6V1H|1;UQCR11|1;ITGB3|1;CXCL11|1;KCNK6|1;PMPCA|1;CXCL10|1;CXCL9|1;TREM2|1;CCL4|1;ATP5F1D|1;PDE2A|1;AKAP5|1;COX7A1|1;SLC39A4|1;PDGFRB|1;MAPK15|1;CCL5|1;TIMM8B|1;PKP2|1;VIP|1;GRIK3|1;TMEM38B|1;CATSPER3|1;SLC2A12|1	35	4348	434	85180
regulation of leukocyte mediated immunity	GO:0002703	0.00561	0.0202	0	0	0	0	IFNG|1;IL21|1;CEACAM1|1;SMAGP|1;TAP1|1;THOC1|1	6	312	434	85180
calcium ion transport into cytosol	GO:0060402	0.00564	0.0203	0	0	0	0	THY1|1;CXCL11|1;CXCL10|1;CXCL9|1;AKAP5|1	5	220	434	85180
negative regulation of cell growth	GO:0030308	0.00564	0.0203	0	0	0	0	ADAM15|1;HYAL1|1;EI24|1;MUL1|1;NPR1|1	5	220	434	85180
morphogenesis of embryonic epithelium	GO:0016331	0.00564	0.0203	0	0	0	0	SPINT1|1;HES5|1;WNT4|1;LMO4|1;WNT7B|1	5	220	434	85180
intrinsic apoptotic signaling pathway	GO:0097193	0.00564	0.0203	0	0	0	0	PDK1|1;HSPB1|1;GZMB|1;BCL2A1|1;HIC1|1;BCAP31|1;SOD2|1	7	413	434	85180
positive regulation of cell cycle phase transition	GO:1901989	0.00577	0.0207	0	0	0	0	PAGR1|1;HYAL1|1;DDRGK1|1;MAPK15|1	4	139	434	85180
DNA-templated transcription, termination	GO:0006353	0.00577	0.0207	0	0	0	0	POLR2E|1;THOC1|1;SSU72|1;GTF2H2|1	4	139	434	85180
inner ear development	GO:0048839	0.00578	0.0207	0	0	0	0	SLC9A3R2|1;HES5|1;CYTL1|1;PDGFRB|1;OTX1|1;NAGLU|1	6	314	434	85180
intracellular estrogen receptor signaling pathway	GO:0030520	0.00581	0.0208	0	0	0	0	PAGR1|1;DDRGK1|1;NCOA6|1	3	71	434	85180
plasma lipoprotein particle clearance	GO:0034381	0.00581	0.0208	0	0	0	0	EHD1|1;GPLD1|1;GPIHBP1|1	3	71	434	85180
negative regulation of phosphorylation	GO:0042326	0.00583	0.0209	0	0	0	0	GBP1|1;INKA1|1;IFNG|1;THY1|1;HSPB1|1;CEACAM1|1;PODN|1;HNRNPU|1;NPRL2|1	9	636	434	85180
glycolipid metabolic process	GO:0006664	0.00586	0.021	0	0	0	0	DPM2|1;CWH43|1;PIGQ|1;GPLD1|1;CPTP|1;GAL3ST1|1;ENPP7|1	7	416	434	85180
regulation of steroid metabolic process	GO:0019218	0.00591	0.0212	0	0	0	0	IFNG|1;WNT4|1;MVK|1;STUB1|1	4	140	434	85180
gonad development	GO:0008406	0.00595	0.0213	0	0	0	0	SDC1|1;EIF2B2|1;ADAM15|1;WNT4|1;PDGFRB|1;KDM5A|1	6	316	434	85180
eye development	GO:0001654	0.00596	0.0213	0	0	0	0	CRYBB1|1;HES5|1;DLL4|1;THY1|1;WNT7B|1;PDGFRB|1;BFSP2|1;NAGLU|1	8	525	434	85180
regulation of protein kinase activity	GO:0045859	0.00599	0.0214	0	0	0	0	INKA1|1;IFNG|1;THY1|1;LAMTOR2|1;HSPB1|1;ITGB3|1;CEACAM1|1;PODN|1;CXCL10|1;WNT7B|1;PDGFRB|1;CCL5|1;MAPK3|1;MAP2K3|1;MUL1|1	15	1396	434	85180
DNA recombination	GO:0006310	0.00601	0.0215	0	0	0	0	NSMCE1|1;PAGR1|1;PPP4C|1;IFNG|1;ENDOG|1;ZSWIM7|1;MMS22L|1;EXO1|1;THOC1|1;NCOA6|1	10	757	434	85180
negative regulation of translation	GO:0017148	0.00604	0.0216	0	0	0	0	EIF4EBP1|1;EIF4EBP3|1;POLR2E|1;BCDIN3D|1;NOTCH4|1;POU5F1|1	6	317	434	85180
negative regulation of catabolic process	GO:0009895	0.00609	0.0217	0	0	0	0	LAMP3|1;GPLD1|1;CPTP|1;TREM2|1;DDRGK1|1;VIP|1;HNRNPU|1	7	419	434	85180
G-protein coupled receptor internalization	GO:0002031	0.0061	0.0217	0	0	0	0	GRK4|1;GTF2H2|1	2	23	434	85180
positive regulation of macrophage chemotaxis	GO:0010759	0.0061	0.0217	0	0	0	0	CCL5|1;MAPK3|1	2	23	434	85180
morphogenesis of an endothelium	GO:0003159	0.0061	0.0217	0	0	0	0	DLL4|1;CXCL10|1	2	23	434	85180
mitochondrial ATP synthesis coupled proton transport	GO:0042776	0.0061	0.0217	0	0	0	0	CYC1|1;ATP5F1D|1	2	23	434	85180
metanephric nephron tubule development	GO:0072234	0.0061	0.0217	0	0	0	0	HES5|1;WNT7B|1	2	23	434	85180
regulation of RNA stability	GO:0043487	0.00619	0.022	0	0	0	0	EXOSC4|1;HSPB1|1;PSMB7|1;VIP|1;HNRNPU|1	5	225	434	85180
morphogenesis of an epithelial sheet	GO:0002011	0.00628	0.0222	0	0	0	0	CD151|1;DLL4|1;CEACAM1|1	3	73	434	85180
amyloid-beta metabolic process	GO:0050435	0.00628	0.0222	0	0	0	0	IFNG|1;GSAP|1;APEH|1	3	73	434	85180
cGMP metabolic process	GO:0046068	0.00628	0.0222	0	0	0	0	GUCY2C|1;PDE2A|1;NPR1|1	3	73	434	85180
multi-organism intracellular transport	GO:1902583	0.00628	0.0222	0	0	0	0	VPS28|1;TAP1|1;THOC1|1	3	73	434	85180
epithelial cell morphogenesis	GO:0003382	0.00628	0.0222	0	0	0	0	COL18A1|1;WNT4|1;NOTCH4|1	3	73	434	85180
myoblast fusion	GO:0007520	0.00628	0.0222	0	0	0	0	EHD1|1;CXCL10|1;CXCL9|1	3	73	434	85180
intracellular transport of virus	GO:0075733	0.00628	0.0222	0	0	0	0	VPS28|1;TAP1|1;THOC1|1	3	73	434	85180
regulation of receptor-mediated endocytosis	GO:0048259	0.00637	0.0225	0	0	0	0	ITGB3|1;SH3GL1|1;EFNB2|1;SFRP4|1	4	143	434	85180
fatty acid derivative biosynthetic process	GO:1901570	0.00637	0.0225	0	0	0	0	ELOVL1|1;PPT2|1;HACD1|1;FADS1|1	4	143	434	85180
regulation of mRNA catabolic process	GO:0061013	0.00642	0.0226	0	0	0	0	EXOSC4|1;HSPB1|1;PSMB7|1;VIP|1;HNRNPU|1	5	227	434	85180
adenylate cyclase-activating G-protein coupled receptor signaling pathway	GO:0007189	0.00642	0.0226	0	0	0	0	TBXA2R|1;CXCL11|1;CXCL10|1;CXCL9|1;VIP|1	5	227	434	85180
negative regulation of neuron differentiation	GO:0045665	0.00651	0.0228	0	0	0	0	HES5|1;THY1|1;EFNB2|1;TNFRSF8|1;CD38|1;TBX6|1	6	322	434	85180
cellular aromatic compound metabolic process	GO:0006725	0.00652	0.0228	0	0	0	0	DGAT1|1;NSMCE1|1;EXOSC4|1;BOLA2B|1;PAGR1|1;URM1|1;MAF1|1;CYC1|1;NANS|1;FOXS1|1;PUSL1|1;HES5|1;ZNF564|1;HES2|1;DLL4|1;RBMXL1|1;AHCTF1|1;MLIP|1;PPP4C|1;ZNF703|1;HEYL|1;COX4I2|1;IDO1|1;IFNG|1;GLI4|1;FOXQ1|1;NFE2L3|1;AMDHD2|1;NAPRT|1;INTS11|1;CENPB|1;PDK1|1;ATP5PF|1;RPUSD2|1;UROD|1;WNT4|1;MYH6|1;LMO4|1;CYTL1|1;ZNF730|1;GUCY2C|1;RGMB|1;POLR2E|1;GRWD1|1;SMTNL1|1;ABHD14B|1;HSPB1|1;PKNOX2|1;ELOVL1|1;REXO…	154	25431	434	85180
interleukin-1 secretion	GO:0050701	0.00652	0.0228	0	0	0	0	IFNG|1;GBP5|1;CPTP|1	3	74	434	85180
regulation of telomere maintenance via telomere lengthening	GO:1904356	0.00652	0.0228	0	0	0	0	MAPK15|1;MAPK3|1;HNRNPU|1	3	74	434	85180
positive regulation of myeloid leukocyte differentiation	GO:0002763	0.00652	0.0228	0	0	0	0	IFNG|1;TREM2|1;CCL5|1	3	74	434	85180
T cell apoptotic process	GO:0070231	0.00652	0.0228	0	0	0	0	IDO1|1;CCL5|1;PDCD1|1	3	74	434	85180
mitochondrial respiratory chain complex I assembly	GO:0032981	0.00652	0.0228	0	0	0	0	NDUFAF2|1;NDUFV3|1;NDUFS6|1	3	74	434	85180
NADH dehydrogenase complex assembly	GO:0010257	0.00652	0.0228	0	0	0	0	NDUFAF2|1;NDUFV3|1;NDUFS6|1	3	74	434	85180
smooth muscle cell differentiation	GO:0051145	0.00652	0.0228	0	0	0	0	WNT4|1;WNT7B|1;SOD2|1	3	74	434	85180
regulation of endothelial cell proliferation	GO:0001936	0.00652	0.0229	0	0	0	0	PGF|1;DLL4|1;ITGB3|1;VIP|1	4	144	434	85180
protein homooligomerization	GO:0051260	0.00657	0.023	0	0	0	0	GBP1|1;EHD1|1;GBP5|1;KCNC3|1;ALDOA|1;ITLN1|1;DCTPP1|1;SOD2|1	8	534	434	85180
glial cell differentiation	GO:0010001	0.0066	0.0231	0	0	0	0	SPINT1|1;HES5|1;EIF2B2|1;IFNG|1;TREM2|1;MAPK3|1	6	323	434	85180
development of primary sexual characteristics	GO:0045137	0.0066	0.0231	0	0	0	0	SDC1|1;EIF2B2|1;ADAM15|1;WNT4|1;PDGFRB|1;KDM5A|1	6	323	434	85180
regulation of blood pressure	GO:0008217	0.0066	0.0231	0	0	0	0	TBXA2R|1;MYH6|1;KCNK6|1;ENPEP|1;NPR1|1;SOD2|1	6	323	434	85180
regulation of protein import into nucleus, translocation	GO:0033158	0.00664	0.0231	0	0	0	0	IFNG|1;PDE2A|1	2	24	434	85180
extracellular vesicle biogenesis	GO:0140112	0.00664	0.0231	0	0	0	0	SDC1|1;IFNG|1	2	24	434	85180
Notch receptor processing	GO:0007220	0.00664	0.0231	0	0	0	0	DLL4|1;NOTCH4|1	2	24	434	85180
protein depalmitoylation	GO:0002084	0.00664	0.0231	0	0	0	0	LYPLA2|1;ABHD17A|1	2	24	434	85180
negative regulation of natural killer cell mediated cytotoxicity	GO:0045953	0.00664	0.0231	0	0	0	0	CEACAM1|1;TAP1|1	2	24	434	85180
negative regulation of myotube differentiation	GO:0010832	0.00664	0.0231	0	0	0	0	CXCL10|1;CEACAM5|1	2	24	434	85180
protein deacetylation	GO:0006476	0.00665	0.0231	0	0	0	0	IFNG|1;ZNHIT1|1;MIER2|1;MBD3|1;KDM5A|1	5	229	434	85180
body fluid secretion	GO:0007589	0.00668	0.0232	0	0	0	0	JHY|1;VIP|1;NPR1|1;APRT|1	4	145	434	85180
glycosylation	GO:0070085	0.00669	0.0232	0	0	0	0	DPM2|1;NANS|1;B3GALT6|1;IFNG|1;TMEM115|1;ALG1|1;MUCL1|1;PLOD2|1;GAL3ST1|1;MPDU1|1;GALNT13|1	11	892	434	85180
aromatic compound catabolic process	GO:0019439	0.00676	0.0235	0	0	0	0	EXOSC4|1;IDO1|1;IFNG|1;HSPB1|1;ALDOA|1;APOBEC3C|1;ENDOG|1;RPL18|1;DCTPP1|1;PDE2A|1;PSMB7|1;VIP|1;APOBEC3F|1;HNRNPU|1	14	1281	434	85180
branching involved in ureteric bud morphogenesis	GO:0001658	0.00676	0.0235	0	0	0	0	PGF|1;WNT4|1;PSPN|1	3	75	434	85180
regulation of sprouting angiogenesis	GO:1903670	0.00676	0.0235	0	0	0	0	TBXA2R|1;DLL4|1;CEACAM1|1	3	75	434	85180
regulation of calcium ion transmembrane transport	GO:1903169	0.00677	0.0235	0	0	0	0	TOR2A|1;THY1|1;CXCL11|1;CXCL10|1;CXCL9|1	5	230	434	85180
translational elongation	GO:0006414	0.00679	0.0235	0	0	0	0	MRPL36|1;MRPS2|1;RPL18|1;AURKAIP1|1;MRPS27|1;MRPS26|1	6	325	434	85180
regulation of cell morphogenesis	GO:0022604	0.0068	0.0235	0	0	0	0	GBP1|1;RHOV|1;ZNF703|1;THY1|1;ALDOA|1;TWF2|1;FMNL2|1;AKAP5|1;MAPK15|1;MUL1|1;CCL7|1	11	894	434	85180
regulation of mRNA metabolic process	GO:1903311	0.00681	0.0236	0	0	0	0	EXOSC4|1;RBMXL1|1;HSPB1|1;CWC22|1;PSMB7|1;VIP|1;HNRNPU|1	7	428	434	85180
nucleobase-containing compound metabolic process	GO:0006139	0.00682	0.0236	0	0	0	0	DGAT1|1;NSMCE1|1;EXOSC4|1;BOLA2B|1;PAGR1|1;URM1|1;MAF1|1;CYC1|1;NANS|1;FOXS1|1;PUSL1|1;HES5|1;ZNF564|1;HES2|1;DLL4|1;RBMXL1|1;AHCTF1|1;MLIP|1;PPP4C|1;ZNF703|1;HEYL|1;COX4I2|1;IDO1|1;IFNG|1;GLI4|1;FOXQ1|1;NFE2L3|1;AMDHD2|1;NAPRT|1;INTS11|1;CENPB|1;PDK1|1;ATP5PF|1;RPUSD2|1;WNT4|1;MYH6|1;LMO4|1;CYTL1|1;ZNF730|1;GUCY2C|1;RGMB|1;POLR2E|1;GRWD1|1;SMTNL1|1;ABHD14B|1;HSPB1|1;PKNOX2|1;ELOVL1|1;REXO2|1;BAT…	150	24713	434	85180
hormone biosynthetic process	GO:0042446	0.00684	0.0236	0	0	0	0	IFNG|1;WNT4|1;HSD11B1|1;DUOX1|1	4	146	434	85180
negative regulation of G-protein coupled receptor protein signaling pathway	GO:0045744	0.00684	0.0236	0	0	0	0	RGS3|1;GRK4|1;CCL5|1;GTF2H2|1	4	146	434	85180
regulation of stem cell differentiation	GO:2000736	0.00689	0.0238	0	0	0	0	HES5|1;ZNF703|1;PSMB7|1;HNRNPU|1;LMO2|1	5	231	434	85180
regulation of wound healing	GO:0061041	0.00689	0.0238	0	0	0	0	TBXA2R|1;TFPI|1;WNT4|1;CEACAM1|1;DUOX1|1	5	231	434	85180
male sex differentiation	GO:0046661	0.00689	0.0238	0	0	0	0	SDC1|1;ADAM15|1;WNT4|1;PDGFRB|1;KDM5A|1	5	231	434	85180
camera-type eye development	GO:0043010	0.00698	0.024	0	0	0	0	CRYBB1|1;HES5|1;DLL4|1;THY1|1;WNT7B|1;PDGFRB|1;BFSP2|1	7	430	434	85180
leukocyte apoptotic process	GO:0071887	0.00701	0.0241	0	0	0	0	IDO1|1;IFNG|1;CCL5|1;PDCD1|1	4	147	434	85180
regulation of proteolysis involved in cellular protein catabolic process	GO:1903050	0.00701	0.0241	0	0	0	0	LAMP3|1;ZFAND2A|1;TREM2|1;PLK3|1;DDRGK1|1;STUB1|1;PSMB7|1;BCAP31|1;TMEM259|1	9	655	434	85180
transport of virus	GO:0046794	0.00701	0.0241	0	0	0	0	VPS28|1;TAP1|1;THOC1|1	3	76	434	85180
glucose transport	GO:0015758	0.00702	0.0241	0	0	0	0	SLC2A8|1;G6PC3|1;PLS1|1;ITLN1|1;SLC2A12|1	5	232	434	85180
organelle localization	GO:0051640	0.00702	0.0241	0	0	0	0	PPFIA3|1;TRAPPC6A|1;SSNA1|1;VPS18|1;COPZ1|1;SH3GL1|1;FHOD1|1;EXOC8|1;MAPK15|1;RHOT2|1;MUL1|1;HNRNPU|1;RIOK2|1;SPIRE1|1	14	1287	434	85180
regulation of neuron death	GO:1901214	0.00706	0.0242	0	0	0	0	IFNG|1;FOXQ1|1;EFNB2|1;CCL5|1;TMEM259|1;SOD2|1;GDF5|1	7	431	434	85180
cellular amino acid catabolic process	GO:0009063	0.00709	0.0243	0	0	0	0	IDO1|1;SDSL|1;GLDC|1;IVD|1;ENOSF1|1;BCKDK|1	6	328	434	85180
negative regulation of growth	GO:0045926	0.00709	0.0243	0	0	0	0	IFNG|1;ADAM15|1;HYAL1|1;EI24|1;MUL1|1;NPR1|1	6	328	434	85180
keratinization	GO:0031424	0.00714	0.0245	0	0	0	0	IVL|1;SPRR1A|1;KLK12|1;SPRR3|1;PKP2|1	5	233	434	85180
cytosolic calcium ion transport	GO:0060401	0.00714	0.0245	0	0	0	0	THY1|1;CXCL11|1;CXCL10|1;CXCL9|1;AKAP5|1	5	233	434	85180
extracellular matrix disassembly	GO:0022617	0.00717	0.0245	0	0	0	0	COL5A3|1;COL18A1|1;ADAM15|1;EXOC8|1	4	148	434	85180
phototransduction	GO:0007602	0.00717	0.0245	0	0	0	0	SDC1|1;GNA11|1;GRK4|1;BCO1|1	4	148	434	85180
cytidine to uridine editing	GO:0016554	0.00719	0.0245	0	0	0	0	APOBEC3C|1;APOBEC3F|1	2	25	434	85180
cellular response to arsenic-containing substance	GO:0071243	0.00719	0.0245	0	0	0	0	UROD|1;ZFAND2A|1	2	25	434	85180
dorsal spinal cord development	GO:0021516	0.00719	0.0245	0	0	0	0	LMO4|1;LHX5|1	2	25	434	85180
negative regulation of sprouting angiogenesis	GO:1903671	0.00719	0.0245	0	0	0	0	TBXA2R|1;DLL4|1	2	25	434	85180
negative regulation of natural killer cell mediated immunity	GO:0002716	0.00719	0.0245	0	0	0	0	CEACAM1|1;TAP1|1	2	25	434	85180
negative regulation of T cell apoptotic process	GO:0070233	0.00719	0.0245	0	0	0	0	IDO1|1;CCL5|1	2	25	434	85180
negative regulation of Wnt signaling pathway	GO:0030178	0.00719	0.0245	0	0	0	0	WNT4|1;TMEM88|1;HIC1|1;NXN|1;SFRP4|1;PSMB7|1	6	329	434	85180
positive regulation of Wnt signaling pathway	GO:0030177	0.00727	0.0247	0	0	0	0	WNT4|1;ZBED2|1;SFRP4|1;PSMB7|1;POU5F1|1	5	234	434	85180
glycosaminoglycan catabolic process	GO:0006027	0.00727	0.0247	0	0	0	0	SDC1|1;HYAL1|1;NAGLU|1	3	77	434	85180
protein localization to microtubule cytoskeleton	GO:0072698	0.00727	0.0247	0	0	0	0	ABHD17A|1;SNX10|1;HNRNPU|1	3	77	434	85180
regulation of lymphocyte apoptotic process	GO:0070228	0.00727	0.0247	0	0	0	0	IDO1|1;CCL5|1;PDCD1|1	3	77	434	85180
calcium ion import into cytosol	GO:1902656	0.00734	0.0249	0	0	0	0	THY1|1;CXCL11|1;CXCL10|1;CXCL9|1	4	149	434	85180
glycerolipid biosynthetic process	GO:0045017	0.00734	0.0249	0	0	0	0	DGAT1|1;DPM2|1;CWH43|1;ELOVL1|1;PNPLA2|1;PIGQ|1;GPLD1|1;PLA2G2D|1;HACD1|1	9	660	434	85180
modulation of synaptic transmission	GO:0050804	0.00741	0.0251	0	0	0	0	PPFIA3|1;IFNG|1;KCNC3|1;VPS18|1;SH3GL1|1;EFNB2|1;CD38|1;RIN1|1;GRIK3|1	9	661	434	85180
peptide biosynthetic process	GO:0043043	0.00744	0.0252	0	0	0	0	EIF4EBP1|1;EIF4EBP3|1;EIF2B2|1;SRP14|1;POLR2E|1;HSPB1|1;DALRD3|1;MRPL36|1;BCDIN3D|1;NOTCH4|1;MRPS2|1;LRRC47|1;RPL18|1;AURKAIP1|1;MRPS27|1;CCL5|1;MAPK3|1;APEH|1;MRPS26|1;GTF2H2|1;POU5F1|1	21	2282	434	85180
regulation of organ morphogenesis	GO:2000027	0.00751	0.0254	0	0	0	0	IFNG|1;WNT4|1;CEACAM1|1;SP6|1;PSMB7|1;POU5F1|1	6	332	434	85180
cytoskeleton-dependent intracellular transport	GO:0030705	0.00751	0.0254	0	0	0	0	SSNA1|1;SSX2IP|1;HSPB1|1;IFT43|1;RHOT2|1;HNRNPU|1	6	332	434	85180
regulation of cell-matrix adhesion	GO:0001952	0.00751	0.0254	0	0	0	0	CCL25|1;THY1|1;ADAM15|1;WNT4|1	4	150	434	85180
somatic recombination of immunoglobulin gene segments	GO:0016447	0.00753	0.0255	0	0	0	0	IFNG|1;EXO1|1;THOC1|1	3	78	434	85180
negative regulation of cytokine secretion	GO:0050710	0.00753	0.0255	0	0	0	0	GBP1|1;CPTP|1;LRRC32|1	3	78	434	85180
mRNA metabolic process	GO:0016071	0.00758	0.0256	0	0	0	0	EXOSC4|1;RBMXL1|1;POLR2E|1;HSPB1|1;CIR1|1;RPL18|1;CWC22|1;AURKAIP1|1;PSMB7|1;VIP|1;THOC1|1;SSU72|1;HNRNPU|1;LMO2|1;GTF2H2|1;POU5F1|1	16	1572	434	85180
negative regulation of nervous system development	GO:0051961	0.00768	0.0259	0	0	0	0	HES5|1;IFNG|1;THY1|1;EFNB2|1;TNFRSF8|1;CD38|1;TBX6|1	7	438	434	85180
multicellular organismal reproductive process	GO:0048609	0.00768	0.0259	0	0	0	0	SLC2A8|1;EIF2B2|1;WNT4|1;PXT1|1;LRGUK|1;AKAP5|1;KDM5A|1;SPA17|1;MAPK3|1;GAL3ST1|1;VIP|1;BCAP31|1;SPIRE1|1;CATSPER3|1	14	1301	434	85180
heterocycle metabolic process	GO:0046483	0.00769	0.0259	0	0	0	0	DGAT1|1;NSMCE1|1;EXOSC4|1;BOLA2B|1;PAGR1|1;URM1|1;MAF1|1;CYC1|1;NANS|1;FOXS1|1;PUSL1|1;HES5|1;ZNF564|1;HES2|1;DLL4|1;RBMXL1|1;AHCTF1|1;MLIP|1;PPP4C|1;ZNF703|1;HEYL|1;COX4I2|1;IDO1|1;IFNG|1;GLI4|1;FOXQ1|1;NFE2L3|1;AMDHD2|1;NAPRT|1;INTS11|1;CENPB|1;PDK1|1;ATP5PF|1;RPUSD2|1;UROD|1;WNT4|1;MYH6|1;LMO4|1;CYTL1|1;ZNF730|1;GUCY2C|1;RGMB|1;POLR2E|1;GRWD1|1;SMTNL1|1;ABHD14B|1;HSPB1|1;PKNOX2|1;ELOVL1|1;REXO…	153	25353	434	85180
positive regulation of protein complex assembly	GO:0031334	0.0077	0.0259	0	0	0	0	CXCL13|1;IFNG|1;GBP5|1;TPPP3|1;CRAD|1;STUB1|1;SPIRE1|1;GTF2H2|1	8	549	434	85180
epithelial cell proliferation involved in liver morphogenesis	GO:0072575	0.00776	0.026	0	0	0	0	IFNG|1;CEACAM1|1	2	26	434	85180
regulation of receptor biosynthetic process	GO:0010869	0.00776	0.026	0	0	0	0	IFNG|1;ITGB3|1	2	26	434	85180
regulation of tolerance induction	GO:0002643	0.00776	0.026	0	0	0	0	IDO1|1;PDCD1|1	2	26	434	85180
astrocyte activation	GO:0048143	0.00776	0.026	0	0	0	0	IFNG|1;TREM2|1	2	26	434	85180
negative regulation of oxidative stress-induced intrinsic apoptotic signaling pathway	GO:1902176	0.00776	0.026	0	0	0	0	HSPB1|1;SOD2|1	2	26	434	85180
hepatocyte proliferation	GO:0072574	0.00776	0.026	0	0	0	0	IFNG|1;CEACAM1|1	2	26	434	85180
pyrimidine nucleoside catabolic process	GO:0046135	0.00776	0.026	0	0	0	0	APOBEC3C|1;APOBEC3F|1	2	26	434	85180
positive regulation of mononuclear cell migration	GO:0071677	0.00776	0.026	0	0	0	0	CXCL10|1;CCL5|1	2	26	434	85180
negative regulation of transposition	GO:0010529	0.00776	0.026	0	0	0	0	APOBEC3C|1;APOBEC3F|1	2	26	434	85180
positive regulation of phosphoprotein phosphatase activity	GO:0032516	0.00776	0.026	0	0	0	0	PDGFRB|1;PPP1R14D|1	2	26	434	85180
negative regulation of viral transcription	GO:0032897	0.00776	0.026	0	0	0	0	CCL4|1;CCL5|1	2	26	434	85180
positive regulation of myoblast fusion	GO:1901741	0.00776	0.026	0	0	0	0	EHD1|1;CXCL9|1	2	26	434	85180
regulation of lipid biosynthetic process	GO:0046890	0.00779	0.026	0	0	0	0	IFNG|1;WNT4|1;GPLD1|1;CEACAM1|1;MVK|1	5	238	434	85180
artery morphogenesis	GO:0048844	0.0078	0.026	0	0	0	0	DLL4|1;EFNB2|1;PDGFRB|1	3	79	434	85180
pseudouridine synthesis	GO:0001522	0.0078	0.026	0	0	0	0	PUSL1|1;RPUSD2|1;RPUSD1|1	3	79	434	85180
cellular macromolecule catabolic process	GO:0044265	0.00799	0.0267	0	0	0	0	VPS28|1;EXOSC4|1;FBXL6|1;LAMP3|1;HECTD3|1;HSPB1|1;TMEM129|1;TOLLIP|1;UBE2J2|1;ZFAND2A|1;ENDOG|1;TREM2|1;RPL18|1;PLK3|1;DDRGK1|1;STUB1|1;PSMB7|1;VIP|1;BCAP31|1;TMEM259|1;UBE2L6|1;HNRNPU|1	22	2445	434	85180
negative regulation of epithelial cell proliferation	GO:0050680	0.00804	0.0268	0	0	0	0	DLL4|1;CEACAM1|1;EFNB2|1;GDF5|1	4	153	434	85180
multi-organism localization	GO:1902579	0.00808	0.0269	0	0	0	0	VPS28|1;TAP1|1;THOC1|1	3	80	434	85180
multi-organism transport	GO:0044766	0.00808	0.0269	0	0	0	0	VPS28|1;TAP1|1;THOC1|1	3	80	434	85180
regulation of nuclear division	GO:0051783	0.00816	0.0272	0	0	0	0	WNT4|1;AURKAIP1|1;PDGFRB|1;MAPK15|1;HNRNPU|1;RIOK2|1	6	338	434	85180
detoxification	GO:0098754	0.00819	0.0272	0	0	0	0	HBA2|1;NXN|1;LPO|1;DUOX1|1;SOD2|1	5	241	434	85180
hematopoietic progenitor cell differentiation	GO:0002244	0.00819	0.0272	0	0	0	0	HES5|1;PDGFRB|1;PSMB7|1;ZFPM1|1;LMO2|1	5	241	434	85180
response to heat	GO:0009408	0.00819	0.0272	0	0	0	0	EIF2B2|1;MYH6|1;CXCL10|1;STUB1|1;MAPK3|1	5	241	434	85180
adaptive immune response	GO:0002250	0.00828	0.0274	0	0	0	0	LAMP3|1;CXCL13|1;IFNG|1;PDCD1LG2|1;BTN3A3|1;CEACAM1|1;C1S|1;TNFRSF13C|1;EXO1|1;TAP1|1;THOC1|1;PDCD1|1;C1R|1	13	1179	434	85180
regulation of nucleocytoplasmic transport	GO:0046822	0.00833	0.0274	0	0	0	0	IFNG|1;PDE2A|1;AKAP5|1;RIOK2|1;POU5F1|1	5	242	434	85180
ureteric bud morphogenesis	GO:0060675	0.00836	0.0274	0	0	0	0	PGF|1;WNT4|1;PSPN|1	3	81	434	85180
platelet aggregation	GO:0070527	0.00836	0.0274	0	0	0	0	HSPB1|1;ITGB3|1;CEACAM1|1	3	81	434	85180
positive regulation of striated muscle cell differentiation	GO:0051155	0.00836	0.0274	0	0	0	0	EHD1|1;EFNB2|1;CXCL9|1	3	81	434	85180
regulation of membrane protein ectodomain proteolysis	GO:0051043	0.00836	0.0274	0	0	0	0	IFNG|1;GPLD1|1	2	27	434	85180
protein localization to endosome	GO:0036010	0.00836	0.0274	0	0	0	0	TOLLIP|1;ABHD17A|1	2	27	434	85180
regulation of smooth muscle cell apoptotic process	GO:0034391	0.00836	0.0274	0	0	0	0	IFNG|1;SOD2|1	2	27	434	85180
regulation of transposition	GO:0010528	0.00836	0.0274	0	0	0	0	APOBEC3C|1;APOBEC3F|1	2	27	434	85180
very long-chain fatty acid biosynthetic process	GO:0042761	0.00836	0.0274	0	0	0	0	ELOVL1|1;HACD1|1	2	27	434	85180
modulation by host of symbiont transcription	GO:0052472	0.00836	0.0274	0	0	0	0	CCL4|1;CCL5|1	2	27	434	85180
regulation of SMAD protein import into nucleus	GO:0060390	0.00836	0.0274	0	0	0	0	GDF5|1;POU5F1|1	2	27	434	85180
fatty acid elongation	GO:0030497	0.00836	0.0274	0	0	0	0	ELOVL1|1;HACD1|1	2	27	434	85180
long-chain fatty-acyl-CoA biosynthetic process	GO:0035338	0.00836	0.0274	0	0	0	0	ELOVL1|1;HACD1|1	2	27	434	85180
cell proliferation involved in kidney development	GO:0072111	0.00836	0.0274	0	0	0	0	IFNG|1;PDGFRB|1	2	27	434	85180
cellular response to platelet-derived growth factor stimulus	GO:0036120	0.00836	0.0274	0	0	0	0	HYAL1|1;PDGFRB|1	2	27	434	85180
regulation of protein sumoylation	GO:0033233	0.00836	0.0274	0	0	0	0	TOLLIP|1;MUL1|1	2	27	434	85180
modulation by host of viral transcription	GO:0043921	0.00836	0.0274	0	0	0	0	CCL4|1;CCL5|1	2	27	434	85180
smooth muscle cell apoptotic process	GO:0034390	0.00836	0.0274	0	0	0	0	IFNG|1;SOD2|1	2	27	434	85180
positive regulation of meiotic cell cycle	GO:0051446	0.00836	0.0274	0	0	0	0	WNT4|1;MAPK15|1	2	27	434	85180
regulation of lipoprotein particle clearance	GO:0010984	0.00836	0.0274	0	0	0	0	GPLD1|1;GPIHBP1|1	2	27	434	85180
negative regulation of intracellular signal transduction	GO:1902532	0.0084	0.0275	0	0	0	0	GBP1|1;TRIM59|1;HSPB1|1;BCL2A1|1;PODN|1;PDE2A|1;NLRX1|1;MUL1|1;NPRL2|1;SOD2|1	10	796	434	85180
retrograde transport, endosome to Golgi	GO:0042147	0.00841	0.0275	0	0	0	0	VPS26B|1;PLEKHJ1|1;BET1L|1;AP1S1|1	4	155	434	85180
retinoid metabolic process	GO:0001523	0.00841	0.0275	0	0	0	0	DGAT1|1;SDC1|1;GPIHBP1|1;BCO1|1	4	155	434	85180
negative regulation of cellular amide metabolic process	GO:0034249	0.0085	0.0278	0	0	0	0	EIF4EBP1|1;EIF4EBP3|1;POLR2E|1;BCDIN3D|1;NOTCH4|1;POU5F1|1	6	341	434	85180
mesonephric tubule morphogenesis	GO:0072171	0.00864	0.0282	0	0	0	0	PGF|1;WNT4|1;PSPN|1	3	82	434	85180
cellular extravasation	GO:0045123	0.00864	0.0282	0	0	0	0	CCL25|1;THY1|1;PLVAP|1	3	82	434	85180
positive regulation of DNA biosynthetic process	GO:2000573	0.00864	0.0282	0	0	0	0	PDGFRB|1;MAPK15|1;MAPK3|1	3	82	434	85180
T cell differentiation involved in immune response	GO:0002292	0.00864	0.0282	0	0	0	0	IFNG|1;CLEC4E|1;ZFPM1|1	3	82	434	85180
striated muscle tissue development	GO:0014706	0.0087	0.0284	0	0	0	0	DLL4|1;HEYL|1;MYH6|1;EFNB2|1;PDGFRB|1;PKP2|1;ZFPM1|1;HNRNPU|1	8	561	434	85180
positive regulation of small molecule metabolic process	GO:0062013	0.00879	0.0286	0	0	0	0	IFNG|1;WNT4|1;GPLD1|1;TREM2|1	4	157	434	85180
gene silencing by miRNA	GO:0035195	0.00879	0.0286	0	0	0	0	POLR2E|1;BCDIN3D|1;NOTCH4|1;POU5F1|1	4	157	434	85180
fatty acid catabolic process	GO:0009062	0.00879	0.0286	0	0	0	0	ACOX3|1;SLC27A4|1;SLC27A2|1;IVD|1	4	157	434	85180
endosomal transport	GO:0016197	0.00879	0.0286	0	0	0	0	VPS28|1;VPS26B|1;PLEKHJ1|1;EHD1|1;VPS18|1;BET1L|1;MAPK3|1;AP1S1|1	8	562	434	85180
phospholipid metabolic process	GO:0006644	0.00884	0.0288	0	0	0	0	DGAT1|1;DPM2|1;CWH43|1;PNPLA2|1;PIGQ|1;GPLD1|1;MVK|1;OSBPL5|1;PDGFRB|1;PLA2G2D|1;ENPP7|1;FADS1|1;TMEM150A|1	13	1189	434	85180
negative regulation of protein kinase activity	GO:0006469	0.00885	0.0288	0	0	0	0	INKA1|1;IFNG|1;THY1|1;HSPB1|1;CEACAM1|1;PODN|1	6	344	434	85180
response to glucocorticoid	GO:0051384	0.0089	0.0289	0	0	0	0	EIF4EBP1|1;SDC1|1;WNT7B|1;CCL5|1;HNRNPU|1	5	246	434	85180
lung development	GO:0030324	0.0089	0.0289	0	0	0	0	EIF4EBP1|1;HSD11B1|1;WNT7B|1;PDGFRB|1;MAPK3|1	5	246	434	85180
negative regulation of leukocyte mediated cytotoxicity	GO:0001911	0.00897	0.029	0	0	0	0	CEACAM1|1;TAP1|1	2	28	434	85180
metanephric nephron epithelium development	GO:0072243	0.00897	0.029	0	0	0	0	HES5|1;WNT7B|1	2	28	434	85180
response to tumor cell	GO:0002347	0.00897	0.029	0	0	0	0	ADAM15|1;CEACAM1|1	2	28	434	85180
regulation of telomere capping	GO:1904353	0.00897	0.029	0	0	0	0	MAPK15|1;MAPK3|1	2	28	434	85180
phagosome acidification	GO:0090383	0.00897	0.029	0	0	0	0	ATP6V0B|1;ATP6V1H|1	2	28	434	85180
aldehyde biosynthetic process	GO:0046184	0.00897	0.029	0	0	0	0	WNT4|1;TKT|1	2	28	434	85180
energy reserve metabolic process	GO:0006112	0.00905	0.0293	0	0	0	0	PCDH12|1;AKAP5|1;GNB2|1;PHKG2|1;TKT|1	5	247	434	85180
adaptive immune response based on somatic recombination of immune receptors built from immunoglobulin superfamily domains	GO:0002460	0.00906	0.0293	0	0	0	0	CXCL13|1;IFNG|1;BTN3A3|1;CEACAM1|1;C1S|1;TNFRSF13C|1;EXO1|1;THOC1|1;C1R|1	9	683	434	85180
regulation of I-kappaB kinase/NF-kappaB signaling	GO:0043122	0.00909	0.0294	0	0	0	0	TRIM59|1;HSPB1|1;NLRX1|1;DDRGK1|1;TNIP2|1;MUL1|1	6	346	434	85180
carbohydrate biosynthetic process	GO:0016051	0.00913	0.0295	0	0	0	0	NANS|1;G6PC3|1;ALDOA|1;ALG1|1;PHKG2|1;MPDU1|1;TKT|1	7	453	434	85180
transmembrane receptor protein tyrosine kinase signaling pathway	GO:0007169	0.00917	0.0296	0	0	0	0	PGF|1;ATP6V0B|1;EIF4EBP1|1;SLC2A8|1;ATP6V1H|1;WNT4|1;POLR2E|1;HSPB1|1;ITGB3|1;GPLD1|1;CEACAM1|1;EFNB2|1;TIE1|1;PDGFRB|1;STUB1|1;MAPK3|1	16	1606	434	85180
cyclic purine nucleotide metabolic process	GO:0052652	0.0092	0.0297	0	0	0	0	GUCY2C|1;PDE2A|1;AKAP5|1;VIP|1;NPR1|1	5	248	434	85180
hexose transport	GO:0008645	0.0092	0.0297	0	0	0	0	SLC2A8|1;G6PC3|1;PLS1|1;ITLN1|1;SLC2A12|1	5	248	434	85180
regulation of cytokine secretion	GO:0050707	0.00921	0.0297	0	0	0	0	GBP1|1;IFNG|1;CLEC4E|1;CPTP|1;MAPK3|1;LRRC32|1	6	347	434	85180
telomere maintenance via telomerase	GO:0007004	0.00923	0.0297	0	0	0	0	MAPK15|1;MAPK3|1;HNRNPU|1	3	84	434	85180
positive regulation of neuron differentiation	GO:0045666	0.00923	0.0297	0	0	0	0	HEYL|1;IFNG|1;MOB2|1;TWF2|1;AKAP5|1;CCL5|1;MUL1|1;GDF5|1	8	567	434	85180
regulation of protein processing	GO:0070613	0.00935	0.0301	0	0	0	0	C1S|1;CFHR1|1;CLEC3B|1;CFB|1;C1R|1	5	249	434	85180
multicellular organism reproduction	GO:0032504	0.00936	0.0301	0	0	0	0	SLC2A8|1;EIF2B2|1;WNT4|1;PXT1|1;LRGUK|1;AKAP5|1;KDM5A|1;SPA17|1;MAPK3|1;GAL3ST1|1;VIP|1;BCAP31|1;SPIRE1|1;CATSPER3|1	14	1333	434	85180
epithelial to mesenchymal transition	GO:0001837	0.00937	0.0301	0	0	0	0	ZNF703|1;HEYL|1;ADAM15|1;WNT4|1	4	160	434	85180
regulation of gene silencing	GO:0060968	0.00937	0.0301	0	0	0	0	POLR2E|1;BCDIN3D|1;ASF1A|1;POU5F1|1	4	160	434	85180
ribosome biogenesis	GO:0042254	0.00939	0.0301	0	0	0	0	EXOSC4|1;RPUSD2|1;MRPL36|1;SURF6|1;MRPS2|1;RPL18|1;URB2|1;HEATR1|1;RIOK2|1	9	687	434	85180
regulation of binding	GO:0051098	0.00945	0.0303	0	0	0	0	IFNG|1;ADAM15|1;CFHR1|1;DDRGK1|1;STUB1|1;MAPK3|1;ZFPM1|1	7	456	434	85180
regulation of cellular protein catabolic process	GO:1903362	0.00947	0.0304	0	0	0	0	LAMP3|1;ZFAND2A|1;TREM2|1;PLK3|1;DDRGK1|1;STUB1|1;PSMB7|1;BCAP31|1;TMEM259|1	9	688	434	85180
negative regulation of cell projection organization	GO:0031345	0.0095	0.0305	0	0	0	0	THY1|1;EFNB2|1;TNFRSF8|1;CD38|1;TBX6|1	5	250	434	85180
microtubule bundle formation	GO:0001578	0.00957	0.0306	0	0	0	0	TMEM141|1;JHY|1;TPPP3|1;LRGUK|1	4	161	434	85180
regulation of complement activation	GO:0030449	0.00957	0.0306	0	0	0	0	C1S|1;CFHR1|1;CFB|1;C1R|1	4	161	434	85180
atrioventricular valve morphogenesis	GO:0003181	0.0096	0.0306	0	0	0	0	HEYL|1;ZFPM1|1	2	29	434	85180
modulation of transcription in other organism involved in symbiotic interaction	GO:0052312	0.0096	0.0306	0	0	0	0	CCL4|1;CCL5|1	2	29	434	85180
response to hydroperoxide	GO:0033194	0.0096	0.0306	0	0	0	0	CD38|1;CCL5|1	2	29	434	85180
positive regulation of focal adhesion assembly	GO:0051894	0.0096	0.0306	0	0	0	0	THY1|1;WNT4|1	2	29	434	85180
liver morphogenesis	GO:0072576	0.0096	0.0306	0	0	0	0	IFNG|1;CEACAM1|1	2	29	434	85180
mitochondrial respiratory chain complex IV biogenesis	GO:0097034	0.0096	0.0306	0	0	0	0	COX20|1;COX14|1	2	29	434	85180
response to platelet-derived growth factor	GO:0036119	0.0096	0.0306	0	0	0	0	HYAL1|1;PDGFRB|1	2	29	434	85180
respiratory tube development	GO:0030323	0.00966	0.0307	0	0	0	0	EIF4EBP1|1;HSD11B1|1;WNT7B|1;PDGFRB|1;MAPK3|1	5	251	434	85180
regulation of protein maturation	GO:1903317	0.00966	0.0307	0	0	0	0	C1S|1;CFHR1|1;CLEC3B|1;CFB|1;C1R|1	5	251	434	85180
digestion	GO:0007586	0.00966	0.0307	0	0	0	0	GUCY2C|1;PLS1|1;ENPEP|1;CRAD|1;SNX10|1	5	251	434	85180
regulation of protein targeting	GO:1903533	0.0097	0.0309	0	0	0	0	IFNG|1;PDE2A|1;AKAP5|1;PSMB7|1;GDF5|1;POU5F1|1	6	351	434	85180
organic cyclic compound catabolic process	GO:1901361	0.00977	0.0309	0	0	0	0	EXOSC4|1;IDO1|1;IFNG|1;HSPB1|1;ALDOA|1;APOBEC3C|1;ENDOG|1;RPL18|1;DCTPP1|1;PDE2A|1;PSMB7|1;VIP|1;APOBEC3F|1;HNRNPU|1	14	1340	434	85180
negative regulation of hemopoiesis	GO:1903707	0.00978	0.0309	0	0	0	0	HES5|1;TCTA|1;CEACAM1|1;ZFPM1|1	4	162	434	85180
regulation of G1/S transition of mitotic cell cycle	GO:2000045	0.00981	0.0309	0	0	0	0	HYAL1|1;CRADD|1;PLK3|1;HACD1|1;PSMB7|1	5	252	434	85180
response to inorganic substance	GO:0010035	0.00987	0.0309	0	0	0	0	SDC1|1;COL18A1|1;UROD|1;GPLD1|1;ENDOG|1;HBA2|1;ATP5F1D|1;PDGFRB|1;MAPK3|1;SOD2|1	10	816	434	85180
regulation of gliogenesis	GO:0014013	0.00998	0.0309	0	0	0	0	SPINT1|1;HES5|1;IFNG|1;TREM2|1	4	163	434	85180
regulation of exocytosis	GO:0017157	0.0101	0.0309	0	0	0	0	SDC1|1;IFNG|1;VPS18|1;RAB44|1;CEACAM1|1;RAB2B|1;CPLANE2|1	7	462	434	85180
response to endoplasmic reticulum stress	GO:0034976	0.0101	0.0309	0	0	0	0	IFNG|1;TMEM129|1;UBE2J2|1;DDRGK1|1;STUB1|1;BCAP31|1;TMEM259|1	7	462	434	85180
negative regulation of protein complex assembly	GO:0031333	0.0101	0.0309	0	0	0	0	EIF4EBP1|1;LMO4|1;CPTP|1;TWF2|1;CRAD|1	5	254	434	85180
monosaccharide transport	GO:0015749	0.0101	0.0309	0	0	0	0	SLC2A8|1;G6PC3|1;PLS1|1;ITLN1|1;SLC2A12|1	5	254	434	85180
protein localization to cytoskeleton	GO:0044380	0.0102	0.0309	0	0	0	0	ABHD17A|1;SNX10|1;HNRNPU|1	3	87	434	85180
bone resorption	GO:0045453	0.0102	0.0309	0	0	0	0	ITGB3|1;CD38|1;SNX10|1	3	87	434	85180
retina homeostasis	GO:0001895	0.0102	0.0309	0	0	0	0	POTEE|1;HSPB1|1;POTEJ|1	3	87	434	85180
positive regulation of aorta morphogenesis	GO:1903849	0.0102	0.0309	0	0	0	0	EFNB2|1	1	2	434	85180
regulation of TRAIL production	GO:0032679	0.0102	0.0309	0	0	0	0	TNFRSF8|1	1	2	434	85180
negative regulation of apolipoprotein binding	GO:2000657	0.0102	0.0309	0	0	0	0	MAPK3|1	1	2	434	85180
negative regulation of response to tumor cell	GO:0002835	0.0102	0.0309	0	0	0	0	CEACAM1|1	1	2	434	85180
TRAIL production	GO:0032639	0.0102	0.0309	0	0	0	0	TNFRSF8|1	1	2	434	85180
regulation of CD4-positive, CD25-positive, alpha-beta regulatory T cell differentiation involved in immune response	GO:0032832	0.0102	0.0309	0	0	0	0	IFNG|1	1	2	434	85180
positive regulation of tumor necrosis factor (ligand) superfamily member 11 production	GO:2000309	0.0102	0.0309	0	0	0	0	IFNG|1	1	2	434	85180
response to triglyceride	GO:0034014	0.0102	0.0309	0	0	0	0	GPLD1|1	1	2	434	85180
myoblast development	GO:0048627	0.0102	0.0309	0	0	0	0	SDC1|1	1	2	434	85180
insulin receptor internalization	GO:0038016	0.0102	0.0309	0	0	0	0	CEACAM1|1	1	2	434	85180
acetylcholine-mediated vasodilation involved in regulation of systemic arterial blood pressure	GO:0003069	0.0102	0.0309	0	0	0	0	SOD2|1	1	2	434	85180
glyceraldehyde-3-phosphate biosynthetic process	GO:0046166	0.0102	0.0309	0	0	0	0	TKT|1	1	2	434	85180
positive regulation of chaperone-mediated protein complex assembly	GO:0090035	0.0102	0.0309	0	0	0	0	STUB1|1	1	2	434	85180
positive regulation of ubiquitin-dependent endocytosis	GO:2000397	0.0102	0.0309	0	0	0	0	VPS28|1	1	2	434	85180
positive regulation of epinephrine secretion	GO:0032812	0.0102	0.0309	0	0	0	0	VIP|1	1	2	434	85180
negative regulation of immune response to tumor cell	GO:0002838	0.0102	0.0309	0	0	0	0	CEACAM1|1	1	2	434	85180
response to zinc ion starvation	GO:0120127	0.0102	0.0309	0	0	0	0	SLC39A4|1	1	2	434	85180
negative regulation of natural killer cell mediated immune response to tumor cell	GO:0002856	0.0102	0.0309	0	0	0	0	CEACAM1|1	1	2	434	85180
N-terminal peptidyl-alanine trimethylation	GO:0018012	0.0102	0.0309	0	0	0	0	NTMT1|1	1	2	434	85180
positive regulation of TRAIL production	GO:0032759	0.0102	0.0309	0	0	0	0	TNFRSF8|1	1	2	434	85180
hematopoietic stem cell migration to bone marrow	GO:0097241	0.0102	0.0309	0	0	0	0	GPLD1|1	1	2	434	85180
regulation of apolipoprotein binding	GO:2000656	0.0102	0.0309	0	0	0	0	MAPK3|1	1	2	434	85180
detection of lipoteichoic acid	GO:0070392	0.0102	0.0309	0	0	0	0	TREM2|1	1	2	434	85180
tricuspid valve formation	GO:0003195	0.0102	0.0309	0	0	0	0	ZFPM1|1	1	2	434	85180
positive regulation of antigen processing and presentation of peptide or polysaccharide antigen via MHC class II	GO:0002582	0.0102	0.0309	0	0	0	0	TREM2|1	1	2	434	85180
regulation of retrograde vesicle-mediated transport, Golgi to ER	GO:2000156	0.0102	0.0309	0	0	0	0	BET1L|1	1	2	434	85180
regulation of cytotoxic T cell degranulation	GO:0043317	0.0102	0.0309	0	0	0	0	CEACAM1|1	1	2	434	85180
negative regulation of histone deacetylase activity	GO:1901726	0.0102	0.0309	0	0	0	0	KDM5A|1	1	2	434	85180
positive regulation of antigen processing and presentation of peptide antigen via MHC class II	GO:0002588	0.0102	0.0309	0	0	0	0	TREM2|1	1	2	434	85180
positive regulation of aldosterone metabolic process	GO:0032346	0.0102	0.0309	0	0	0	0	WNT4|1	1	2	434	85180
N-terminal peptidyl-proline dimethylation	GO:0018016	0.0102	0.0309	0	0	0	0	NTMT1|1	1	2	434	85180
positive regulation of DNA duplex unwinding	GO:1905464	0.0102	0.0309	0	0	0	0	GTF2H2|1	1	2	434	85180
negative regulation of deacetylase activity	GO:0150066	0.0102	0.0309	0	0	0	0	KDM5A|1	1	2	434	85180
positive regulation of proteasomal ubiquitin-dependent protein catabolic process involved in cellular response to hypoxia	GO:2000777	0.0102	0.0309	0	0	0	0	PLK3|1	1	2	434	85180
positive regulation of high-density lipoprotein particle clearance	GO:0010983	0.0102	0.0309	0	0	0	0	GPLD1|1	1	2	434	85180
positive regulation of CD4-positive, CD25-positive, alpha-beta regulatory T cell differentiation involved in immune response	GO:0032834	0.0102	0.0309	0	0	0	0	IFNG|1	1	2	434	85180
N-terminal peptidyl-proline methylation	GO:0035568	0.0102	0.0309	0	0	0	0	NTMT1|1	1	2	434	85180
terpene catabolic process	GO:0046247	0.0102	0.0309	0	0	0	0	BCO1|1	1	2	434	85180
positive regulation of attachment of mitotic spindle microtubules to kinetochore	GO:1902425	0.0102	0.0309	0	0	0	0	HNRNPU|1	1	2	434	85180
positive regulation of phenotypic switching	GO:1900241	0.0102	0.0309	0	0	0	0	SOD2|1	1	2	434	85180
CD4-positive, CD25-positive, alpha-beta regulatory T cell differentiation involved in immune response	GO:0002298	0.0102	0.0309	0	0	0	0	IFNG|1	1	2	434	85180
negative regulation of natural killer cell mediated cytotoxicity directed against tumor cell target	GO:0002859	0.0102	0.0309	0	0	0	0	CEACAM1|1	1	2	434	85180
kynurenic acid metabolic process	GO:0034275	0.0102	0.0309	0	0	0	0	IDO1|1	1	2	434	85180
negative regulation of cytotoxic T cell degranulation	GO:0043318	0.0102	0.0309	0	0	0	0	CEACAM1|1	1	2	434	85180
negative regulation of androgen receptor activity	GO:2000824	0.0102	0.0309	0	0	0	0	HEYL|1	1	2	434	85180
positive regulation of protein serine/threonine phosphatase activity	GO:1905184	0.0102	0.0309	0	0	0	0	PPP1R14D|1	1	2	434	85180
carotene catabolic process	GO:0016121	0.0102	0.0309	0	0	0	0	BCO1|1	1	2	434	85180
positive regulation of protein localization to endoplasmic reticulum	GO:1905552	0.0102	0.0309	0	0	0	0	DDRGK1|1	1	2	434	85180
positive regulation of engulfment of apoptotic cell	GO:1901076	0.0102	0.0309	0	0	0	0	TREM2|1	1	2	434	85180
carotene metabolic process	GO:0016119	0.0102	0.0309	0	0	0	0	BCO1|1	1	2	434	85180
positive regulation of inward rectifier potassium channel activity	GO:1901980	0.0102	0.0309	0	0	0	0	TREM2|1	1	2	434	85180
cap-independent translational initiation of linear mRNA	GO:0110017	0.0102	0.0309	0	0	0	0	EIF4EBP1|1	1	2	434	85180
swimming behavior	GO:0036269	0.0102	0.0309	0	0	0	0	IDO1|1	1	2	434	85180
cellular response to 2,3,7,8-tetrachlorodibenzodioxine	GO:1904613	0.0102	0.0309	0	0	0	0	PDE2A|1	1	2	434	85180
regulation of ubiquitin-dependent endocytosis	GO:2000395	0.0102	0.0309	0	0	0	0	VPS28|1	1	2	434	85180
positive regulation of aldosterone biosynthetic process	GO:0032349	0.0102	0.0309	0	0	0	0	WNT4|1	1	2	434	85180
kynurenic acid biosynthetic process	GO:0034276	0.0102	0.0309	0	0	0	0	IDO1|1	1	2	434	85180
CD8-positive, alpha-beta T cell differentiation involved in immune response	GO:0002302	0.0102	0.0309	0	0	0	0	IFNG|1	1	2	434	85180
regulation of protein localization to endoplasmic reticulum	GO:1905550	0.0102	0.0309	0	0	0	0	DDRGK1|1	1	2	434	85180
blood vessel lumenization	GO:0072554	0.0102	0.0309	0	0	0	0	DLL4|1	1	2	434	85180
regulation of systemic arterial blood pressure by acetylcholine	GO:0003068	0.0102	0.0309	0	0	0	0	SOD2|1	1	2	434	85180
[truncated: 3,766 more rows]

## Sheet: Table S1_3
Table S1_3 Cell component of Gene Ontology enrichment analysis.
[truncated: 765 more rows]

## Sheet: Table S1_4
Table S1_4 Molecular function of Gene Ontology enrichment analysis.
[truncated: 1,059 more rows]

[truncated: 3 more sheets: Table S1_5, Table S1_6, Table S1_7]
