# Supplementary material for: Establishment of a novel cytokine-related 8-gene signature for distinguishing and predicting the prognosis of triple-negative breast cancer
Source: Front Med (Lausanne). 2023 Jun 2;10:1189361. doi: 10.3389/fmed.2023.1189361 (PMC10275569; doi:10.3389/fmed.2023.1189361)
Supplement: Supplementary file 2 [file Table_2.XLSX]

## Sheet: Table S2
Table S2 Tumor classification based on the cytokine-related pathway in TNBC.

## Sheet: Table S2_1
Table S2_1 TCGA-TNBC patients were divided into 2 clusters.
Patient ID	Cluster
TCGA-A1-A0SK-01	C1
TCGA-A1-A0SO-01	C1
TCGA-A1-A0SP-01	C1
TCGA-A2-A04P-01	C1
TCGA-A2-A04Q-01	C2
TCGA-A2-A04T-01	C2
TCGA-A2-A0CM-01	C2
TCGA-A2-A0D0-01	C2
TCGA-A2-A0D2-01	C1
TCGA-A2-A0EQ-01	C2
TCGA-A2-A0ST-01	C2
TCGA-A2-A0SX-01	C2
TCGA-A2-A0T0-01	C1
TCGA-A2-A0T2-01	C1
TCGA-A2-A0YE-01	C1
TCGA-A2-A0YM-01	C2
TCGA-A2-A1G6-01	C1
TCGA-A2-A3XS-01	C1
TCGA-A2-A3XT-01	C2
TCGA-A2-A3XU-01	C1
TCGA-A2-A3XX-01	C1
TCGA-A2-A3XY-01	C1
TCGA-A7-A0CE-01	C1
TCGA-A7-A0DA-01	C1
TCGA-A7-A26F-01	C1
TCGA-A7-A26G-01	C1
TCGA-A7-A26I-01	C1
TCGA-A7-A4SD-01	C2
TCGA-A7-A4SE-01	C1
TCGA-A7-A5ZV-01	C1
TCGA-A7-A6VV-01	C1
TCGA-A7-A6VW-01	C1
TCGA-A7-A6VY-01	C2
TCGA-A8-A07C-01	C1
TCGA-A8-A07O-01	C1
TCGA-A8-A08R-01	C2
TCGA-A8-A09X-01	C2
TCGA-AC-A2BK-01	C1
TCGA-AC-A2QH-01	C1
TCGA-AC-A2QJ-01	C1
TCGA-AC-A6IW-01	C2
TCGA-AC-A7VC-01	C1
TCGA-AN-A04D-01	C1
TCGA-AN-A0AL-01	C1
TCGA-AN-A0AR-01	C1
TCGA-AN-A0AT-01	C1
TCGA-AN-A0G0-01	C1
TCGA-AN-A0XU-01	C2
TCGA-AO-A03U-01	C1
TCGA-AO-A0J2-01	C2
TCGA-AO-A0J4-01	C2
TCGA-AO-A0J6-01	C2
TCGA-AO-A124-01	C1
TCGA-AO-A128-01	C2
TCGA-AO-A129-01	C2
TCGA-AO-A12F-01	C1
TCGA-AO-A1KR-01	C1
TCGA-AQ-A04J-01	C1
TCGA-AQ-A54N-01	C1
TCGA-AR-A0TS-01	C1
TCGA-AR-A0TU-01	C2
TCGA-AR-A0U4-01	C2
TCGA-AR-A1AI-01	C2
TCGA-AR-A1AQ-01	C2
TCGA-AR-A1AR-01	C2
TCGA-AR-A1AY-01	C1
TCGA-AR-A256-01	C1
TCGA-AR-A2LH-01	C1
TCGA-AR-A2LR-01	C1
TCGA-AR-A5QQ-01	C2
TCGA-B6-A3ZX-01	C1
TCGA-B6-A400-01	C1
TCGA-B6-A402-01	C1
TCGA-B6-A409-01	C1
TCGA-BH-A0AV-01	C1
TCGA-BH-A0B3-01	C2
TCGA-BH-A0B9-01	C2
TCGA-BH-A0BG-01	C2
TCGA-BH-A0BL-01	C2
TCGA-BH-A0BW-01	C2
TCGA-BH-A0E0-01	C1
TCGA-BH-A0E6-01	C1
TCGA-BH-A0RX-01	C2
TCGA-BH-A0WA-01	C1
TCGA-BH-A18G-01	C1
TCGA-BH-A18Q-01	C1
TCGA-BH-A18T-01	C1
TCGA-BH-A18V-01	C2
TCGA-BH-A1EW-01	C1
TCGA-BH-A1F6-01	C2
TCGA-BH-A1FC-01	C2
TCGA-BH-A42U-01	C1
TCGA-C8-A12V-01	C2
TCGA-C8-A131-01	C1
TCGA-C8-A1HJ-01	C1
TCGA-C8-A26X-01	C2
TCGA-C8-A26Y-01	C1
TCGA-C8-A27B-01	C2
TCGA-C8-A3M7-01	C1
TCGA-D8-A13Z-01	C2
TCGA-D8-A142-01	C1
TCGA-D8-A143-01	C1
TCGA-D8-A147-01	C2
TCGA-D8-A1JF-01	C1
TCGA-D8-A1JG-01	C2
TCGA-D8-A1JL-01	C2
TCGA-D8-A1XK-01	C2
TCGA-D8-A1XQ-01	C2
TCGA-D8-A27F-01	C1
TCGA-D8-A27H-01	C1
TCGA-D8-A27M-01	C2
TCGA-E2-A14N-01	C2
TCGA-E2-A14R-01	C2
TCGA-E2-A14X-01	C1
TCGA-E2-A150-01	C1
TCGA-E2-A158-01	C1
TCGA-E2-A159-01	C2
TCGA-E2-A1AZ-01	C2
TCGA-E2-A1B6-01	C2
TCGA-E2-A1L7-01	C2
TCGA-E2-A1LG-01	C1
TCGA-E2-A1LH-01	C2
TCGA-E2-A1LI-01	C2
TCGA-E2-A1LK-01	C1
TCGA-E2-A1LL-01	C1
TCGA-E2-A1LS-01	C1
TCGA-E2-A573-01	C2
TCGA-E2-A574-01	C1
TCGA-E9-A5FL-01	C1
TCGA-EW-A1OV-01	C2
TCGA-EW-A1OW-01	C1
TCGA-EW-A1P1-01	C2
TCGA-EW-A1P4-01	C2
TCGA-EW-A1P7-01	C1
TCGA-EW-A1P8-01	C1
TCGA-EW-A1PB-01	C2
TCGA-EW-A1PH-01	C2
TCGA-EW-A3U0-01	C2
TCGA-EW-A6SB-01	C2
TCGA-GI-A2C9-01	C1
TCGA-GM-A2DB-01	C1
TCGA-GM-A2DD-01	C2
TCGA-GM-A2DF-01	C1
TCGA-GM-A2DH-01	C2
TCGA-GM-A2DI-01	C2
TCGA-GM-A3XL-01	C2
TCGA-HN-A2NL-01	C1
TCGA-LL-A441-01	C1
TCGA-LL-A5YO-01	C2
TCGA-LL-A73Y-01
TCGA-LL-A740-01	C1
TCGA-OL-A5D6-01	C1
TCGA-OL-A5D7-01	C2
TCGA-OL-A5RW-01	C1
TCGA-OL-A66I-01	C2
TCGA-OL-A66P-01	C1
TCGA-OL-A6VO-01	C2
TCGA-OL-A97C-01	C1
TCGA-S3-AA10-01	C2
TCGA-S3-AA15-01	C1

## Sheet: Table S2_2
Table S2_2 The clinical information of TCGA-TNBC patients in 2 clusters.
Patient ID	Age	Sex	Race	T	N	M	Stage	Grade	newTumor	Smoking	Radiation	Neoadjuvant	Therapy	OS	OS.time	DSS	DSS.time	DFI	DFI.time	PFI	PFI.time	Groups
TCGA-A1-A0SK	54	FEMALE	ASIAN	T2	N0	M0	II	NA	NA	NA	NA	No	NA	1	967	1	967	NA	NA	1	967	C1
TCGA-A1-A0SO	67	FEMALE	WHITE	T2	N1	M0	II	NA	NA	NA	NA	No	Chemotherapy	0	852	0	852	0	852	0	852	C1
TCGA-A1-A0SP	40	FEMALE	NA	T2	N0	M0	II	NA	NA	NA	NA	NA	Chemotherapy	0	584	0	584	0	584	0	584	C1
TCGA-A2-A04P	36	FEMALE	BLACK	T2	N3	M0	III	NA	Metastasis	NA	NA	No	NA	1	548	1	548	NA	NA	1	102	C1
TCGA-A2-A0D2	45	FEMALE	WHITE	T2	N0	M0	II	NA	NA	NA	NA	No	Chemotherapy	0	1027	0	1027	0	1027	0	1027	C1
TCGA-A2-A0T0	59	FEMALE	WHITE	T2	N1	M0	II	NA	NA	NA	NA	No	Chemotherapy	0	533	0	533	0	533	0	533	C1
TCGA-A2-A0T2	66	FEMALE	WHITE	T3	N3	M1	IV	NA	NA	NA	NA	No	Chemotherapy	1	255	1	255	NA	NA	1	255	C1
TCGA-A2-A0YE	48	FEMALE	WHITE	T2	N1	M0	II	NA	NA	NA	NA	No	Chemotherapy	0	554	0	554	0	554	0	554	C1
TCGA-A2-A1G6	50	FEMALE	WHITE	T2	N2	M0	III	NA	NA	NA	NA	No	Chemotherapy	0	501	0	501	0	501	0	501	C1
TCGA-A2-A3XS	62	FEMALE	BLACK	T1	N2	M0	III	NA	Metastasis	NA	NA	No	NA	1	1032	1	1032	1	682	1	682	C1
TCGA-A2-A3XU	35	FEMALE	BLACK	T2	N1	M0	II	NA	Metastasis	NA	YES	No	NA	1	912	1	912	1	574	1	574	C1
TCGA-A2-A3XX	49	FEMALE	BLACK	T2	N0	M0	II	NA	NA	NA	NA	No	Chemotherapy	1	1439	0	1439	0	1439	0	1439	C1
TCGA-A2-A3XY	49	FEMALE	BLACK	T2	N1	M0	II	NA	Metastasis	NA	NA	No	NA	1	1093	1	1093	1	802	1	802	C1
TCGA-A7-A0CE	57	FEMALE	WHITE	T2	N0	M0	II	NA	NA	NA	NA	No	Chemotherapy	0	1074	0	1074	0	1074	0	1074	C1
TCGA-A7-A0DA	62	FEMALE	WHITE	T2	N0	M0	II	NA	NA	NA	NA	No	Chemotherapy	0	1085	0	1085	0	1085	0	1085	C1
TCGA-A7-A26F	55	FEMALE	WHITE	T1	N0	M0	I	NA	NA	NA	NA	No	Chemotherapy	0	738	0	738	0	738	0	738	C1
TCGA-A7-A26G	50	FEMALE	BLACK	T2	N0	M0	II	NA	NA	NA	NA	No	Chemotherapy	0	722	0	722	0	722	0	722	C1
TCGA-A7-A26I	65	FEMALE	WHITE	T2	N0	M0	II	NA	NA	NA	NA	No	Chemotherapy	0	661	0	661	0	661	0	661	C1
TCGA-A7-A4SE	54	FEMALE	BLACK	T2	N0	M0	II	NA	NA	NA	NO	No	Chemotherapy	0	644	0	644	0	644	0	644	C1
TCGA-A7-A5ZV	62	FEMALE	BLACK	T2	N0	M0	II	NA	NA	NA	NO	No	Chemotherapy	0	368	0	368	0	368	0	368	C1
TCGA-A7-A6VV	51	FEMALE	BLACK	T2	N0	M0	II	NA	NA	NA	NO	No	Chemotherapy	0	313	0	313	0	313	0	313	C1
TCGA-A7-A6VW	48	FEMALE	BLACK	T2	N0	M0	II	NA	NA	NA	NO	No	Chemotherapy	0	285	0	285	NA	NA	0	285	C1
TCGA-A8-A07C	57	FEMALE	NA	T2	N0	M0	II	NA	NA	NA	NA	No	Chemotherapy	0	1034	0	1034	0	1034	0	1034	C1
TCGA-A8-A07O	51	FEMALE	NA	T2	N0	M0	II	NA	NA	NA	NA	No	Chemotherapy	0	304	0	304	0	304	0	304	C1
TCGA-AC-A2BK	78	FEMALE	BLACK	T2	N2	NA	III	NA	NA	NA	NA	No	Chemotherapy	0	2222	0	2222	0	2222	0	2222	C1
TCGA-AC-A2QH	58	FEMALE	WHITE	T3	N0	NA	II	NA	NA	NA	NA	No	NA	0	1005	0	1005	0	1005	0	1005	C1
TCGA-AC-A2QJ	48	FEMALE	WHITE	T4	N0	M0	III	NA	Metastasis	NA	NA	No	NA	1	446	1	446	1	237	1	237	C1
TCGA-AC-A7VC	56	FEMALE	WHITE	T3	N0	NA	II	NA	NA	NA	NA	No	NA	0	1	0	1	0	1	0	1	C1
TCGA-AN-A04D	58	FEMALE	WHITE	T2	N1	M0	II	NA	NA	NA	NA	No	NA	0	52	0	52	NA	NA	0	52	C1
TCGA-AN-A0AL	41	FEMALE	WHITE	T4	N0	M0	III	NA	NA	NA	NA	No	NA	0	227	0	227	0	227	0	227	C1
TCGA-AN-A0AR	55	FEMALE	WHITE	T2	N0	M0	II	NA	NA	NA	NA	No	NA	0	10	0	10	0	10	0	10	C1
TCGA-AN-A0AT	62	FEMALE	WHITE	T2	N0	M0	II	NA	NA	NA	NA	No	NA	0	10	0	10	0	10	0	10	C1
TCGA-AN-A0G0	56	FEMALE	WHITE	T2	N0	M0	II	NA	NA	NA	NA	No	NA	0	16	0	16	0	16	0	16	C1
TCGA-AO-A03U	31	FEMALE	WHITE	T1	N0	M0	I	NA	Primary	NA	NA	No	Chemotherapy	1	1793	0	1793	0	1793	1	1614	C1
TCGA-AO-A124	38	FEMALE	WHITE	T2	N0	M0	II	NA	NA	NA	NA	No	Chemotherapy	0	3506	0	3506	0	3506	0	3506	C1
TCGA-AO-A12F	36	FEMALE	WHITE	T2	N0	M0	II	NA	NA	NA	NA	No	Chemotherapy	0	1842	0	1842	0	1842	0	1842	C1
TCGA-AO-A1KR	51	FEMALE	WHITE	T2	N0	M0	II	NA	NA	NA	NA	No	Chemotherapy	0	2513	0	2513	0	2513	0	2513	C1
TCGA-AQ-A04J	45	FEMALE	WHITE	T2	N0	M0	II	NA	NA	NA	NA	No	Chemotherapy	0	819	0	819	0	819	0	819	C1
TCGA-AQ-A54N	51	FEMALE	BLACK	T2	N0	M0	II	NA	NA	NA	NO	No	NA	0	78	0	78	0	78	0	78	C1
TCGA-AR-A0TS	46	FEMALE	WHITE	T2	N1	M0	II	NA	NA	NA	NA	No	Chemotherapy	0	2558	0	2558	0	2558	0	2558	C1
TCGA-AR-A1AY	65	FEMALE	WHITE	T1	N0	M0	I	NA	NA	NA	NA	No	Chemotherapy	0	1026	0	1026	0	1026	0	1026	C1
TCGA-AR-A256	45	FEMALE	WHITE	T2	N0	M0	II	NA	Recurrence	NA	NA	No	Chemotherapy	1	2854	NA	2854	1	1640	1	1640	C1
TCGA-AR-A2LH	55	FEMALE	WHITE	T3	N3	M0	III	NA	Metastasis	NA	NA	No	Chemotherapy	1	616	NA	616	1	434	1	434	C1
TCGA-AR-A2LR	49	FEMALE	WHITE	T1	N0	M0	I	NA	NA	NA	NA	No	Chemotherapy	0	1742	0	1742	0	1742	0	1742	C1
TCGA-B6-A3ZX	50	FEMALE	BLACK	T3	N1	M1	IV	NA	Metastasis	NA	YES	No	Chemotherapy	1	1152	1	1152	NA	NA	1	994	C1
TCGA-B6-A400	43	FEMALE	BLACK	T2	N2	M0	III	NA	NA	NA	YES	No	NA	0	215	0	215	0	215	0	215	C1
TCGA-B6-A402	47	FEMALE	BLACK	T1	N0	M0	I	NA	Recurrence	NA	YES	No	Chemotherapy	0	2281	0	2281	1	1516	1	1516	C1
TCGA-B6-A409	44	FEMALE	BLACK	T1	N2	M0	III	NA	Metastasis	NA	NO	No	Chemotherapy	1	573	1	573	1	456	1	456	C1
TCGA-BH-A0AV	52	FEMALE	BLACK	T1	N0	M0	I	NA	NA	NA	NA	No	Chemotherapy	0	1820	0	1820	0	1820	0	1820	C1
TCGA-BH-A0E0	38	FEMALE	WHITE	T3	N3	M0	III	NA	NA	NA	NA	No	Chemotherapy	0	134	0	134	0	134	0	134	C1
TCGA-BH-A0E6	69	FEMALE	WHITE	T1	N0	M0	I	NA	NA	NA	NA	No	Chemotherapy	0	293	0	293	0	293	0	293	C1
TCGA-BH-A0WA	82	FEMALE	WHITE	T1	N0	M0	I	NA	NA	NA	NA	No	NA	0	701	0	701	0	701	0	701	C1
TCGA-BH-A18G	81	FEMALE	WHITE	T1	N0	M0	I	NA	NA	NA	NA	No	NA	0	149	0	149	0	149	0	149	C1
TCGA-BH-A18Q	56	FEMALE	WHITE	T2	N1	M0	II	NA	NA	NA	NA	No	NA	1	1692	NA	1692	0	1692	0	1692	C1
TCGA-BH-A18T	70	FEMALE	WHITE	T2	N0	M0	II	NA	NA	NA	NA	No	NA	1	224	1	224	NA	NA	1	224	C1
TCGA-BH-A1EW	38	FEMALE	WHITE	T2	N1	M0	II	NA	NA	NA	NA	No	NA	1	1694	1	1694	NA	NA	1	1694	C1
TCGA-BH-A42U	80	FEMALE	BLACK	T2	N0	M0	II	NA	NA	NA	NO	No	NA	0	3364	0	3364	0	3364	0	3364	C1
TCGA-C8-A131	82	FEMALE	ASIAN	T2	N2	M0	III	NA	NA	NA	NA	No	Chemotherapy	0	411	0	411	0	411	0	411	C1
TCGA-C8-A1HJ	53	FEMALE	ASIAN	T2	N0	M0	II	NA	NA	NA	NA	No	NA	0	5	0	5	0	5	0	5	C1
TCGA-C8-A26Y	90	FEMALE	ASIAN	T2	N0	M0	II	NA	NA	NA	NA	No	NA	0	394	0	394	0	394	0	394	C1
TCGA-C8-A3M7	60	FEMALE	ASIAN	T4	N0	M0	III	NA	Recurrence	NA	NA	No	NA	1	1034	1	1034	1	1034	1	1034	C1
TCGA-D8-A142	74	FEMALE	WHITE	T3	N0	M0	II	NA	NA	NA	NA	No	Chemotherapy	0	425	0	425	0	425	0	425	C1
TCGA-D8-A143	51	FEMALE	WHITE	T2	N0	M0	II	NA	NA	NA	NA	No	Chemotherapy	0	431	0	431	0	431	0	431	C1
TCGA-D8-A1JF	79	FEMALE	WHITE	T1	N2	M0	III	NA	NA	NA	NA	No	NA	0	366	0	366	0	366	0	366	C1
TCGA-D8-A27F	40	FEMALE	WHITE	T2	N0	M0	II	NA	NA	NA	NA	No	Chemotherapy	0	488	0	488	0	488	0	488	C1
TCGA-D8-A27H	72	FEMALE	WHITE	T2	N0	M0	II	NA	NA	NA	NA	No	Chemotherapy	0	397	0	397	0	397	0	397	C1
TCGA-E2-A14X	55	FEMALE	BLACK	T2	N2	M0	III	NA	NA	NA	NA	No	NA	0	972	0	972	0	972	0	972	C1
TCGA-E2-A150	48	FEMALE	WHITE	T2	N0	M0	II	NA	NA	NA	NA	No	Chemotherapy	0	1935	0	1935	0	1935	0	1935	C1
TCGA-E2-A158	43	FEMALE	WHITE	T1	N1	M0	II	NA	NA	NA	NA	No	Chemotherapy	0	450	0	450	0	450	0	450	C1
TCGA-E2-A1LG	50	FEMALE	BLACK	T2	N0	M0	II	NA	NA	NA	NA	No	NA	0	1523	0	1523	0	1523	0	1523	C1
TCGA-E2-A1LK	84	FEMALE	BLACK	T4	N3	M0	III	NA	Recurrence	NA	NA	No	NA	1	266	1	266	1	155	1	155	C1
TCGA-E2-A1LL	73	FEMALE	BLACK	T3	N2	NA	III	NA	Metastasis	NA	NA	No	Chemotherapy	0	1309	0	1309	1	1303	1	1303	C1
TCGA-E2-A1LS	46	FEMALE	WHITE	T1	N0	M0	I	NA	NA	NA	NA	No	Chemotherapy	0	1604	0	1604	0	1604	0	1604	C1
TCGA-E2-A574	44	FEMALE	BLACK	T2	N0	M0	II	NA	NA	NA	YES	No	Chemotherapy	0	1179	0	1179	0	1179	0	1179	C1
TCGA-E9-A5FL	65	FEMALE	WHITE	T3	N0	M0	II	NA	NA	NA	NA	No	NA	0	24	0	24	0	24	0	24	C1
TCGA-EW-A1OW	58	FEMALE	BLACK	T2	N0	NA	II	NA	NA	NA	NA	No	Chemotherapy	0	694	0	694	0	694	0	694	C1
TCGA-EW-A1P7	59	FEMALE	WHITE	T2	N0	M0	II	NA	Metastasis	NA	NA	No	Chemotherapy	0	915	0	915	1	729	1	729	C1
TCGA-EW-A1P8	58	FEMALE	WHITE	T2	N3	M0	III	NA	Metastasis	NA	NA	No	Chemotherapy	1	239	1	239	1	207	1	207	C1
TCGA-GI-A2C9	58	FEMALE	BLACK	T3	N0	NA	II	NA	NA	NA	NA	No	Chemotherapy	0	3342	0	3342	0	3342	0	3342	C1
TCGA-GM-A2DB	62	FEMALE	WHITE	T2	N0	M0	II	NA	NA	NA	NA	No	Chemotherapy	0	2406	0	2406	0	2406	0	2406	C1
TCGA-GM-A2DF	53	FEMALE	BLACK	T1	N1	M0	II	NA	NA	NA	NA	No	Chemotherapy	0	2155	0	2155	0	2155	0	2155	C1
TCGA-HN-A2NL	56	FEMALE	NA	T2	N0	M0	II	NA	NA	NA	NA	No	Chemotherapy	0	79	0	79	0	79	0	79	C1
TCGA-LL-A441	62	FEMALE	BLACK	T1	N0	NA	I	NA	NA	NA	NO	No	Chemotherapy	0	996	0	996	0	996	0	996	C1
TCGA-LL-A73Y	67	FEMALE	BLACK	T1	N0	NA	I	NA	NA	NA	NO	No	Chemotherapy	0	477	0	477	0	477	0	477	C1
TCGA-LL-A740	61	FEMALE	BLACK	T1	N0	NA	I	NA	NA	NA	NO	No	Chemotherapy	0	441	0	441	0	441	0	441	C1
TCGA-OL-A5D6	71	FEMALE	BLACK	T2	N0	NA	II	NA	NA	NA	NO	No	NA	1	1104	0	1104	0	1104	0	1104	C1
TCGA-OL-A5RW	40	FEMALE	BLACK	T1	N1	NA	II	NA	NA	NA	YES	No	Chemotherapy	0	1106	0	1106	0	1106	0	1106	C1
TCGA-OL-A66P	75	FEMALE	BLACK	T2	N0	NA	II	NA	NA	NA	NO	No	Chemotherapy	0	428	0	428	0	428	0	428	C1
TCGA-OL-A97C	67	FEMALE	BLACK	T3	N0	M0	II	NA	Metastasis	NA	NO	No	NA	0	271	0	271	NA	NA	1	275	C1
TCGA-S3-AA15	51	FEMALE	BLACK	T2	N1	NA	II	NA	NA	NA	NO	No	NA	0	525	0	525	0	525	0	525	C1
TCGA-A2-A04Q	48	FEMALE	WHITE	T1	N0	M0	I	NA	NA	NA	NA	No	Chemotherapy	0	2385	0	2385	0	2385	0	2385	C2
TCGA-A2-A04T	62	FEMALE	WHITE	T2	N0	M0	II	NA	NA	NA	NA	No	Chemotherapy	0	2246	0	2246	0	2246	0	2246	C2
TCGA-A2-A0CM	40	FEMALE	BLACK	T2	N0	M0	II	NA	NA	NA	NA	No	NA	1	754	1	754	1	382	1	382	C2
TCGA-A2-A0D0	60	FEMALE	BLACK	T2	N0	M0	II	NA	NA	NA	NA	No	Chemotherapy	0	2048	0	2048	0	2048	0	2048	C2
TCGA-A2-A0EQ	64	FEMALE	BLACK	T2	N0	M0	II	NA	NA	NA	NA	No	NA	0	2426	0	2426	0	2426	0	2426	C2
TCGA-A2-A0ST	62	FEMALE	WHITE	T1	N1	M0	II	NA	NA	NA	NA	No	NA	0	3017	0	3017	0	3017	0	3017	C2
TCGA-A2-A0SX	48	FEMALE	WHITE	T1	N0	M0	I	NA	NA	NA	NA	No	Chemotherapy	0	1534	0	1534	1	1239	1	1239	C2
TCGA-A2-A0YM	67	FEMALE	WHITE	T2	N0	M0	II	NA	NA	NA	NA	No	NA	0	965	0	965	0	965	0	965	C2
TCGA-A2-A3XT	45	FEMALE	BLACK	T2	N1	M0	II	NA	NA	NA	YES	No	Chemotherapy	0	2770	0	2770	0	2770	0	2770	C2
TCGA-A7-A4SD	52	FEMALE	BLACK	T2	N0	M0	II	NA	NA	NA	NO	No	Chemotherapy	0	441	0	441	0	441	0	441	C2
TCGA-A7-A6VY	48	FEMALE	BLACK	T2	N1	M0	II	NA	NA	NA	NO	No	Chemotherapy	0	266	0	266	0	266	0	266	C2
TCGA-A8-A08R	52	FEMALE	NA	T2	N1	M0	II	NA	NA	NA	NA	No	NA	0	30	0	30	0	30	0	30	C2
TCGA-A8-A09X	62	FEMALE	NA	T2	N3	M0	III	NA	NA	NA	NA	No	NA	1	426	NA	426	NA	NA	0	426	C2
TCGA-AC-A6IW	73	FEMALE	BLACK	T2	N0	NA	II	NA	NA	NA	NA	No	NA	0	413	0	413	0	413	0	413	C2
TCGA-AN-A0XU	54	FEMALE	WHITE	T2	N0	M0	II	NA	NA	NA	NA	No	NA	0	10	0	10	0	10	0	10	C2
TCGA-AO-A0J2	41	FEMALE	WHITE	T1	N0	M0	I	NA	NA	NA	NA	No	Chemotherapy	0	997	0	997	0	997	0	997	C2
TCGA-AO-A0J4	41	FEMALE	BLACK	T1	N0	M0	I	NA	NA	NA	NA	No	Chemotherapy	0	1587	0	1587	0	1587	0	1587	C2
TCGA-AO-A0J6	61	FEMALE	WHITE	T2	N0	M0	II	NA	NA	NA	NA	No	Chemotherapy	0	1140	0	1140	0	1140	0	1140	C2
TCGA-AO-A128	61	FEMALE	WHITE	T2	N0	M0	II	NA	NA	NA	NA	No	Chemotherapy	0	3248	0	3248	0	3248	0	3248	C2
TCGA-AO-A129	29	FEMALE	WHITE	T2	N1	M0	II	NA	NA	NA	NA	No	Chemotherapy	0	3286	0	3286	0	3286	0	3286	C2
TCGA-AR-A0TU	35	FEMALE	NA	T2	N0	M0	II	NA	NA	NA	NA	No	Chemotherapy	0	709	0	709	0	709	0	709	C2
TCGA-AR-A0U4	54	FEMALE	WHITE	T2	N0	M0	II	NA	NA	NA	NA	No	Chemotherapy	0	3261	0	3261	0	3261	0	3261	C2
TCGA-AR-A1AI	47	FEMALE	WHITE	T2	N0	M0	II	NA	Primary	NA	NA	No	Chemotherapy	0	3296	0	3296	1	588	1	588	C2
TCGA-AR-A1AQ	49	FEMALE	WHITE	T2	N0	M0	II	NA	NA	NA	NA	No	Chemotherapy	0	3021	0	3021	0	3021	0	3021	C2
TCGA-AR-A1AR	50	FEMALE	WHITE	T1	N2	M0	III	NA	Primary	NA	NA	No	Chemotherapy	1	524	1	524	1	268	1	268	C2
TCGA-AR-A5QQ	68	FEMALE	WHITE	T3	N1	M0	III	NA	Metastasis	NA	YES	No	NA	1	322	1	322	NA	NA	1	301	C2
TCGA-BH-A0B3	53	FEMALE	WHITE	T2	N1	M0	II	NA	NA	NA	NA	No	Chemotherapy	0	1203	0	1203	0	1203	0	1203	C2
TCGA-BH-A0B9	44	FEMALE	WHITE	T1	N0	M0	I	NA	NA	NA	NA	No	Chemotherapy	0	1572	0	1572	0	1572	0	1572	C2
TCGA-BH-A0BG	73	FEMALE	WHITE	T1	N0	M0	I	NA	NA	NA	NA	No	NA	0	1871	0	1871	0	1871	0	1871	C2
TCGA-BH-A0BL	35	FEMALE	WHITE	T1	N0	M0	I	NA	NA	NA	NA	No	Chemotherapy	0	2278	0	2278	0	2278	0	2278	C2
TCGA-BH-A0BW	71	FEMALE	BLACK	T1	N0	M0	I	NA	NA	NA	NA	No	Chemotherapy	0	2371	0	2371	0	2371	0	2371	C2
TCGA-BH-A0RX	59	FEMALE	WHITE	T2	N0	M0	II	NA	NA	NA	NA	No	Chemotherapy	0	170	0	170	0	170	0	170	C2
TCGA-BH-A18V	48	FEMALE	WHITE	T2	N1	M0	II	NA	NA	NA	NA	No	NA	1	1556	NA	1556	0	1556	0	1556	C2
TCGA-BH-A1F6	51	FEMALE	WHITE	T4	N2	NA		NA	NA	NA	NA	No	NA	1	2965	NA	2965	NA	NA	0	2965	C2
TCGA-BH-A1FC	78	FEMALE	BLACK	T1	N1	M0	II	NA	NA	NA	NA	No	NA	1	3472	0	3472	NA	NA	0	3472	C2
TCGA-C8-A12V	55	FEMALE	ASIAN	T2	N0	M0	II	NA	NA	NA	NA	No	NA	0	385	0	385	NA	NA	0	385	C2
TCGA-C8-A26X	58	FEMALE	ASIAN	T1	N1	M0	II	NA	NA	NA	NA	No	Chemotherapy	0	376	0	376	0	376	0	376	C2
TCGA-C8-A27B	48	FEMALE	ASIAN	T3	N0	M0	II	NA	NA	NA	NA	No	Chemotherapy	0	439	0	439	0	439	0	439	C2
TCGA-D8-A13Z	51	FEMALE	WHITE	T2	N2	M0		NA	NA	NA	NA	No	NA	0	635	0	635	0	635	0	635	C2
TCGA-D8-A147	45	FEMALE	WHITE	T2	N0	M0		NA	NA	NA	NA	No	Chemotherapy	0	584	0	584	0	584	0	584	C2
TCGA-D8-A1JG	62	FEMALE	WHITE	T2	N0	M0	II	NA	NA	NA	NA	No	Chemotherapy	0	1612	0	1612	0	1612	0	1612	C2
TCGA-D8-A1JL	72	FEMALE	WHITE	T2	N0	M0	II	NA	NA	NA	NA	No	NA	0	611	0	611	0	611	0	611	C2
TCGA-D8-A1XK	55	FEMALE	WHITE	T2	N1	NA	II	NA	NA	NA	NA	No	Chemotherapy	0	441	0	441	0	441	0	441	C2
TCGA-D8-A1XQ	69	FEMALE	WHITE	T2	N0	M0	II	NA	NA	NA	NA	No	NA	0	499	0	499	0	499	0	499	C2
TCGA-D8-A27M	59	FEMALE	WHITE	T1	N0	M0	I	NA	NA	NA	NA	No	Chemotherapy	0	410	0	410	0	410	0	410	C2
TCGA-E2-A14N	37	FEMALE	WHITE	T2	N1	M0	II	NA	NA	NA	NA	No	Chemotherapy	0	1434	0	1434	0	1434	0	1434	C2
TCGA-E2-A14R	62	FEMALE	WHITE	T2	N0	M0	II	NA	Primary	NA	NA	No	Chemotherapy	0	1174	0	1174	0	1174	1	971	C2
TCGA-E2-A159	50	FEMALE	WHITE	T2	N0	M0	II	NA	NA	NA	NA	No	Chemotherapy	0	762	0	762	0	762	0	762	C2
TCGA-E2-A1AZ	63	FEMALE	WHITE	T2	N1	M0	II	NA	NA	NA	NA	No	Chemotherapy	0	2329	0	2329	0	2329	0	2329	C2
TCGA-E2-A1B6	44	FEMALE	WHITE	T2	N0	M0	II	NA	NA	NA	NA	No	Chemotherapy	0	867	0	867	0	867	0	867	C2
TCGA-E2-A1L7	40	FEMALE	WHITE	T2	N2	M0	III	NA	Primary	NA	NA	No	NA	0	1836	0	1836	1	1619	1	1619	C2
TCGA-E2-A1LH	59	FEMALE	WHITE	T1	N0	M0	I	NA	NA	NA	NA	No	Chemotherapy	0	3247	0	3247	0	3247	0	3247	C2
TCGA-E2-A1LI	57	FEMALE	WHITE	T2	N1	M0	II	NA	NA	NA	NA	No	Chemotherapy	0	3121	0	3121	NA	NA	0	3121	C2
TCGA-E2-A573	48	FEMALE	BLACK	T1	N0	M0	I	NA	NA	NA	YES	No	Chemotherapy	0	1062	0	1062	0	1062	0	1062	C2
TCGA-EW-A1OV	56	FEMALE	WHITE	T2	N1	NA	II	NA	NA	NA	NA	No	Chemotherapy	0	789	0	789	0	789	0	789	C2
TCGA-EW-A1P1	68	FEMALE	WHITE	T2	N3	NA	III	NA	Metastasis	NA	NA	No	Chemotherapy	0	1210	0	1210	1	1014	1	1014	C2
TCGA-EW-A1P4	43	FEMALE	WHITE	T2	N0	M0	II	NA	NA	NA	NA	No	Chemotherapy	0	907	0	907	0	907	0	907	C2
TCGA-EW-A1PB	70	FEMALE	BLACK	T3	N1	NA	III	NA	NA	NA	NA	No	NA	0	608	0	608	0	608	0	608	C2
TCGA-EW-A1PH	52	FEMALE	WHITE	T1	N1	M0	II	NA	NA	NA	NA	No	Chemotherapy	0	607	0	607	0	607	0	607	C2
TCGA-EW-A3U0	61	FEMALE	BLACK	T3	N1	M0	III	NA	NA	NA	NA	No	Chemotherapy	0	532	0	532	0	532	0	532	C2
TCGA-EW-A6SB	62	FEMALE	BLACK	T2	N0	M0	II	NA	NA	NA	YES	No	NA	0	760	0	760	0	760	0	760	C2
TCGA-GM-A2DD	53	FEMALE	WHITE	T1	N0	M0	I	NA	NA	NA	NA	No	Chemotherapy	0	2282	0	2282	0	2282	0	2282	C2
TCGA-GM-A2DH	58	FEMALE	WHITE	T1	N0	M0	I	NA	NA	NA	NA	No	Chemotherapy	0	2193	0	2193	0	2193	0	2193	C2
TCGA-GM-A2DI	52	FEMALE	WHITE	T1	N0	M0	I	NA	NA	NA	NA	No	Chemotherapy	0	2590	0	2590	0	2590	0	2590	C2
TCGA-GM-A3XL	49	FEMALE	BLACK	T2	N0	M0	II	NA	NA	NA	YES	No	Chemotherapy	0	2108	0	2108	0	2108	0	2108	C2
TCGA-LL-A5YO	50	FEMALE	BLACK	T1	N0	NA	I	NA	NA	NA	NO	No	Chemotherapy	0	440	0	440	0	440	0	440	C2
TCGA-OL-A5D7	70	FEMALE	BLACK	T2	N0	NA	II	NA	NA	NA	YES	No	Chemotherapy	0	1780	0	1780	0	1780	0	1780	C2
TCGA-OL-A66I	36	FEMALE	BLACK	T1	N1	NA	II	NA	NA	NA	YES	No	Chemotherapy	0	714	0	714	0	714	0	714	C2
TCGA-OL-A6VO	43	FEMALE	BLACK	T1	N0	NA	I	NA	NA	NA	YES	No	Chemotherapy	0	858	0	858	0	858	0	858	C2
TCGA-S3-AA10	65	FEMALE	BLACK	T2	N0	M0	II	NA	NA	NA	NO	No	NA	0	586	0	586	0	586	0	586	C2
