# Supplementary material for: Establishment of a novel cytokine-related 8-gene signature for distinguishing and predicting the prognosis of triple-negative breast cancer
Source: Front Med (Lausanne). 2023 Jun 2;10:1189361. doi: 10.3389/fmed.2023.1189361 (PMC10275569; doi:10.3389/fmed.2023.1189361)
Supplement: Supplementary file 3 [file Table_3.XLSX]

## Sheet: Table S3
Table S3 Functional annotation between 2 clusters of TNBC.

## Sheet: Table S3_1
Table S3_1 DEGs in the 2 clusters of TNBC.
Genes	Up/Down
SCGB3A1	Up
FAM3D	Up
ID4	Up
PPP1R1B	Up
TCN1	Up
ELAPOR1	Up
IRX1	Up
KRT15	Up
NPY1R	Up
SOX10	Up
FOLR1	Up
COL9A3	Up
ACTG2	Up
AQP5	Up
COL2A1	Up
SCGB2A2	Up
GBP5	Down
IFNG	Down
CXCL11	Down
CCL4	Down
GBP4	Down
OR2I1P	Down
FASLG	Down
LAG3	Down
CXCL10	Down
IRF1	Down
CCR5	Down
CD274	Down
CCL5	Down
GBP1	Down
CXCR6	Down
CXCL9	Down
BATF2	Down
IDO1	Down
GZMB	Down
WARS1	Down
GZMH	Down
ICOS	Down
SLA2	Down
ZBED2	Down
APOBEC3G	Down
TAP1	Down
ZNF683	Down
UBE2L6	Down
ETV7	Down
STAT1	Down
CD2	Down
LILRB4	Down
CD8A	Down
TBX21	Down
CXCR3	Down
B2M	Down
IL18BP	Down
SLAMF7	Down
CTSS	Down
IL2RB	Down
TIGIT	Down
APOBEC3H	Down
CD38	Down
TNFRSF9	Down
LILRB2	Down
GZMA	Down
NKG7	Down
APOL3	Down
IL15RA	Down
PRF1	Down
SIRPG	Down
IL21R	Down
CD86	Down
PSMB9	Down
EPSTI1	Down
SAMSN1	Down
CCL8	Down
LAP3	Down
PDCD1	Down
CXCL13	Down
FCGR1A	Down
CLEC4E	Down
STX11	Down
IL12RB1	Down
SAMHD1	Down
PTPN7	Down
SNX20	Down
CTLA4	Down
IL2RG	Down
MNDA	Down
CALHM6	Down
TMEM150B	Down
HAVCR2	Down
PLEK	Down
PARP14	Down
HLA-DRA	Down
LCP2	Down
FCER1G	Down
APOL6	Down
CD3G	Down
XCL2	Down
TLR8	Down
CRTAM	Down
SLC15A3	Down
HLA-B	Down
TRAT1	Down
SLAMF8	Down
CD74	Down
SAMD9L	Down
SH2D1A	Down
XIRP1	Down
CD300LF	Down
TFEC	Down
CD3E	Down
APOBEC3A	Down
CD3D	Down
NLRC5	Down
IFIT3	Down
HLA-DPA1	Down
GNLY	Down
HLA-DQA1	Down
PDCD1LG2	Down
LILRB1	Down
OASL	Down
IGSF6	Down
PYHIN1	Down
SRGN	Down
SLAMF6	Down
KLHDC7B	Down
CD53	Down
CYTIP	Down
ZBP1	Down
SNX10	Down
CD96	Down
GPR171	Down
SP140	Down
ADAMDEC1	Down
AIM2	Down
SLC7A7	Down
FOXP3	Down
P2RY10	Down
FCGR3A	Down
PARP9	Down
FYB1	Down
APOL1	Down
UBASH3A	Down
CD48	Down
PSMB10	Down
HLA-DOA	Down
HLA-DMB	Down
CIITA	Down
CCR2	Down
EVI2B	Down
LYZ	Down
SLAMF1	Down
HLA-DMA	Down
ITGAL	Down
OAS2	Down
C1QB	Down
HK3	Down
FPR3	Down
EOMES	Down
CCR8	Down
LTA	Down
SIGLEC10	Down
FGL2	Down
LAMP3	Down
PLA2G2D	Down
CTSW	Down
DTX3L	Down
IL10RA	Down
TRIM22	Down
CD69	Down
CD7	Down
CD4	Down
PTAFR	Down
IL4I1	Down
HLA-DRB1	Down
HLA-A	Down
SPN	Down
PTPRC	Down
TNFSF13B	Down
CYBB	Down
IFI44L	Down
CD247	Down
SIT1	Down
ACSL5	Down
NCF1	Down
OAS3	Down
BIN2	Down
ITK	Down
TAP2	Down
IFIH1	Down
CST7	Down
CD5	Down
GZMK	Down
SASH3	Down
BCL2A1	Down
LCK	Down
IL2RA	Down
C1QA	Down
RSAD2	Down
CMPK2	Down
PSMB8	Down
HLA-DPB1	Down
SELPLG	Down
CD27	Down
GIMAP2	Down
C1QC	Down
SLA	Down
PIM2	Down
CCR1	Down
NCKAP1L	Down
NCF2	Down
IKZF3	Down
OAS1	Down
ANKRD22	Down
HLA-F	Down
BST2	Down
CCL7	Down
HSH2D	Down
RAC2	Down
LGALS9	Down
LAX1	Down
GIMAP4	Down
ITGB2	Down
CD52	Down
TNFRSF1B	Down
C16orf54	Down
DDX60	Down
DOK2	Down
HCK	Down
BIRC3	Down
AIF1	Down
GPR174	Down
HLA-C	Down
FERMT3	Down
JAK3	Down
HLA-DRB5	Down
ADA2	Down
WAS	Down
GPR84	Down
LAPTM5	Down
IKZF1	Down
VAV1	Down
IFI44	Down
CD40	Down
ARHGAP9	Down
IL32	Down
IFI35	Down
P2RY13	Down
GBP2	Down
CD40LG	Down
SOCS1	Down
C15orf48	Down
HERC5	Down
C3AR1	Down
RHOH	Down
MS4A6A	Down
OLR1	Down
CD6	Down
SPI1	Down
PLAAT4	Down
CD84	Down
HLA-DQB1	Down
IRF8	Down
DDX58	Down
AOAH	Down
TYMP	Down
CCR7	Down
SELL	Down
CCL13	Down
IFI27	Down
XAF1	Down
HCLS1	Down
IRF4	Down
PRKCB	Down
SIGLEC1	Down
IFIT2	Down
GIMAP7	Down
CSF2RB	Down
CD163	Down
VCAM1	Down
CCR4	Down
APOC1	Down
IFITM1	Down
IL7R	Down
GZMM	Down
PLA2G7	Down
RASAL3	Down
CARD11	Down
TAGAP	Down
EBI3	Down
MARCO	Down
CCL2	Down
C1S	Down
SAMD9	Down
HERC6	Down
ZAP70	Down
USP18	Down
MX1	Down
S1PR4	Down
RTP4	Down
TBC1D10C	Down
GPR183	Down
IFIT1	Down
HLA-G	Down
HLA-DQB2	Down
CCL18	Down
CLEC7A	Down
MPEG1	Down
CSF1	Down
APOL4	Down
ICAM1	Down
CCL4L2	Down
LGALS3BP	Down
IFI6	Down
SPOCK2	Down
TENT5C	Down
HLA-DQA2	Down
MZB1	Down
BATF	Down
CD79A	Down
TNFAIP2	Down
ISG15	Down
TNFRSF17	Down
LTB	Down
AQP9	Down
ACP5	Down
C3	Down
CLEC10A	Down
DAPP1	Down
EGFL6	Down
SPIB	Down
CHIT1	Down
JCHAIN	Down
TNFSF10	Down
CCL19	Down
POU2AF1	Down
SERPINA1	Down
MMP12	Down
SECTM1	Down
MS4A1	Down
APOBEC3B	Down
RARRES1	Down
ORM2	Down
MMP7	Down
ORM1	Down

## Sheet: Table S3_2
Table S3_2 Functional annotation in the 2 clusters of TNBC.
ID	GeneRatio	FDR	qvalue	geneID	size	Enrichment Ratio	Up/Down
hsa04512	ECM-receptor interaction	0.00400472	0.0544807	0.0401437	COL9A3/COL2A1	pathway_KEGG	Up
hsa04974	Protein digestion and absorption	0.00544807	0.0544807	0.0401437	COL9A3/COL2A1	pathway_KEGG	Up
hsa04510	Focal adhesion	0.0196973	0.115751	0.0852902	COL9A3/COL2A1	pathway_KEGG	Up
hsa04024	cAMP signaling pathway	0.0231502	0.115751	0.0852902	PPP1R1B/NPY1R	pathway_KEGG	Up
hsa01523	Antifolate resistance	0.0339673	0.135869	0.100114	FOLR1	pathway_KEGG	Up
hsa05165	Human papillomavirus infection	0.0496364	0.137024	0.100965	COL9A3/COL2A1	pathway_KEGG	Up
hsa05030	Cocaine addiction	0.053216	0.137024	0.100965	PPP1R1B	pathway_KEGG	Up
hsa04151	PI3K-Akt signaling pathway	0.0560327	0.137024	0.100965	COL9A3/COL2A1	pathway_KEGG	Up
hsa04923	Regulation of lipolysis in adipocytes	0.061661	0.137024	0.100965	NPY1R	pathway_KEGG	Up
hsa05031	Amphetamine addiction	0.074203	0.148406	0.109352	PPP1R1B	pathway_KEGG	Up
hsa04970	Salivary secretion	0.0988407	0.156737	0.11549	AQP5	pathway_KEGG	Up
hsa04350	TGF-beta signaling pathway	0.0998546	0.156737	0.11549	ID4	pathway_KEGG	Up
hsa05150	Staphylococcus aureus infection	0.101879	0.156737	0.11549	KRT15	pathway_KEGG	Up
hsa04728	Dopaminergic synapse	0.137636	0.174478	0.128563	PPP1R1B	pathway_KEGG	Up
hsa04270	Vascular smooth muscle contraction	0.138611	0.174478	0.128563	ACTG2	pathway_KEGG	Up
hsa04915	Estrogen signaling pathway	0.143471	0.174478	0.128563	KRT15	pathway_KEGG	Up
hsa04550	Signaling pathways regulating pluripotency of stem cells	0.148306	0.174478	0.128563	ID4	pathway_KEGG	Up
hsa05034	Alcoholism	0.189823	0.210915	0.155411	PPP1R1B	pathway_KEGG	Up
hsa04144	Endocytosis	0.247866	0.260912	0.192251	FOLR1	pathway_KEGG	Up
hsa04080	Neuroactive ligand-receptor interaction	0.321339	0.321339	0.236776	NPY1R	pathway_KEGG	Up
GO:0022010	central nervous system myelination	0.000168843	0.0373143	0.0251487	ID4/SOX10	geneontology_Biological_Process	Up
GO:0032291	axon ensheathment in central nervous system	0.000168843	0.0373143	0.0251487	ID4/SOX10	geneontology_Biological_Process	Up
GO:0051180	vitamin transport	0.000542388	0.063021	0.0424743	TCN1/FOLR1	geneontology_Biological_Process	Up
GO:0014014	negative regulation of gliogenesis	0.000682909	0.063021	0.0424743	ID4/SOX10	geneontology_Biological_Process	Up
GO:0014003	oligodendrocyte development	0.000712908	0.063021	0.0424743	ID4/SOX10	geneontology_Biological_Process	Up
GO:0001755	neural crest cell migration	0.0010111	0.0685539	0.0462033	SOX10/FOLR1	geneontology_Biological_Process	Up
GO:0007405	neuroblast proliferation	0.00123788	0.0685539	0.0462033	ID4/SOX10	geneontology_Biological_Process	Up
GO:0003007	heart morphogenesis	0.0012408	0.0685539	0.0462033	NPY1R/FOLR1/COL2A1	geneontology_Biological_Process	Up
GO:0060485	mesenchyme development	0.00173539	0.0729482	0.0491649	SOX10/FOLR1/ACTG2	geneontology_Biological_Process	Up
GO:0003151	outflow tract morphogenesis	0.00205027	0.0729482	0.0491649	NPY1R/FOLR1	geneontology_Biological_Process	Up
GO:0014032	neural crest cell development	0.00205027	0.0729482	0.0491649	SOX10/FOLR1	geneontology_Biological_Process	Up
GO:0014031	mesenchymal cell development	0.00225732	0.0729482	0.0491649	SOX10/FOLR1	geneontology_Biological_Process	Up
GO:0048864	stem cell development	0.00225732	0.0729482	0.0491649	SOX10/FOLR1	geneontology_Biological_Process	Up
GO:0006767	water-soluble vitamin metabolic process	0.00231058	0.0729482	0.0491649	TCN1/FOLR1	geneontology_Biological_Process	Up
GO:0014033	neural crest cell differentiation	0.00252951	0.0745363	0.0502352	SOX10/FOLR1	geneontology_Biological_Process	Up
GO:0048709	oligodendrocyte differentiation	0.00336976	0.0930896	0.0627396	ID4/SOX10	geneontology_Biological_Process	Up
GO:0021782	glial cell development	0.00469065	0.106861	0.0720214	ID4/SOX10	geneontology_Biological_Process	Up
GO:0001838	embryonic epithelial tube formation	0.00491787	0.106861	0.0720214	IRX1/FOLR1	geneontology_Biological_Process	Up
GO:0014013	regulation of gliogenesis	0.0051501	0.106861	0.0720214	ID4/SOX10	geneontology_Biological_Process	Up
GO:0072089	stem cell proliferation	0.0051501	0.106861	0.0720214	ID4/SOX10	geneontology_Biological_Process	Up
GO:0006766	vitamin metabolic process	0.00538733	0.106861	0.0720214	TCN1/FOLR1	geneontology_Biological_Process	Up
GO:0072175	epithelial tube formation	0.00554825	0.106861	0.0720214	IRX1/FOLR1	geneontology_Biological_Process	Up
GO:0042552	myelination	0.00587669	0.106861	0.0720214	ID4/SOX10	geneontology_Biological_Process	Up
GO:0007272	ensheathment of neurons	0.0060442	0.106861	0.0720214	ID4/SOX10	geneontology_Biological_Process	Up
GO:0008366	axon ensheathment	0.0060442	0.106861	0.0720214	ID4/SOX10	geneontology_Biological_Process	Up
GO:0035148	tube formation	0.00700432	0.109235	0.073621	IRX1/FOLR1	geneontology_Biological_Process	Up
GO:0016331	morphogenesis of embryonic epithelium	0.00709484	0.109235	0.073621	IRX1/FOLR1	geneontology_Biological_Process	Up
GO:0061351	neural precursor cell proliferation	0.0073696	0.109235	0.073621	ID4/SOX10	geneontology_Biological_Process	Up
GO:0006971	hypotonic response	0.00845058	0.109235	0.073621	AQP5	geneontology_Biological_Process	Up
GO:0070091	glucagon secretion	0.00845058	0.109235	0.073621	FAM3D	geneontology_Biological_Process	Up
GO:0070092	regulation of glucagon secretion	0.00845058	0.109235	0.073621	FAM3D	geneontology_Biological_Process	Up
GO:0072070	loop of Henle development	0.00845058	0.109235	0.073621	IRX1	geneontology_Biological_Process	Up
GO:2000786	positive regulation of autophagosome assembly	0.00845058	0.109235	0.073621	ELAPOR1	geneontology_Biological_Process	Up
GO:0060174	limb bud formation	0.00929195	0.109235	0.073621	COL2A1	geneontology_Biological_Process	Up
GO:0060272	embryonic skeletal joint morphogenesis	0.00929195	0.109235	0.073621	COL2A1	geneontology_Biological_Process	Up
GO:0061307	cardiac neural crest cell differentiation involved in heart development	0.00929195	0.109235	0.073621	FOLR1	geneontology_Biological_Process	Up
GO:0061308	cardiac neural crest cell development involved in heart development	0.00929195	0.109235	0.073621	FOLR1	geneontology_Biological_Process	Up
GO:0030157	pancreatic juice secretion	0.0101326	0.109235	0.073621	AQP5	geneontology_Biological_Process	Up
GO:0044090	positive regulation of vacuole organization	0.0101326	0.109235	0.073621	ELAPOR1	geneontology_Biological_Process	Up
GO:0046541	saliva secretion	0.0101326	0.109235	0.073621	AQP5	geneontology_Biological_Process	Up
GO:0048148	behavioral response to cocaine	0.0101326	0.109235	0.073621	PPP1R1B	geneontology_Biological_Process	Up
GO:0019755	one-carbon compound transport	0.0109727	0.112789	0.0760163	AQP5	geneontology_Biological_Process	Up
GO:0048715	negative regulation of oligodendrocyte differentiation	0.0109727	0.112789	0.0760163	ID4	geneontology_Biological_Process	Up
GO:0007626	locomotory behavior	0.0119384	0.116131	0.078269	PPP1R1B/NPY1R	geneontology_Biological_Process	Up
GO:0048484	enteric nervous system development	0.0126507	0.116131	0.078269	SOX10	geneontology_Biological_Process	Up
GO:0048712	negative regulation of astrocyte differentiation	0.0126507	0.116131	0.078269	ID4	geneontology_Biological_Process	Up
GO:0060253	negative regulation of glial cell proliferation	0.0126507	0.116131	0.078269	SOX10	geneontology_Biological_Process	Up
GO:0072498	embryonic skeletal joint development	0.0126507	0.116131	0.078269	COL2A1	geneontology_Biological_Process	Up
GO:0071383	cellular response to steroid hormone stimulus	0.0128743	0.116131	0.078269	SOX10/SCGB2A2	geneontology_Biological_Process	Up
GO:0007379	segment specification	0.0134887	0.116902	0.0787887	IRX1	geneontology_Biological_Process	Up
GO:0071599	otic vesicle development	0.0134887	0.116902	0.0787887	COL2A1	geneontology_Biological_Process	Up
GO:0035461	vitamin transmembrane transport	0.0143261	0.119613	0.0806158	FOLR1	geneontology_Biological_Process	Up
GO:0031669	cellular response to nutrient levels	0.0147133	0.119613	0.0806158	ELAPOR1/FOLR1	geneontology_Biological_Process	Up
GO:0072079	nephron tubule formation	0.0151628	0.119613	0.0806158	IRX1	geneontology_Biological_Process	Up
GO:0048762	mesenchymal cell differentiation	0.0157382	0.119613	0.0806158	SOX10/FOLR1	geneontology_Biological_Process	Up
GO:0010001	glial cell differentiation	0.0158684	0.119613	0.0806158	ID4/SOX10	geneontology_Biological_Process	Up
GO:0031643	positive regulation of myelination	0.0159988	0.119613	0.0806158	SOX10	geneontology_Biological_Process	Up
GO:0060973	cell migration involved in heart development	0.0159988	0.119613	0.0806158	FOLR1	geneontology_Biological_Process	Up
GO:0015669	gas transport	0.0168342	0.119613	0.0806158	AQP5	geneontology_Biological_Process	Up
GO:0030903	notochord development	0.0168342	0.119613	0.0806158	COL2A1	geneontology_Biological_Process	Up
GO:0046655	folic acid metabolic process	0.0168342	0.119613	0.0806158	FOLR1	geneontology_Biological_Process	Up
GO:1901741	positive regulation of myoblast fusion	0.0168342	0.119613	0.0806158	SCGB3A1	geneontology_Biological_Process	Up
GO:0001502	cartilage condensation	0.0176689	0.119613	0.0806158	COL2A1	geneontology_Biological_Process	Up
GO:0006833	water transport	0.0176689	0.119613	0.0806158	AQP5	geneontology_Biological_Process	Up
GO:0007342	fusion of sperm to egg plasma membrane involved in single fertilization	0.0185029	0.119613	0.0806158	FOLR1	geneontology_Biological_Process	Up
GO:0009235	cobalamin metabolic process	0.0185029	0.119613	0.0806158	TCN1	geneontology_Biological_Process	Up
GO:1901739	regulation of myoblast fusion	0.0185029	0.119613	0.0806158	SCGB3A1	geneontology_Biological_Process	Up
GO:0031668	cellular response to extracellular stimulus	0.0189922	0.119613	0.0806158	ELAPOR1/FOLR1	geneontology_Biological_Process	Up
GO:0002052	positive regulation of neuroblast proliferation	0.0193363	0.119613	0.0806158	SOX10	geneontology_Biological_Process	Up
GO:0007617	mating behavior	0.0193363	0.119613	0.0806158	PPP1R1B	geneontology_Biological_Process	Up
GO:0098743	cell aggregation	0.020169	0.119613	0.0806158	COL2A1	geneontology_Biological_Process	Up
GO:0061448	connective tissue development	0.0202803	0.119613	0.0806158	ID4/COL2A1	geneontology_Biological_Process	Up
GO:0048863	stem cell differentiation	0.0205715	0.119613	0.0806158	SOX10/FOLR1	geneontology_Biological_Process	Up
GO:0021895	cerebral cortex neuron differentiation	0.021001	0.119613	0.0806158	ID4	geneontology_Biological_Process	Up
GO:0090596	sensory organ morphogenesis	0.0213071	0.119613	0.0806158	AQP5/COL2A1	geneontology_Biological_Process	Up
GO:0030318	melanocyte differentiation	0.0218324	0.119613	0.0806158	SOX10	geneontology_Biological_Process	Up
GO:0045026	plasma membrane fusion	0.0218324	0.119613	0.0806158	FOLR1	geneontology_Biological_Process	Up
GO:0060037	pharyngeal system development	0.0218324	0.119613	0.0806158	FOLR1	geneontology_Biological_Process	Up
GO:0060740	prostate gland epithelium morphogenesis	0.0218324	0.119613	0.0806158	ID4	geneontology_Biological_Process	Up
GO:0072337	modified amino acid transport	0.0226631	0.119613	0.0806158	FOLR1	geneontology_Biological_Process	Up
GO:0006760	folic acid-containing compound metabolic process	0.0234932	0.119613	0.0806158	FOLR1	geneontology_Biological_Process	Up
GO:0042044	fluid transport	0.0234932	0.119613	0.0806158	AQP5	geneontology_Biological_Process	Up
GO:0045686	negative regulation of glial cell differentiation	0.0234932	0.119613	0.0806158	ID4	geneontology_Biological_Process	Up
GO:0060143	positive regulation of syncytium formation by plasma membrane fusion	0.0234932	0.119613	0.0806158	SCGB3A1	geneontology_Biological_Process	Up
GO:0060512	prostate gland morphogenesis	0.0234932	0.119613	0.0806158	ID4	geneontology_Biological_Process	Up
GO:0001958	endochondral ossification	0.0243225	0.119613	0.0806158	COL2A1	geneontology_Biological_Process	Up
GO:0036075	replacement ossification	0.0243225	0.119613	0.0806158	COL2A1	geneontology_Biological_Process	Up
GO:0060351	cartilage development involved in endochondral bone morphogenesis	0.0243225	0.119613	0.0806158	COL2A1	geneontology_Biological_Process	Up
GO:0019098	reproductive behavior	0.0251513	0.119613	0.0806158	PPP1R1B	geneontology_Biological_Process	Up
GO:0060142	regulation of syncytium formation by plasma membrane fusion	0.0251513	0.119613	0.0806158	SCGB3A1	geneontology_Biological_Process	Up
GO:0050768	negative regulation of neurogenesis	0.0253079	0.119613	0.0806158	ID4/SOX10	geneontology_Biological_Process	Up
GO:0060828	regulation of canonical Wnt signaling pathway	0.0253079	0.119613	0.0806158	SOX10/FOLR1	geneontology_Biological_Process	Up
GO:0014072	response to isoquinoline alkaloid	0.0259794	0.119613	0.0806158	PPP1R1B	geneontology_Biological_Process	Up
GO:0043278	response to morphine	0.0259794	0.119613	0.0806158	PPP1R1B	geneontology_Biological_Process	Up
GO:0048710	regulation of astrocyte differentiation	0.0259794	0.119613	0.0806158	ID4	geneontology_Biological_Process	Up
GO:0060914	heart formation	0.0259794	0.119613	0.0806158	FOLR1	geneontology_Biological_Process	Up
GO:0048562	embryonic organ morphogenesis	0.0264342	0.120453	0.0811817	FOLR1/COL2A1	geneontology_Biological_Process	Up
GO:0071295	cellular response to vitamin	0.0268068	0.120904	0.0814857	FOLR1	geneontology_Biological_Process	Up
GO:0042063	gliogenesis	0.0272513	0.120931	0.0815038	ID4/SOX10	geneontology_Biological_Process	Up
GO:0001975	response to amphetamine	0.0276335	0.120931	0.0815038	PPP1R1B	geneontology_Biological_Process	Up
GO:0009954	proximal/distal pattern formation	0.0276335	0.120931	0.0815038	IRX1	geneontology_Biological_Process	Up
GO:0042558	pteridine-containing compound metabolic process	0.0284596	0.121414	0.0818292	FOLR1	geneontology_Biological_Process	Up
GO:1902692	regulation of neuroblast proliferation	0.0284596	0.121414	0.0818292	SOX10	geneontology_Biological_Process	Up
GO:0051961	negative regulation of nervous system development	0.029254	0.121414	0.0818292	ID4/SOX10	geneontology_Biological_Process	Up
GO:0060251	regulation of glial cell proliferation	0.0292851	0.121414	0.0818292	SOX10	geneontology_Biological_Process	Up
GO:0046676	negative regulation of insulin secretion	0.0301098	0.121414	0.0818292	FAM3D	geneontology_Biological_Process	Up
GO:0050931	pigment cell differentiation	0.0301098	0.121414	0.0818292	SOX10	geneontology_Biological_Process	Up
GO:1901099	negative regulation of signal transduction in absence of ligand	0.0301098	0.121414	0.0818292	COL2A1	geneontology_Biological_Process	Up
GO:2001240	negative regulation of extrinsic apoptotic signaling pathway in absence of ligand	0.0301098	0.121414	0.0818292	COL2A1	geneontology_Biological_Process	Up
GO:0071496	cellular response to external stimulus	0.0304492	0.121414	0.0818292	ELAPOR1/FOLR1	geneontology_Biological_Process	Up
GO:0032941	secretion by tissue	0.030934	0.121414	0.0818292	AQP5	geneontology_Biological_Process	Up
GO:2000785	regulation of autophagosome assembly	0.030934	0.121414	0.0818292	ELAPOR1	geneontology_Biological_Process	Up
GO:0001655	urogenital system development	0.0311409	0.121414	0.0818292	ID4/IRX1	geneontology_Biological_Process	Up
GO:0060562	epithelial tube morphogenesis	0.0313148	0.121414	0.0818292	IRX1/FOLR1	geneontology_Biological_Process	Up
GO:0010831	positive regulation of myotube differentiation	0.0325802	0.124178	0.0836925	SCGB3A1	geneontology_Biological_Process	Up
GO:0060070	canonical Wnt signaling pathway	0.0327205	0.124178	0.0836925	SOX10/FOLR1	geneontology_Biological_Process	Up
GO:0048713	regulation of oligodendrocyte differentiation	0.0334024	0.124178	0.0836925	ID4	geneontology_Biological_Process	Up
GO:0072210	metanephric nephron development	0.0334024	0.124178	0.0836925	IRX1	geneontology_Biological_Process	Up
GO:0010721	negative regulation of cell development	0.0334326	0.124178	0.0836925	ID4/SOX10	geneontology_Biological_Process	Up
GO:0048545	response to steroid hormone	0.0339708	0.125016	0.0842572	SOX10/SCGB2A2	geneontology_Biological_Process	Up
GO:0007618	mating	0.0342239	0.125016	0.0842572	PPP1R1B	geneontology_Biological_Process	Up
GO:0071470	cellular response to osmotic stress	0.0350447	0.125933	0.0848751	AQP5	geneontology_Biological_Process	Up
GO:0090278	negative regulation of peptide hormone secretion	0.0350447	0.125933	0.0848751	FAM3D	geneontology_Biological_Process	Up
GO:0030521	androgen receptor signaling pathway	0.0358649	0.126818	0.0854718	SCGB2A2	geneontology_Biological_Process	Up
GO:2000648	positive regulation of stem cell proliferation	0.0358649	0.126818	0.0854718	SOX10	geneontology_Biological_Process	Up
GO:0031670	cellular response to nutrient	0.0366845	0.127885	0.0861907	FOLR1	geneontology_Biological_Process	Up
GO:0007520	myoblast fusion	0.0375034	0.127885	0.0861907	SCGB3A1	geneontology_Biological_Process	Up
GO:0035094	response to nicotine	0.0375034	0.127885	0.0861907	PPP1R1B	geneontology_Biological_Process	Up
GO:0031641	regulation of myelination	0.0383216	0.127885	0.0861907	SOX10	geneontology_Biological_Process	Up
GO:0032570	response to progesterone	0.0383216	0.127885	0.0861907	SOX10	geneontology_Biological_Process	Up
GO:0048066	developmental pigmentation	0.0383216	0.127885	0.0861907	SOX10	geneontology_Biological_Process	Up
GO:0008542	visual learning	0.0391392	0.127885	0.0861907	PPP1R1B	geneontology_Biological_Process	Up
GO:0014075	response to amine	0.0391392	0.127885	0.0861907	PPP1R1B	geneontology_Biological_Process	Up
GO:0044088	regulation of vacuole organization	0.0391392	0.127885	0.0861907	ELAPOR1	geneontology_Biological_Process	Up
GO:0048483	autonomic nervous system development	0.0391392	0.127885	0.0861907	SOX10	geneontology_Biological_Process	Up
GO:0030111	regulation of Wnt signaling pathway	0.0393492	0.127885	0.0861907	SOX10/FOLR1	geneontology_Biological_Process	Up
GO:0042220	response to cocaine	0.0399561	0.127975	0.0862515	PPP1R1B	geneontology_Biological_Process	Up
GO:2001239	regulation of extrinsic apoptotic signaling pathway in absence of ligand	0.0399561	0.127975	0.0862515	COL2A1	geneontology_Biological_Process	Up
GO:0030850	prostate gland development	0.0407724	0.12965	0.0873804	ID4	geneontology_Biological_Process	Up
GO:0014009	glial cell proliferation	0.041588	0.130368	0.0878642	SOX10	geneontology_Biological_Process	Up
GO:0048546	digestive tract morphogenesis	0.041588	0.130368	0.0878642	SOX10	geneontology_Biological_Process	Up
GO:0035272	exocrine system development	0.042403	0.131498	0.0886257	SOX10	geneontology_Biological_Process	Up
GO:0031103	axon regeneration	0.0432173	0.131498	0.0886257	FOLR1	geneontology_Biological_Process	Up
GO:0072132	mesenchyme morphogenesis	0.0432173	0.131498	0.0886257	ACTG2	geneontology_Biological_Process	Up
GO:0030198	extracellular matrix organization	0.0432384	0.131498	0.0886257	COL9A3/COL2A1	geneontology_Biological_Process	Up
GO:0043062	extracellular structure organization	0.0434366	0.131498	0.0886257	COL9A3/COL2A1	geneontology_Biological_Process	Up
GO:0007632	visual behavior	0.044031	0.131498	0.0886257	PPP1R1B	geneontology_Biological_Process	Up
GO:0045599	negative regulation of fat cell differentiation	0.044031	0.131498	0.0886257	ID4	geneontology_Biological_Process	Up
GO:2000179	positive regulation of neural precursor cell proliferation	0.044844	0.133027	0.0896563	SOX10	geneontology_Biological_Process	Up
GO:0030199	collagen fibril organization	0.0456564	0.133643	0.0900715	COL2A1	geneontology_Biological_Process	Up
GO:0060350	endochondral bone morphogenesis	0.0456564	0.133643	0.0900715	COL2A1	geneontology_Biological_Process	Up
GO:0001503	ossification	0.046655	0.135668	0.091436	ID4/COL2A1	geneontology_Biological_Process	Up
GO:0000768	syncytium formation by plasma membrane fusion	0.0480896	0.138024	0.0930237	SCGB3A1	geneontology_Biological_Process	Up
GO:0140253	cell-cell fusion	0.0480896	0.138024	0.0930237	SCGB3A1	geneontology_Biological_Process	Up
GO:0031102	neuron projection regeneration	0.0488994	0.138184	0.0931316	FOLR1	geneontology_Biological_Process	Up
GO:0051289	protein homotetramerization	0.0488994	0.138184	0.0931316	AQP5	geneontology_Biological_Process	Up
GO:0006949	syncytium formation	0.0497086	0.138184	0.0931316	SCGB3A1	geneontology_Biological_Process	Up
GO:0032515	negative regulation of phosphoprotein phosphatase activity	0.0497086	0.138184	0.0931316	PPP1R1B	geneontology_Biological_Process	Up
GO:0035036	sperm-egg recognition	0.0497086	0.138184	0.0931316	FOLR1	geneontology_Biological_Process	Up
GO:0033013	tetrapyrrole metabolic process	0.0505171	0.138687	0.0934706	TCN1	geneontology_Biological_Process	Up
GO:0046888	negative regulation of hormone secretion	0.0505171	0.138687	0.0934706	FAM3D	geneontology_Biological_Process	Up
GO:0010830	regulation of myotube differentiation	0.0521321	0.140163	0.0944655	SCGB3A1	geneontology_Biological_Process	Up
GO:0001947	heart looping	0.0529387	0.140163	0.0944655	FOLR1	geneontology_Biological_Process	Up
GO:0048608	reproductive structure development	0.0531366	0.140163	0.0944655	ID4/COL9A3	geneontology_Biological_Process	Up
GO:0048732	gland development	0.0531366	0.140163	0.0944655	ID4/SOX10	geneontology_Biological_Process	Up
GO:0031646	positive regulation of nervous system process	0.0537446	0.140163	0.0944655	SOX10	geneontology_Biological_Process	Up
GO:0035308	negative regulation of protein dephosphorylation	0.0537446	0.140163	0.0944655	PPP1R1B	geneontology_Biological_Process	Up
GO:0048645	animal organ formation	0.0537446	0.140163	0.0944655	FOLR1	geneontology_Biological_Process	Up
GO:0061458	reproductive system development	0.0539958	0.140163	0.0944655	ID4/COL9A3	geneontology_Biological_Process	Up
GO:0032922	circadian regulation of gene expression	0.0545499	0.140163	0.0944655	ID4	geneontology_Biological_Process	Up
GO:0048207	vesicle targeting	66/18866	0.0545499	0.140163	0.0944655	1	0.0625
GO:0048208	COPII vesicle coating	0.0545499	0.140163	0.0944655	FOLR1	geneontology_Biological_Process	Up
GO:0048568	embryonic organ development	0.0548601	0.140163	0.0944655	FOLR1/COL2A1	geneontology_Biological_Process	Up
GO:0007389	pattern specification process	0.0557295	0.141035	0.0950531	IRX1/FOLR1	geneontology_Biological_Process	Up
GO:0016239	positive regulation of macroautophagy	0.0561586	0.141035	0.0950531	ELAPOR1	geneontology_Biological_Process	Up
GO:0040014	regulation of multicellular organism growth	0.0561586	0.141035	0.0950531	NPY1R	geneontology_Biological_Process	Up
GO:0061371	determination of heart left/right asymmetry	0.0569619	0.141453	0.0953349	FOLR1	geneontology_Biological_Process	Up
GO:0003143	embryonic heart tube morphogenesis	0.0577646	0.141453	0.0953349	FOLR1	geneontology_Biological_Process	Up
GO:0006901	vesicle coating	0.0577646	0.141453	0.0953349	FOLR1	geneontology_Biological_Process	Up
GO:0035690	cellular response to drug	0.0585667	0.141453	0.0953349	SOX10	geneontology_Biological_Process	Up
GO:0031667	response to nutrient levels	0.0597032	0.141453	0.0953349	ELAPOR1/FOLR1	geneontology_Biological_Process	Up
GO:0051155	positive regulation of striated muscle cell differentiation	0.0601689	0.141453	0.0953349	SCGB3A1	geneontology_Biological_Process	Up
GO:0072078	nephron tubule morphogenesis	0.0601689	0.141453	0.0953349	IRX1	geneontology_Biological_Process	Up
GO:0090114	COPII-coated vesicle budding	0.0601689	0.141453	0.0953349	FOLR1	geneontology_Biological_Process	Up
GO:1902117	positive regulation of organelle assembly	0.0601689	0.141453	0.0953349	ELAPOR1	geneontology_Biological_Process	Up
GO:0048199	vesicle targeting	44942	74/18866	0.0609691	0.141453	FOLR1	geneontology_Biological_Process
GO:0001667	ameboidal-type cell migration	0.0615011	0.141453	0.0953349	SOX10/FOLR1	geneontology_Biological_Process	Up
GO:0038034	signal transduction in absence of ligand	0.0617686	0.141453	0.0953349	COL2A1	geneontology_Biological_Process	Up
GO:0045685	regulation of glial cell differentiation	0.0617686	0.141453	0.0953349	ID4	geneontology_Biological_Process	Up
GO:0048844	artery morphogenesis	0.0617686	0.141453	0.0953349	FOLR1	geneontology_Biological_Process	Up
GO:0072088	nephron epithelium morphogenesis	0.0617686	0.141453	0.0953349	IRX1	geneontology_Biological_Process	Up
GO:0097192	extrinsic apoptotic signaling pathway in absence of ligand	0.0617686	0.141453	0.0953349	COL2A1	geneontology_Biological_Process	Up
GO:0008306	associative learning	0.0625675	0.141453	0.0953349	PPP1R1B	geneontology_Biological_Process	Up
GO:0072091	regulation of stem cell proliferation	0.0625675	0.141453	0.0953349	SOX10	geneontology_Biological_Process	Up
GO:0007422	peripheral nervous system development	0.0633657	0.141453	0.0953349	SOX10	geneontology_Biological_Process	Up
GO:0014015	positive regulation of gliogenesis	0.0633657	0.141453	0.0953349	SOX10	geneontology_Biological_Process	Up
GO:0061333	renal tubule morphogenesis	0.0633657	0.141453	0.0953349	IRX1	geneontology_Biological_Process	Up
GO:0072028	nephron morphogenesis	0.0633657	0.141453	0.0953349	IRX1	geneontology_Biological_Process	Up
GO:0009988	cell-cell recognition	0.0657566	0.144599	0.0974554	FOLR1	geneontology_Biological_Process	Up
GO:0035050	embryonic heart tube development	0.0657566	0.144599	0.0974554	FOLR1	geneontology_Biological_Process	Up
GO:0048678	response to axon injury	0.0657566	0.144599	0.0974554	FOLR1	geneontology_Biological_Process	Up
GO:0021766	hippocampus development	0.0665523	0.144907	0.0976629	ID4	geneontology_Biological_Process	Up
GO:0048194	Golgi vesicle budding	0.0665523	0.144907	0.0976629	FOLR1	geneontology_Biological_Process	Up
GO:0048708	astrocyte differentiation	0.0681418	0.147641	0.0995053	ID4	geneontology_Biological_Process	Up
GO:0006970	response to osmotic stress	0.0697287	0.150342	0.101326	AQP5	geneontology_Biological_Process	Up
GO:0007193	adenylate cyclase-inhibiting G protein-coupled receptor signaling pathway	0.0705212	0.151313	0.10198	NPY1R	geneontology_Biological_Process	Up
GO:0006368	transcription elongation from RNA polymerase II promoter	0.0713131	0.15154	0.102134	SOX10	geneontology_Biological_Process	Up
GO:0051262	protein tetramerization	0.0713131	0.15154	0.102134	AQP5	geneontology_Biological_Process	Up
GO:0006029	proteoglycan metabolic process	0.073685	0.153821	0.103671	COL2A1	geneontology_Biological_Process	Up
GO:0001656	metanephros development	0.0744744	0.153821	0.103671	IRX1	geneontology_Biological_Process	Up
GO:0001843	neural tube closure	0.0744744	0.153821	0.103671	FOLR1	geneontology_Biological_Process	Up
GO:0033273	response to vitamin	0.0744744	0.153821	0.103671	FOLR1	geneontology_Biological_Process	Up
GO:0060021	roof of mouth development	0.0744744	0.153821	0.103671	COL2A1	geneontology_Biological_Process	Up
GO:2000177	regulation of neural precursor cell proliferation	0.0744744	0.153821	0.103671	SOX10	geneontology_Biological_Process	Up
GO:0060606	tube closure	0.0752631	0.154552	0.104163	FOLR1	geneontology_Biological_Process	Up
GO:0072080	nephron tubule development	0.0760512	0.154552	0.104163	IRX1	geneontology_Biological_Process	Up
GO:0060349	bone morphogenesis	0.0768387	0.154552	0.104163	COL2A1	geneontology_Biological_Process	Up
GO:0060993	kidney morphogenesis	0.0768387	0.154552	0.104163	IRX1	geneontology_Biological_Process	Up
GO:0006903	vesicle targeting	0.0776255	0.154552	0.104163	FOLR1	geneontology_Biological_Process	Up
GO:0007589	body fluid secretion	0.0776255	0.154552	0.104163	AQP5	geneontology_Biological_Process	Up
GO:0050709	negative regulation of protein secretion	0.0776255	0.154552	0.104163	FAM3D	geneontology_Biological_Process	Up
GO:0061326	renal tubule development	0.0776255	0.154552	0.104163	IRX1	geneontology_Biological_Process	Up
GO:0000045	autophagosome assembly	0.0784117	0.15489	0.104391	ELAPOR1	geneontology_Biological_Process	Up
GO:0043648	dicarboxylic acid metabolic process	0.0791973	0.15489	0.104391	FOLR1	geneontology_Biological_Process	Up
GO:0048704	embryonic skeletal system morphogenesis	0.0791973	0.15489	0.104391	COL2A1	geneontology_Biological_Process	Up
GO:1901655	cellular response to ketone	0.0791973	0.15489	0.104391	SOX10	geneontology_Biological_Process	Up
GO:0006835	dicarboxylic acid transport	0.0799823	0.155053	0.104501	FOLR1	geneontology_Biological_Process	Up
GO:0014020	primary neural tube formation	0.0799823	0.155053	0.104501	FOLR1	geneontology_Biological_Process	Up
GO:0043473	pigmentation	0.0807666	0.155212	0.104608	SOX10	geneontology_Biological_Process	Up
GO:1905037	autophagosome organization	0.0807666	0.155212	0.104608	ELAPOR1	geneontology_Biological_Process	Up
GO:0008585	female gonad development	0.0815503	0.155367	0.104713	COL9A3	geneontology_Biological_Process	Up
GO:0035282	segmentation	0.0815503	0.155367	0.104713	IRX1	geneontology_Biological_Process	Up
GO:0002792	negative regulation of peptide secretion	0.0823334	0.156186	0.105265	FAM3D	geneontology_Biological_Process	Up
GO:0022600	digestive system process	0.0831158	0.156328	0.105361	AQP5	geneontology_Biological_Process	Up
GO:0060840	artery development	0.0831158	0.156328	0.105361	FOLR1	geneontology_Biological_Process	Up
GO:0042472	inner ear morphogenesis	0.0838976	0.156863	0.105721	COL2A1	geneontology_Biological_Process	Up
GO:0010923	negative regulation of phosphatase activity	0.0846788	0.156863	0.105721	PPP1R1B	geneontology_Biological_Process	Up
GO:0043279	response to alkaloid	0.0846788	0.156863	0.105721	PPP1R1B	geneontology_Biological_Process	Up
GO:0007631	feeding behavior	0.0854594	0.156863	0.105721	NPY1R	geneontology_Biological_Process	Up
GO:0046545	development of primary female sexual characteristics	0.0854594	0.156863	0.105721	COL9A3	geneontology_Biological_Process	Up
GO:0001841	neural tube formation	0.0862394	0.156863	0.105721	FOLR1	geneontology_Biological_Process	Up
GO:0007218	neuropeptide signaling pathway	0.0862394	0.156863	0.105721	NPY1R	geneontology_Biological_Process	Up
GO:0019233	sensory perception of pain	0.0862394	0.156863	0.105721	NPY1R	geneontology_Biological_Process	Up
GO:2001237	negative regulation of extrinsic apoptotic signaling pathway	0.0870187	0.157632	0.106239	COL2A1	geneontology_Biological_Process	Up
GO:0002062	chondrocyte differentiation	0.0877974	0.158394	0.106753	COL2A1	geneontology_Biological_Process	Up
GO:0021761	limbic system development	0.0885755	0.159148	0.107261	ID4	geneontology_Biological_Process	Up
GO:0006900	vesicle budding from membrane	0.0893529	0.15925	0.10733	FOLR1	geneontology_Biological_Process	Up
GO:0072009	nephron epithelium development	0.0893529	0.15925	0.10733	IRX1	geneontology_Biological_Process	Up
GO:0035305	negative regulation of dephosphorylation	0.0901298	0.159349	0.107397	PPP1R1B	geneontology_Biological_Process	Up
GO:0051149	positive regulation of muscle cell differentiation	0.0901298	0.159349	0.107397	SCGB3A1	geneontology_Biological_Process	Up
GO:0070268	cornification	0.0916816	0.161447	0.108811	KRT15	geneontology_Biological_Process	Up
GO:0006354	DNA-templated transcription	116/18866	0.0940046	0.164229	0.110686	1	0.0625
GO:0030518	intracellular steroid hormone receptor signaling pathway	0.0940046	0.164229	0.110686	SCGB2A2	geneontology_Biological_Process	Up
GO:0014902	myotube differentiation	0.0947778	0.164281	0.110721	SCGB3A1	geneontology_Biological_Process	Up
GO:0043666	regulation of phosphoprotein phosphatase activity	0.0947778	0.164281	0.110721	PPP1R1B	geneontology_Biological_Process	Up
GO:0046660	female sex differentiation	0.0963221	0.165659	0.111649	COL9A3	geneontology_Biological_Process	Up
GO:0051153	regulation of striated muscle cell differentiation	0.0963221	0.165659	0.111649	SCGB3A1	geneontology_Biological_Process	Up
GO:0007613	memory	0.097864	0.167659	0.112997	PPP1R1B	geneontology_Biological_Process	Up
GO:0042471	ear morphogenesis	0.0994035	0.169638	0.114331	COL2A1	geneontology_Biological_Process	Up
GO:0022612	gland morphogenesis	0.100172	0.170289	0.11477	ID4	geneontology_Biological_Process	Up
GO:0007368	determination of left/right symmetry	0.10094	0.170289	0.11477	FOLR1	geneontology_Biological_Process	Up
GO:0048593	camera-type eye morphogenesis	0.10094	0.170289	0.11477	AQP5	geneontology_Biological_Process	Up
GO:0017015	regulation of transforming growth factor beta receptor signaling pathway	0.102475	0.17222	0.116071	FOLR1	geneontology_Biological_Process	Up
GO:0000041	transition metal ion transport	0.104007	0.173476	0.116918	TCN1	geneontology_Biological_Process	Up
GO:1903844	regulation of cellular response to transforming growth factor beta stimulus	0.104007	0.173476	0.116918	FOLR1	geneontology_Biological_Process	Up
GO:0048706	embryonic skeletal system development	0.104772	0.174095	0.117335	COL2A1	geneontology_Biological_Process	Up
GO:0010508	positive regulation of autophagy	0.105537	0.174709	0.117748	ELAPOR1	geneontology_Biological_Process	Up
GO:0042476	odontogenesis	0.106301	0.175317	0.118158	AQP5	geneontology_Biological_Process	Up
GO:0009855	determination of bilateral symmetry	0.107826	0.177107	0.119365	FOLR1	geneontology_Biological_Process	Up
GO:0009799	specification of symmetry	0.108589	0.177107	0.119365	FOLR1	geneontology_Biological_Process	Up
GO:0048565	digestive tract development	0.108589	0.177107	0.119365	SOX10	geneontology_Biological_Process	Up
GO:0030534	adult behavior	0.110111	0.17893	0.120593	PPP1R1B	geneontology_Biological_Process	Up
GO:0035304	regulation of protein dephosphorylation	0.111631	0.180076	0.121366	PPP1R1B	geneontology_Biological_Process	Up
GO:0043401	steroid hormone mediated signaling pathway	0.111631	0.180076	0.121366	SCGB2A2	geneontology_Biological_Process	Up
GO:0007586	digestion	0.113148	0.181004	0.121991	AQP5	geneontology_Biological_Process	Up
GO:0008584	male gonad development	0.113148	0.181004	0.121991	COL9A3	geneontology_Biological_Process	Up
GO:0046546	development of primary male sexual characteristics	0.113906	0.181004	0.121991	COL9A3	geneontology_Biological_Process	Up
GO:0072073	kidney epithelium development	0.113906	0.181004	0.121991	IRX1	geneontology_Biological_Process	Up
GO:0045598	regulation of fat cell differentiation	0.114663	0.181004	0.121991	ID4	geneontology_Biological_Process	Up
GO:0072006	nephron development	0.114663	0.181004	0.121991	IRX1	geneontology_Biological_Process	Up
GO:0007612	learning	0.116176	0.182739	0.12316	PPP1R1B	geneontology_Biological_Process	Up
GO:0055123	digestive system development	0.117686	0.184458	0.124319	SOX10	geneontology_Biological_Process	Up
GO:0031644	regulation of nervous system process	0.11844	0.184598	0.124414	SOX10	geneontology_Biological_Process	Up
GO:0035107	appendage morphogenesis	0.119946	0.184598	0.124414	COL2A1	geneontology_Biological_Process	Up
GO:0035108	limb morphogenesis	0.119946	0.184598	0.124414	COL2A1	geneontology_Biological_Process	Up
GO:0035264	multicellular organism growth	0.119946	0.184598	0.124414	NPY1R	geneontology_Biological_Process	Up
GO:1905039	carboxylic acid transmembrane transport	0.119946	0.184598	0.124414	FOLR1	geneontology_Biological_Process	Up
GO:0051224	negative regulation of protein transport	0.120699	0.184598	0.124414	FAM3D	geneontology_Biological_Process	Up
GO:1903825	organic acid transmembrane transport	0.120699	0.184598	0.124414	FOLR1	geneontology_Biological_Process	Up
GO:0007605	sensory perception of sound	0.12145	0.185107	0.124757	COL2A1	geneontology_Biological_Process	Up
GO:1904950	negative regulation of establishment of protein localization	0.123702	0.187891	0.126633	FAM3D	geneontology_Biological_Process	Up
GO:0048592	eye morphogenesis	0.124451	0.188382	0.126964	AQP5	geneontology_Biological_Process	Up
GO:0098739	import across plasma membrane	0.1252	0.188868	0.127292	FOLR1	geneontology_Biological_Process	Up
GO:0035051	cardiocyte differentiation	0.125948	0.189351	0.127617	FOLR1	geneontology_Biological_Process	Up
GO:0007338	single fertilization	0.128935	0.192344	0.129634	FOLR1	geneontology_Biological_Process	Up
GO:2001236	regulation of extrinsic apoptotic signaling pathway	0.128935	0.192344	0.129634	COL2A1	geneontology_Biological_Process	Up
GO:0009267	cellular response to starvation	0.12968	0.192344	0.129634	ELAPOR1	geneontology_Biological_Process	Up
GO:0021915	neural tube development	0.12968	0.192344	0.129634	FOLR1	geneontology_Biological_Process	Up
GO:0046661	male sex differentiation	0.130424	0.192801	0.129942	COL9A3	geneontology_Biological_Process	Up
GO:1903531	negative regulation of secretion by cell	0.131912	0.19435	0.130986	FAM3D	geneontology_Biological_Process	Up
GO:0071772	response to BMP	0.133397	0.195236	0.131583	COL2A1	geneontology_Biological_Process	Up
GO:0071773	cellular response to BMP stimulus	0.133397	0.195236	0.131583	COL2A1	geneontology_Biological_Process	Up
GO:0061025	membrane fusion	0.134138	0.195674	0.131878	FOLR1	geneontology_Biological_Process	Up
GO:0007584	response to nutrient	0.13562	0.197184	0.132896	FOLR1	geneontology_Biological_Process	Up
GO:0021543	pallium development	0.137098	0.198031	0.133467	ID4	geneontology_Biological_Process	Up
GO:0050954	sensory perception of mechanical stimulus	0.137098	0.198031	0.133467	COL2A1	geneontology_Biological_Process	Up
GO:0007033	vacuole organization	0.137837	0.198449	0.133749	ELAPOR1	geneontology_Biological_Process	Up
GO:0010921	regulation of phosphatase activity	0.138575	0.198864	0.134029	PPP1R1B	geneontology_Biological_Process	Up
GO:0016241	regulation of macroautophagy	0.139312	0.199275	0.134306	ELAPOR1	geneontology_Biological_Process	Up
GO:0051260	protein homooligomerization	0.140785	0.200733	0.135288	AQP5	geneontology_Biological_Process	Up
GO:0048469	cell maturation	0.141521	0.201133	0.135558	SOX10	geneontology_Biological_Process	Up
GO:0048736	appendage development	0.142991	0.20128	0.135657	COL2A1	geneontology_Biological_Process	Up
GO:0050796	regulation of insulin secretion	0.142991	0.20128	0.135657	FAM3D	geneontology_Biological_Process	Up
GO:0060173	limb development	0.142991	0.20128	0.135657	COL2A1	geneontology_Biological_Process	Up
GO:0090090	negative regulation of canonical Wnt signaling pathway	0.14519	0.203728	0.137306	SOX10	geneontology_Biological_Process	Up
GO:0051147	regulation of muscle cell differentiation	0.146654	0.204856	0.138067	SCGB3A1	geneontology_Biological_Process	Up
GO:0008217	regulation of blood pressure	0.147385	0.204856	0.138067	NPY1R	geneontology_Biological_Process	Up
GO:0061138	morphogenesis of a branching epithelium	0.147385	0.204856	0.138067	SOX10	geneontology_Biological_Process	Up
GO:0006575	cellular modified amino acid metabolic process	0.149574	0.205956	0.138808	FOLR1	geneontology_Biological_Process	Up
GO:0030308	negative regulation of cell growth	0.149574	0.205956	0.138808	SCGB3A1	geneontology_Biological_Process	Up
GO:0051048	negative regulation of secretion	0.149574	0.205956	0.138808	FAM3D	geneontology_Biological_Process	Up
GO:0021953	central nervous system neuron differentiation	0.151031	0.207315	0.139724	ID4	geneontology_Biological_Process	Up
GO:1902115	regulation of organelle assembly	0.152485	0.208664	0.140633	ELAPOR1	geneontology_Biological_Process	Up
GO:0009566	fertilization	0.153937	0.209695	0.141328	FOLR1	geneontology_Biological_Process	Up
GO:0048839	inner ear development	0.154662	0.209695	0.141328	COL2A1	geneontology_Biological_Process	Up
GO:0051216	cartilage development	0.154662	0.209695	0.141328	COL2A1	geneontology_Biological_Process	Up
GO:0009755	hormone-mediated signaling pathway	0.156834	0.21103	0.142228	SCGB2A2	geneontology_Biological_Process	Up
GO:1901654	response to ketone	0.156834	0.21103	0.142228	SOX10	geneontology_Biological_Process	Up
GO:0001763	morphogenesis of a branching structure	0.157556	0.21103	0.142228	SOX10	geneontology_Biological_Process	Up
GO:0031099	regeneration	0.157556	0.21103	0.142228	FOLR1	geneontology_Biological_Process	Up
GO:0007179	transforming growth factor beta receptor signaling pathway	0.158279	0.211357	0.142448	FOLR1	geneontology_Biological_Process	Up
GO:0060348	bone development	0.159721	0.212641	0.143313	COL2A1	geneontology_Biological_Process	Up
GO:0006888	endoplasmic reticulum to Golgi vesicle-mediated transport	0.161161	0.213273	0.14374	FOLR1	geneontology_Biological_Process	Up
GO:0042594	response to starvation	0.161161	0.213273	0.14374	ELAPOR1	geneontology_Biological_Process	Up
GO:0035303	regulation of dephosphorylation	0.163317	0.215481	0.145228	PPP1R1B	geneontology_Biological_Process	Up
GO:0051650	establishment of vesicle localization	0.165468	0.217318	0.146466	FOLR1	geneontology_Biological_Process	Up
GO:0030073	insulin secretion	0.166184	0.217318	0.146466	FAM3D	geneontology_Biological_Process	Up
GO:0090276	regulation of peptide hormone secretion	0.166184	0.217318	0.146466	FAM3D	geneontology_Biological_Process	Up
GO:0006006	glucose metabolic process	0.166899	0.217609	0.146662	NPY1R	geneontology_Biological_Process	Up
GO:0007601	visual perception	0.169754	0.220034	0.148296	COL2A1	geneontology_Biological_Process	Up
GO:0007623	circadian rhythm	0.169754	0.220034	0.148296	ID4	geneontology_Biological_Process	Up
GO:0030178	negative regulation of Wnt signaling pathway	0.170467	0.220311	0.148483	SOX10	geneontology_Biological_Process	Up
GO:0050953	sensory perception of light stimulus	0.1726	0.222418	0.149903	COL2A1	geneontology_Biological_Process	Up
GO:0008406	gonad development	0.17331	0.222565	0.150002	COL9A3	geneontology_Biological_Process	Up
GO:0043583	ear development	0.17402	0.222565	0.150002	COL2A1	geneontology_Biological_Process	Up
GO:0031424	keratinization	0.174729	0.222565	0.150002	KRT15	geneontology_Biological_Process	Up
GO:0045665	negative regulation of neuron differentiation	0.174729	0.222565	0.150002	ID4	geneontology_Biological_Process	Up
GO:0008037	cell recognition	0.175437	0.222825	0.150178	FOLR1	geneontology_Biological_Process	Up
GO:0048705	skeletal system morphogenesis	0.176852	0.222831	0.150181	COL2A1	geneontology_Biological_Process	Up
GO:0045137	development of primary sexual characteristics	0.177559	0.222831	0.150181	COL9A3	geneontology_Biological_Process	Up
GO:0051648	vesicle localization	0.177559	0.222831	0.150181	FOLR1	geneontology_Biological_Process	Up
GO:0097191	extrinsic apoptotic signaling pathway	0.178265	0.222831	0.150181	COL2A1	geneontology_Biological_Process	Up
GO:0098657	import into cell	0.178265	0.222831	0.150181	FOLR1	geneontology_Biological_Process	Up
GO:0001649	osteoblast differentiation	0.17897	0.222831	0.150181	ID4	geneontology_Biological_Process	Up
GO:0051259	protein complex oligomerization	0.17897	0.222831	0.150181	AQP5	geneontology_Biological_Process	Up
GO:0007188	adenylate cyclase-modulating G protein-coupled receptor signaling pathway	0.18038	0.223327	0.150516	NPY1R	geneontology_Biological_Process	Up
GO:2001234	negative regulation of apoptotic signaling pathway	0.18038	0.223327	0.150516	COL2A1	geneontology_Biological_Process	Up
GO:0045444	fat cell differentiation	0.181787	0.223815	0.150845	ID4	geneontology_Biological_Process	Up
GO:0071695	anatomical structure maturation	0.181787	0.223815	0.150845	SOX10	geneontology_Biological_Process	Up
GO:0006469	negative regulation of protein kinase activity	0.189485	0.232646	0.156796	PPP1R1B	geneontology_Biological_Process	Up
GO:0071560	cellular response to transforming growth factor beta stimulus	0.193655	0.236836	0.15962	FOLR1	geneontology_Biological_Process	Up
GO:0019318	hexose metabolic process	0.195041	0.236836	0.15962	NPY1R	geneontology_Biological_Process	Up
GO:0045926	negative regulation of growth	0.195041	0.236836	0.15962	SCGB3A1	geneontology_Biological_Process	Up
GO:0090092	regulation of transmembrane receptor protein serine/threonine kinase signaling pathway	0.195041	0.236836	0.15962	FOLR1	geneontology_Biological_Process	Up
GO:0030072	peptide hormone secretion	0.197115	0.238699	0.160876	FAM3D	geneontology_Biological_Process	Up
GO:0071559	response to transforming growth factor beta	0.197806	0.23888	0.160998	FOLR1	geneontology_Biological_Process	Up
GO:0021537	telencephalon development	0.198495	0.23906	0.161119	ID4	geneontology_Biological_Process	Up
GO:0007611	learning or memory	0.199185	0.239238	0.161239	PPP1R1B	geneontology_Biological_Process	Up
GO:0001894	tissue homeostasis	0.199873	0.239415	0.161358	COL2A1	geneontology_Biological_Process	Up
GO:0007187	G protein-coupled receptor signaling pathway	263/18866	0.201249	0.240411	0.16203	1	0.0625
GO:0030522	intracellular receptor signaling pathway	0.202622	0.241399	0.162696	SCGB2A2	geneontology_Biological_Process	Up
GO:0046883	regulation of hormone secretion	0.203994	0.24238	0.163357	FAM3D	geneontology_Biological_Process	Up
GO:0033673	negative regulation of kinase activity	0.204678	0.242541	0.163465	PPP1R1B	geneontology_Biological_Process	Up
GO:0007548	sex differentiation	0.212853	0.251553	0.169539	COL9A3	geneontology_Biological_Process	Up
GO:0001822	kidney development	0.214884	0.253277	0.170701	IRX1	geneontology_Biological_Process	Up
GO:0000082	G1/S transition of mitotic cell cycle	0.217585	0.255099	0.171929	ID4	geneontology_Biological_Process	Up
GO:0021700	developmental maturation	0.217585	0.255099	0.171929	SOX10	geneontology_Biological_Process	Up
GO:0072001	renal system development	0.220948	0.258357	0.174125	IRX1	geneontology_Biological_Process	Up
GO:0051146	striated muscle cell differentiation	0.22296	0.259433	0.17485	SCGB3A1	geneontology_Biological_Process	Up
GO:0005996	monosaccharide metabolic process	0.223629	0.259433	0.17485	NPY1R	geneontology_Biological_Process	Up
GO:0051348	negative regulation of transferase activity	0.223629	0.259433	0.17485	PPP1R1B	geneontology_Biological_Process	Up
GO:0050890	cognition	0.227635	0.263389	0.177516	PPP1R1B	geneontology_Biological_Process	Up
GO:0048511	rhythmic process	0.22963	0.265004	0.178605	ID4	geneontology_Biological_Process	Up
GO:0030216	keratinocyte differentiation	0.230294	0.265078	0.178655	KRT15	geneontology_Biological_Process	Up
GO:0016236	macroautophagy	0.232945	0.266051	0.179311	ELAPOR1	geneontology_Biological_Process	Up
GO:0044843	cell cycle G1/S phase transition	0.232945	0.266051	0.179311	ID4	geneontology_Biological_Process	Up
GO:0090287	regulation of cellular response to growth factor stimulus	0.232945	0.266051	0.179311	FOLR1	geneontology_Biological_Process	Up
GO:0046879	hormone secretion	0.235588	0.268376	0.180877	FAM3D	geneontology_Biological_Process	Up
GO:0098656	anion transmembrane transport	0.236247	0.268435	0.180917	FOLR1	geneontology_Biological_Process	Up
GO:0009416	response to light stimulus	0.238879	0.270729	0.182463	PPP1R1B	geneontology_Biological_Process	Up
GO:0006470	protein dephosphorylation	0.241502	0.272306	0.183526	PPP1R1B	geneontology_Biological_Process	Up
GO:0009914	hormone transport	0.241502	0.272306	0.183526	FAM3D	geneontology_Biological_Process	Up
GO:0006898	receptor-mediated endocytosis	0.244769	0.275287	0.185535	FOLR1	geneontology_Biological_Process	Up
GO:0071214	cellular response to abiotic stimulus	0.246723	0.27608	0.186069	AQP5	geneontology_Biological_Process	Up
GO:0104004	cellular response to environmental stimulus	0.246723	0.27608	0.186069	AQP5	geneontology_Biological_Process	Up
GO:0043010	camera-type eye development	0.247373	0.276108	0.186089	AQP5	geneontology_Biological_Process	Up
GO:0016050	vesicle organization	0.252556	0.281183	0.189509	FOLR1	geneontology_Biological_Process	Up
GO:0010506	regulation of autophagy	0.257064	0.285483	0.192407	ELAPOR1	geneontology_Biological_Process	Up
GO:0046942	carboxylic acid transport	0.258988	0.286868	0.193341	FOLR1	geneontology_Biological_Process	Up
GO:0050708	regulation of protein secretion	0.260268	0.286868	0.193341	FAM3D	geneontology_Biological_Process	Up
GO:0015849	organic acid transport	0.260907	0.286868	0.193341	FOLR1	geneontology_Biological_Process	Up
GO:0048638	regulation of developmental growth	0.260907	0.286868	0.193341	NPY1R	geneontology_Biological_Process	Up
GO:0003002	regionalization	0.262184	0.287557	0.193805	IRX1	geneontology_Biological_Process	Up
GO:0007178	transmembrane receptor protein serine/threonine kinase signaling pathway	0.264732	0.289611	0.195189	FOLR1	geneontology_Biological_Process	Up
GO:0062197	cellular response to chemical stress	0.265368	0.289611	0.195189	AQP5	geneontology_Biological_Process	Up
GO:0006936	muscle contraction	0.266638	0.29028	0.19564	ACTG2	geneontology_Biological_Process	Up
GO:0009913	epidermal cell differentiation	0.268539	0.291632	0.196551	KRT15	geneontology_Biological_Process	Up
GO:0048193	Golgi vesicle transport	0.274213	0.296292	0.199692	FOLR1	geneontology_Biological_Process	Up
GO:0090130	tissue migration	0.274213	0.296292	0.199692	ACTG2	geneontology_Biological_Process	Up
GO:0022412	cellular process involved in reproduction in multicellular organism	0.274841	0.296292	0.199692	FOLR1	geneontology_Biological_Process	Up
GO:0002791	regulation of peptide secretion	0.278599	0.299612	0.20193	FAM3D	geneontology_Biological_Process	Up
GO:0001701	in utero embryonic development	0.279847	0.300164	0.202302	SOX10	geneontology_Biological_Process	Up
GO:0001654	eye development	0.28047	0.300164	0.202302	AQP5	geneontology_Biological_Process	Up
GO:0150063	visual system development	0.282959	0.301896	0.203469	AQP5	geneontology_Biological_Process	Up
GO:0031331	positive regulation of cellular catabolic process	0.2842	0.301896	0.203469	ELAPOR1	geneontology_Biological_Process	Up
GO:0042692	muscle cell differentiation	0.2842	0.301896	0.203469	SCGB3A1	geneontology_Biological_Process	Up
GO:0030900	forebrain development	0.28482	0.301896	0.203469	ID4	geneontology_Biological_Process	Up
GO:0048880	sensory system development	0.286677	0.303136	0.204305	AQP5	geneontology_Biological_Process	Up
GO:0042493	response to drug	0.288529	0.304367	0.205134	SOX10	geneontology_Biological_Process	Up
GO:2001233	regulation of apoptotic signaling pathway	0.298331	0.313957	0.211598	COL2A1	geneontology_Biological_Process	Up
GO:0009100	glycoprotein metabolic process	0.299547	0.314489	0.211956	COL2A1	geneontology_Biological_Process	Up
GO:0001558	regulation of cell growth	0.302579	0.316919	0.213594	SCGB3A1	geneontology_Biological_Process	Up
GO:0043588	skin development	0.305599	0.319325	0.215216	KRT15	geneontology_Biological_Process	Up
GO:0051656	establishment of organelle localization	0.309806	0.322958	0.217664	FOLR1	geneontology_Biological_Process	Up
GO:0001933	negative regulation of protein phosphorylation	0.316962	0.329641	0.222168	PPP1R1B	geneontology_Biological_Process	Up
GO:0009314	response to radiation	0.318741	0.330712	0.22289	PPP1R1B	geneontology_Biological_Process	Up
GO:0009896	positive regulation of catabolic process	0.322873	0.334215	0.225251	ELAPOR1	geneontology_Biological_Process	Up
GO:0009306	protein secretion	0.327567	0.338096	0.227866	FAM3D	geneontology_Biological_Process	Up
GO:0035592	establishment of protein localization to extracellular region	0.328152	0.338096	0.227866	FAM3D	geneontology_Biological_Process	Up
GO:0003012	muscle system process	0.330485	0.339708	0.228953	ACTG2	geneontology_Biological_Process	Up
GO:0060249	anatomical structure homeostasis	0.331649	0.339921	0.229097	COL2A1	geneontology_Biological_Process	Up
GO:0071692	protein localization to extracellular region	0.332231	0.339921	0.229097	FAM3D	geneontology_Biological_Process	Up
GO:0051346	negative regulation of hydrolase activity	0.333972	0.340913	0.229765	PPP1R1B	geneontology_Biological_Process	Up
GO:0008544	epidermis development	0.336286	0.342285	0.230689	KRT15	geneontology_Biological_Process	Up
GO:0072511	divalent inorganic cation transport	0.336864	0.342285	0.230689	TCN1	geneontology_Biological_Process	Up
GO:0051051	negative regulation of transport	0.339744	0.344006	0.23185	FAM3D	geneontology_Biological_Process	Up
GO:0042326	negative regulation of phosphorylation	0.340319	0.344006	0.23185	PPP1R1B	geneontology_Biological_Process	Up
GO:0050769	positive regulation of neurogenesis	0.340893	0.344006	0.23185	SOX10	geneontology_Biological_Process	Up
GO:0043312	neutrophil degranulation	0.34204	0.344377	0.2321	TCN1	geneontology_Biological_Process	Up
GO:0002283	neutrophil activation involved in immune response	0.343757	0.344536	0.232207	TCN1	geneontology_Biological_Process	Up
GO:0016049	cell growth	0.343757	0.344536	0.232207	SCGB3A1	geneontology_Biological_Process	Up
GO:0016311	dephosphorylation	0.344899	0.344899	0.232452	PPP1R1B	geneontology_Biological_Process	Up
GO:0005581	collagen trimer	0.00225384	0.105215	0.0727329	COL9A3/COL2A1	geneontology_Cellular_Component	Up
GO:0005604	basement membrane	0.00314074	0.105215	0.0727329	COL9A3/COL2A1	geneontology_Cellular_Component	Up
GO:0005583	fibrillar collagen trimer	0.00977514	0.108655	0.0751113	COL2A1	geneontology_Cellular_Component	Up
GO:0044327	dendritic spine head	0.00977514	0.108655	0.0751113	PPP1R1B	geneontology_Cellular_Component	Up
GO:0098643	banded collagen fibril	0.00977514	0.108655	0.0751113	COL2A1	geneontology_Cellular_Component	Up
GO:0005869	dynactin complex	0.0130136	0.108655	0.0751113	ACTG2	geneontology_Cellular_Component	Up
GO:0098858	actin-based cell projection	0.0136236	0.108655	0.0751113	ACTG2/AQP5	geneontology_Cellular_Component	Up
GO:0031362	anchored component of external side of plasma membrane	0.0154359	0.108655	0.0751113	FOLR1	geneontology_Cellular_Component	Up
GO:0016323	basolateral plasma membrane	0.0168332	0.108655	0.0751113	FOLR1/AQP5	geneontology_Cellular_Component	Up
GO:0098644	complex of collagen trimers	0.0170476	0.108655	0.0751113	COL2A1	geneontology_Cellular_Component	Up
GO:0032982	myosin filament	0.0178526	0.108655	0.0751113	ACTG2	geneontology_Cellular_Component	Up
GO:0031233	intrinsic component of external side of plasma membrane	0.0194607	0.108655	0.0751113	FOLR1	geneontology_Cellular_Component	Up
GO:0005788	endoplasmic reticulum lumen	0.0256438	0.132164	0.0913624	COL9A3/COL2A1	geneontology_Cellular_Component	Up
GO:0016324	apical plasma membrane	0.0343717	0.144338	0.0997778	FOLR1/AQP5	geneontology_Cellular_Component	Up
GO:0031312	extrinsic component of organelle membrane	0.0393542	0.144338	0.0997778	SOX10	geneontology_Cellular_Component	Up
GO:0009925	basal plasma membrane	0.0409293	0.144338	0.0997778	AQP5	geneontology_Cellular_Component	Up
GO:1904724	tertiary granule lumen	0.0440721	0.144338	0.0997778	TCN1	geneontology_Cellular_Component	Up
GO:0031526	brush border membrane	0.0464228	0.144338	0.0997778	FOLR1	geneontology_Cellular_Component	Up
GO:0062023	collagen-containing extracellular matrix	0.0466311	0.144338	0.0997778	COL9A3/COL2A1	geneontology_Cellular_Component	Up
GO:0045177	apical part of cell	0.0478166	0.144338	0.0997778	FOLR1/AQP5	geneontology_Cellular_Component	Up
GO:0046658	anchored component of plasma membrane	0.047987	0.144338	0.0997778	FOLR1	geneontology_Cellular_Component	Up
GO:0012507	ER to Golgi transport vesicle membrane	0.0495488	0.144338	0.0997778	FOLR1	geneontology_Cellular_Component	Up
GO:0035580	specific granule lumen	0.0495488	0.144338	0.0997778	TCN1	geneontology_Cellular_Component	Up
GO:0045178	basal part of cell	0.054996	0.153531	0.106133	AQP5	geneontology_Cellular_Component	Up
GO:0033116	endoplasmic reticulum-Golgi intermediate compartment membrane	0.0596418	0.15984	0.110494	FOLR1	geneontology_Cellular_Component	Up
GO:0005902	microvillus	0.0734509	0.186045	0.12861	AQP5	geneontology_Cellular_Component	Up
GO:0030134	COPII-coated ER to Golgi transport vesicle	0.0749735	0.186045	0.12861	FOLR1	geneontology_Cellular_Component	Up
GO:0005903	brush border	0.0833057	0.192465	0.133047	FOLR1	geneontology_Cellular_Component	Up
GO:0030175	filopodium	0.0833057	0.192465	0.133047	ACTG2	geneontology_Cellular_Component	Up
GO:0030660	Golgi-associated vesicle membrane	0.0878209	0.196133	0.135583	FOLR1	geneontology_Cellular_Component	Up
GO:0005793	endoplasmic reticulum-Golgi intermediate compartment	0.101242	0.218812	0.151261	FOLR1	geneontology_Cellular_Component	Up
GO:0031902	late endosome membrane	0.108617	0.22284	0.154045	ELAPOR1	geneontology_Cellular_Component	Up
GO:0072562	blood microparticle	0.114477	0.22284	0.154045	ACTG2	geneontology_Cellular_Component	Up
GO:0005875	microtubule associated complex	0.122475	0.22284	0.154045	ACTG2	geneontology_Cellular_Component	Up
GO:0098862	cluster of actin-based cell projections	0.122475	0.22284	0.154045	FOLR1	geneontology_Cellular_Component	Up
GO:0042581	specific granule	0.123199	0.22284	0.154045	TCN1	geneontology_Cellular_Component	Up
GO:0070820	tertiary granule	0.126088	0.22284	0.154045	TCN1	geneontology_Cellular_Component	Up
GO:0031225	anchored component of membrane	0.131123	0.22284	0.154045	FOLR1	geneontology_Cellular_Component	Up
GO:0043197	dendritic spine	0.133988	0.22284	0.154045	PPP1R1B	geneontology_Cellular_Component	Up
GO:0044309	neuron spine	0.135417	0.22284	0.154045	PPP1R1B	geneontology_Cellular_Component	Up
GO:0005798	Golgi-associated vesicle	0.138268	0.22284	0.154045	FOLR1	geneontology_Cellular_Component	Up
GO:0030662	coated vesicle membrane	0.139691	0.22284	0.154045	FOLR1	geneontology_Cellular_Component	Up
GO:0005741	mitochondrial outer membrane	0.146065	0.224565	0.155237	SOX10	geneontology_Cellular_Component	Up
GO:0030136	clathrin-coated vesicle	0.147475	0.224565	0.155237	FOLR1	geneontology_Cellular_Component	Up
GO:0030027	lamellipodium	0.152395	0.22645	0.156541	ACTG2	geneontology_Cellular_Component	Up
GO:0030658	transport vesicle membrane	0.157984	0.22645	0.156541	FOLR1	geneontology_Cellular_Component	Up
GO:0005882	intermediate filament	0.162153	0.22645	0.156541	KRT15	geneontology_Cellular_Component	Up
GO:0031968	organelle outer membrane	0.164231	0.22645	0.156541	SOX10	geneontology_Cellular_Component	Up
GO:0019867	outer membrane	0.165613	0.22645	0.156541	SOX10	geneontology_Cellular_Component	Up
GO:0005802	trans-Golgi network	0.182711	0.244833	0.169248	ELAPOR1	geneontology_Cellular_Component	Up
GO:0045111	intermediate filament cytoskeleton	0.186766	0.245359	0.169612	KRT15	geneontology_Cellular_Component	Up
GO:0005770	late endosome	0.204779	0.263849	0.182394	ELAPOR1	geneontology_Cellular_Component	Up
GO:0030135	coated vesicle	0.217879	0.275432	0.190401	FOLR1	geneontology_Cellular_Component	Up
GO:0019898	extrinsic component of membrane	0.223063	0.276763	0.191321	SOX10	geneontology_Cellular_Component	Up
GO:0034774	secretory granule lumen	0.233333	0.278757	0.1927	TCN1	geneontology_Cellular_Component	Up
GO:0060205	cytoplasmic vesicle lumen	0.235881	0.278757	0.1927	TCN1	geneontology_Cellular_Component	Up
GO:0031983	vesicle lumen	0.237152	0.278757	0.1927	TCN1	geneontology_Cellular_Component	Up
GO:0031253	cell projection membrane	0.247248	0.285614	0.197439	FOLR1	geneontology_Cellular_Component	Up
GO:0098978	glutamatergic synapse	0.257837	0.287941	0.199048	PPP1R1B	geneontology_Cellular_Component	Up
GO:0098791	Golgi apparatus subcompartment	0.262157	0.287941	0.199048	ELAPOR1	geneontology_Cellular_Component	Up
GO:0005765	lysosomal membrane	0.266453	0.287941	0.199048	ELAPOR1	geneontology_Cellular_Component	Up
GO:0098852	lytic vacuole membrane	0.266453	0.287941	0.199048	ELAPOR1	geneontology_Cellular_Component	Up
GO:0031984	organelle subcompartment	0.276788	0.294362	0.203487	ELAPOR1	geneontology_Cellular_Component	Up
GO:0030133	transport vesicle	0.287583	0.297639	0.205752	FOLR1	geneontology_Cellular_Component	Up
GO:0009897	external side of plasma membrane	0.29174	0.297639	0.205752	FOLR1	geneontology_Cellular_Component	Up
GO:0031252	cell leading edge	0.294105	0.297639	0.205752	ACTG2	geneontology_Cellular_Component	Up
GO:0005774	vacuolar membrane	0.297639	0.297639	0.205752	ELAPOR1	geneontology_Cellular_Component	Up
GO:0030020	extracellular matrix structural constituent conferring tensile strength	0.000572887	0.025207	0.015679	COL9A3/COL2A1	geneontology_Molecular_Function	Up
GO:0019842	vitamin binding	0.00682674	0.0572834	0.0356308	TCN1/FOLR1	geneontology_Molecular_Function	Up
GO:0004983	neuropeptide Y receptor activity	0.00868639	0.0572834	0.0356308	NPY1R	geneontology_Molecular_Function	Up
GO:0031419	cobalamin binding	0.00868639	0.0572834	0.0356308	TCN1	geneontology_Molecular_Function	Up
GO:0005201	extracellular matrix structural constituent	0.00929411	0.0572834	0.0356308	COL9A3/COL2A1	geneontology_Molecular_Function	Up
GO:0048407	platelet-derived growth factor binding	0.00955113	0.0572834	0.0356308	COL2A1	geneontology_Molecular_Function	Up
GO:0005542	folic acid binding	0.0104152	0.0572834	0.0356308	FOLR1	geneontology_Molecular_Function	Up
GO:0015250	water channel activity	0.0104152	0.0572834	0.0356308	AQP5	geneontology_Molecular_Function	Up
GO:0005372	water transmembrane transporter activity	0.0121411	0.0593565	0.0369203	AQP5	geneontology_Molecular_Function	Up
GO:0050780	dopamine receptor binding	0.0147247	0.0647888	0.0402992	PPP1R1B	geneontology_Molecular_Function	Up
GO:0005125	cytokine activity	0.0174094	0.0696375	0.0433152	SCGB3A1/FAM3D	geneontology_Molecular_Function	Up
GO:0043394	proteoglycan binding	0.0309411	0.110591	0.0687886	COL2A1	geneontology_Molecular_Function	Up
GO:0042287	MHC protein binding	0.0360099	0.110591	0.0687886	COL2A1	geneontology_Molecular_Function	Up
GO:0004864	protein phosphatase inhibitor activity	0.0376939	0.110591	0.0687886	PPP1R1B	geneontology_Molecular_Function	Up
GO:0008188	neuropeptide receptor activity	0.0385349	0.110591	0.0687886	NPY1R	geneontology_Molecular_Function	Up
GO:0019212	phosphatase inhibitor activity	0.0402148	0.110591	0.0687886	PPP1R1B	geneontology_Molecular_Function	Up
GO:0001085	RNA polymerase II transcription factor binding	0.0477405	0.118261	0.0735597	ID4	geneontology_Molecular_Function	Up
GO:1990841	promoter-specific chromatin binding	0.0494053	0.118261	0.0735597	SOX10	geneontology_Molecular_Function	Up
GO:0097110	scaffold protein binding	0.0510674	0.118261	0.0735597	KRT15	geneontology_Molecular_Function	Up
GO:0004860	protein kinase inhibitor activity	0.0552108	0.121464	0.0755516	PPP1R1B	geneontology_Molecular_Function	Up
GO:0019210	kinase inhibitor activity	0.0585132	0.122599	0.0762579	PPP1R1B	geneontology_Molecular_Function	Up
GO:0038024	cargo receptor activity	0.0618049	0.123177	0.0766174	FOLR1	geneontology_Molecular_Function	Up
GO:0048018	receptor ligand activity	0.065993	0.123177	0.0766174	SCGB3A1/FAM3D	geneontology_Molecular_Function	Up
GO:0030546	signaling receptor activator activity	0.0671875	0.123177	0.0766174	SCGB3A1/FAM3D	geneontology_Molecular_Function	Up
GO:0019888	protein phosphatase regulator activity	0.0716152	0.126043	0.0783998	PPP1R1B	geneontology_Molecular_Function	Up
GO:0072341	modified amino acid binding	0.0756744	0.128064	0.0796572	FOLR1	geneontology_Molecular_Function	Up
GO:0019208	phosphatase regulator activity	0.082939	0.131927	0.0820597	PPP1R1B	geneontology_Molecular_Function	Up
GO:0005200	structural constituent of cytoskeleton	0.0869517	0.131927	0.0820597	KRT15	geneontology_Molecular_Function	Up
GO:0008144	drug binding	0.0869517	0.131927	0.0820597	FOLR1	geneontology_Molecular_Function	Up
GO:0019838	growth factor binding	0.112246	0.164627	0.1024	COL2A1	geneontology_Molecular_Function	Up
GO:0008528	G protein-coupled peptide receptor activity	0.121561	0.166194	0.103374	NPY1R	geneontology_Molecular_Function	Up
GO:0046906	tetrapyrrole binding	0.121561	0.166194	0.103374	TCN1	geneontology_Molecular_Function	Up
GO:0001653	peptide receptor activity	0.124645	0.166194	0.103374	NPY1R	geneontology_Molecular_Function	Up
GO:0019887	protein kinase regulator activity	0.149708	0.19374	0.120508	PPP1R1B	geneontology_Molecular_Function	Up
GO:0031406	carboxylic acid binding	0.169712	0.211001	0.131245	FOLR1	geneontology_Molecular_Function	Up
GO:0019207	kinase regulator activity	0.172637	0.211001	0.131245	PPP1R1B	geneontology_Molecular_Function	Up
GO:0043177	organic acid binding	0.17846	0.212223	0.132004	FOLR1	geneontology_Molecular_Function	Up
GO:0001664	G protein-coupled receptor binding	0.227108	0.262967	0.163568	PPP1R1B	geneontology_Molecular_Function	Up
GO:0001227	DNA-binding transcription repressor activity	335/18352	0.255384	0.28165	0.175189	1	0.0625
GO:0001217	DNA-binding transcription repressor activity	0.256045	0.28165	0.175189	IRX1	geneontology_Molecular_Function	Up
GO:0033218	amide binding	0.285238	0.300154	0.186699	FOLR1	geneontology_Molecular_Function	Up
GO:0004857	enzyme inhibitor activity	0.286511	0.300154	0.186699	PPP1R1B	geneontology_Molecular_Function	Up
GO:0015267	channel activity	0.34514	0.345726	0.215045	AQP5	geneontology_Molecular_Function	Up
GO:0022803	passive transmembrane transporter activity	0.345726	0.345726	0.215045	AQP5	geneontology_Molecular_Function	Up
hsa04514	Cell adhesion molecules	1.38e-27	1.75e-25	1.31e-25	CD274/ICOS/CD2/CD8A/TIGIT/CD86/PDCD1/CTLA4/HLA-DRA/HLA-B/HLA-DPA1/HLA-DQA1/PDCD1LG2/HLA-DOA/HLA-DMB/HLA-DMA/ITGAL/CD4/HLA-DRB1/HLA-A/SPN/PTPRC/HLA-DPB1/SELPLG/HLA-F/ITGB2/HLA-C/HLA-DRB5/CD40/CD40LG/CD6/HLA-DQB1/SELL/SIGLEC1/VCAM1/HLA-G/ICAM1/HLA-DQA2	pathway_KEGG	Down
hsa05330	Allograft rejection	1.71e-27	1.75e-25	1.31e-25	IFNG/FASLG/GZMB/PRF1/CD86/HLA-DRA/HLA-B/HLA-DPA1/HLA-DQA1/HLA-DOA/HLA-DMB/HLA-DMA/HLA-DRB1/HLA-A/HLA-DPB1/HLA-F/HLA-C/HLA-DRB5/CD40/CD40LG/HLA-DQB1/HLA-G/HLA-DQA2	pathway_KEGG	Down
hsa04060	Cytokine-cytokine receptor interaction	1.89e-24	1.29e-22	9.64e-23	IFNG/CXCL11/CCL4/FASLG/CXCL10/CCR5/CCL5/CXCR6/CXCL9/CXCR3/IL2RB/TNFRSF9/IL15RA/IL21R/CCL8/CXCL13/IL12RB1/IL2RG/XCL2/CCR2/CCR8/LTA/IL10RA/CD4/TNFSF13B/IL2RA/CD27/CCR1/CCL7/TNFRSF1B/CD40/IL32/CD40LG/CCR7/CCL13/CSF2RB/CCR4/IL7R/EBI3/CCL2/CCL18/CSF1/CCL4L2/TNFRSF17/LTB/TNFSF10/CCL19	pathway_KEGG	Down
hsa04940	Type I diabetes mellitus	4.26e-24	2.17e-22	1.63e-22	IFNG/FASLG/GZMB/PRF1/CD86/HLA-DRA/HLA-B/HLA-DPA1/HLA-DQA1/HLA-DOA/HLA-DMB/HLA-DMA/LTA/HLA-DRB1/HLA-A/HLA-DPB1/HLA-F/HLA-C/HLA-DRB5/HLA-DQB1/HLA-G/HLA-DQA2	pathway_KEGG	Down
hsa04659	Th17 cell differentiation	4.48e-23	1.63e-21	1.22e-21	IFNG/STAT1/TBX21/IL2RB/IL21R/IL12RB1/IL2RG/HLA-DRA/CD3G/CD3E/CD3D/HLA-DPA1/HLA-DQA1/FOXP3/HLA-DOA/HLA-DMB/HLA-DMA/CD4/HLA-DRB1/CD247/LCK/IL2RA/HLA-DPB1/JAK3/HLA-DRB5/HLA-DQB1/IRF4/EBI3/ZAP70/HLA-DQA2	pathway_KEGG	Down
hsa05320	Autoimmune thyroid disease	4.89e-23	1.63e-21	1.22e-21	FASLG/GZMB/PRF1/CD86/CTLA4/HLA-DRA/HLA-B/HLA-DPA1/HLA-DQA1/HLA-DOA/HLA-DMB/HLA-DMA/HLA-DRB1/HLA-A/HLA-DPB1/HLA-F/HLA-C/HLA-DRB5/CD40/CD40LG/HLA-DQB1/HLA-G/HLA-DQA2	pathway_KEGG	Down
hsa05416	Viral myocarditis	5.85e-23	1.63e-21	1.22e-21	PRF1/CD86/HLA-DRA/HLA-B/HLA-DPA1/HLA-DQA1/HLA-DOA/HLA-DMB/HLA-DMA/ITGAL/HLA-DRB1/HLA-A/HLA-DPB1/HLA-F/RAC2/ITGB2/HLA-C/HLA-DRB5/CD40/CD40LG/HLA-DQB1/HLA-G/ICAM1/HLA-DQA2	pathway_KEGG	Down
hsa04061	Viral protein interaction with cytokine and cytokine receptor	6.39e-23	1.63e-21	1.22e-21	CXCL11/CCL4/CXCL10/CCR5/CCL5/CXCL9/CXCR3/IL2RB/CCL8/CXCL13/IL2RG/XCL2/CCR2/CCR8/LTA/IL10RA/IL2RA/CCR1/CCL7/TNFRSF1B/CCR7/CCL13/CCR4/CCL2/CCL18/CSF1/CCL4L2/TNFSF10/CCL19	pathway_KEGG	Down
hsa05332	Graft-versus-host disease	9.11e-23	2.06e-21	1.54e-21	IFNG/FASLG/GZMB/PRF1/CD86/HLA-DRA/HLA-B/HLA-DPA1/HLA-DQA1/HLA-DOA/HLA-DMB/HLA-DMA/HLA-DRB1/HLA-A/HLA-DPB1/HLA-F/HLA-C/HLA-DRB5/HLA-DQB1/HLA-G/HLA-DQA2	pathway_KEGG	Down
hsa04612	Antigen processing and presentation	4.44e-21	9.05e-20	6.77e-20	IFNG/TAP1/CD8A/B2M/CTSS/HLA-DRA/HLA-B/CD74/HLA-DPA1/HLA-DQA1/HLA-DOA/HLA-DMB/CIITA/HLA-DMA/CD4/HLA-DRB1/HLA-A/TAP2/HLA-DPB1/HLA-F/HLA-C/HLA-DRB5/HLA-DQB1/HLA-G/HLA-DQA2	pathway_KEGG	Down
hsa04658	Th1 and Th2 cell differentiation	2.57e-20	4.78e-19	3.57e-19	IFNG/STAT1/TBX21/IL2RB/IL12RB1/IL2RG/HLA-DRA/CD3G/CD3E/CD3D/HLA-DPA1/HLA-DQA1/HLA-DOA/HLA-DMB/HLA-DMA/CD4/HLA-DRB1/CD247/LCK/IL2RA/HLA-DPB1/JAK3/HLA-DRB5/HLA-DQB1/ZAP70/HLA-DQA2	pathway_KEGG	Down
hsa05150	Staphylococcus aureus infection	1.29e-18	2.2e-17	1.65e-17	FCGR1A/HLA-DRA/HLA-DPA1/HLA-DQA1/FCGR3A/HLA-DOA/HLA-DMB/HLA-DMA/ITGAL/C1QB/FPR3/PTAFR/HLA-DRB1/C1QA/HLA-DPB1/SELPLG/C1QC/ITGB2/HLA-DRB5/C3AR1/HLA-DQB1/C1S/ICAM1/HLA-DQA2/C3	pathway_KEGG	Down
hsa05169	Epstein-Barr virus infection	1.6e-18	2.51e-17	1.88e-17	CXCL10/TAP1/STAT1/B2M/HLA-DRA/CD3G/HLA-B/CD3E/CD3D/HLA-DPA1/HLA-DQA1/HLA-DOA/HLA-DMB/HLA-DMA/ITGAL/OAS2/HLA-DRB1/HLA-A/CD247/OAS3/TAP2/HLA-DPB1/OAS1/HLA-F/HLA-C/JAK3/HLA-DRB5/CD40/HLA-DQB1/DDX58/HLA-G/ICAM1/HLA-DQA2/ISG15	pathway_KEGG	Down
hsa04640	Hematopoietic cell lineage	2.92e-18	4.26e-17	3.19e-17	CD2/CD8A/CD38/FCGR1A/HLA-DRA/CD3G/CD3E/CD3D/HLA-DPA1/HLA-DQA1/HLA-DOA/HLA-DMB/HLA-DMA/CD7/CD4/HLA-DRB1/CD5/IL2RA/HLA-DPB1/HLA-DRB5/HLA-DQB1/IL7R/CSF1/HLA-DQA2/MS4A1	pathway_KEGG	Down
hsa05340	Primary immunodeficiency	1.41e-17	1.92e-16	1.44e-16	ICOS/TAP1/CD8A/IL2RG/CD3E/CD3D/CIITA/CD4/PTPRC/TAP2/LCK/JAK3/CD40/CD40LG/IL7R/ZAP70/CD79A	pathway_KEGG	Down
hsa04145	Phagosome	1.94e-17	2.47e-16	1.85e-16	TAP1/CTSS/FCGR1A/HLA-DRA/HLA-B/HLA-DPA1/HLA-DQA1/FCGR3A/HLA-DOA/HLA-DMB/HLA-DMA/HLA-DRB1/HLA-A/CYBB/NCF1/TAP2/HLA-DPB1/NCF2/HLA-F/ITGB2/HLA-C/HLA-DRB5/OLR1/HLA-DQB1/MARCO/HLA-G/CLEC7A/HLA-DQA2/C3	pathway_KEGG	Down
hsa05166	Human T-cell leukemia virus 1 infection	3.36e-17	4.03e-16	3.01e-16	B2M/IL2RB/IL15RA/IL2RG/HLA-DRA/CD3G/HLA-B/CD3E/CD3D/HLA-DPA1/HLA-DQA1/HLA-DOA/HLA-DMB/HLA-DMA/ITGAL/LTA/CD4/HLA-DRB1/HLA-A/LCK/IL2RA/HLA-DPB1/HLA-F/ITGB2/HLA-C/JAK3/HLA-DRB5/CD40/SPI1/HLA-DQB1/HLA-G/ICAM1/HLA-DQA2/MMP7	pathway_KEGG	Down
hsa04672	Intestinal immune network for IgA production	1.1e-16	1.24e-15	9.29e-16	ICOS/IL15RA/CD86/HLA-DRA/HLA-DPA1/HLA-DQA1/HLA-DOA/HLA-DMB/HLA-DMA/HLA-DRB1/TNFSF13B/HLA-DPB1/HLA-DRB5/CD40/CD40LG/HLA-DQB1/HLA-DQA2/TNFRSF17	pathway_KEGG	Down
hsa05323	Rheumatoid arthritis	1.17e-16	1.25e-15	9.38e-16	IFNG/CCL5/CD86/CTLA4/HLA-DRA/HLA-DPA1/HLA-DQA1/HLA-DOA/HLA-DMB/HLA-DMA/ITGAL/HLA-DRB1/TNFSF13B/HLA-DPB1/ITGB2/HLA-DRB5/HLA-DQB1/CCL2/CSF1/ICAM1/HLA-DQA2/LTB/ACP5	pathway_KEGG	Down
hsa04062	Chemokine signaling pathway	2.05e-16	2.09e-15	1.57e-15	CXCL11/CCL4/CXCL10/CCR5/CCL5/CXCR6/CXCL9/STAT1/CXCR3/CCL8/CXCL13/XCL2/CCR2/CCR8/NCF1/ITK/CCR1/CCL7/RAC2/HCK/JAK3/WAS/VAV1/CCR7/CCL13/PRKCB/CCR4/CCL2/CCL18/CCL4L2/CCL19	pathway_KEGG	Down
hsa05140	Leishmaniasis	3.01e-16	2.92e-15	2.19e-15	IFNG/STAT1/FCGR1A/HLA-DRA/HLA-DPA1/HLA-DQA1/FCGR3A/HLA-DOA/HLA-DMB/HLA-DMA/HLA-DRB1/CYBB/NCF1/HLA-DPB1/NCF2/ITGB2/HLA-DRB5/HLA-DQB1/PRKCB/HLA-DQA2/C3	pathway_KEGG	Down
hsa05164	Influenza A	5.32e-15	4.93e-14	3.69e-14	IFNG/FASLG/CXCL10/CCL5/STAT1/HLA-DRA/HLA-DPA1/HLA-DQA1/HLA-DOA/HLA-DMB/CIITA/HLA-DMA/OAS2/HLA-DRB1/OAS3/IFIH1/RSAD2/HLA-DPB1/OAS1/HLA-DRB5/HLA-DQB1/DDX58/PRKCB/CCL2/MX1/ICAM1/HLA-DQA2/TNFSF10	pathway_KEGG	Down
hsa05310	Asthma	9.54e-15	8.46e-14	6.33e-14	HLA-DRA/FCER1G/HLA-DPA1/HLA-DQA1/HLA-DOA/HLA-DMB/HLA-DMA/HLA-DRB1/HLA-DPB1/HLA-DRB5/CD40/CD40LG/HLA-DQB1/HLA-DQA2	pathway_KEGG	Down
hsa05321	Inflammatory bowel disease	3.25e-14	2.77e-13	2.07e-13	IFNG/STAT1/TBX21/IL21R/IL12RB1/IL2RG/HLA-DRA/HLA-DPA1/HLA-DQA1/FOXP3/HLA-DOA/HLA-DMB/HLA-DMA/HLA-DRB1/HLA-DPB1/HLA-DRB5/HLA-DQB1/HLA-DQA2	pathway_KEGG	Down
hsa04650	Natural killer cell mediated cytotoxicity	3.21e-13	2.62e-12	1.96e-12	IFNG/FASLG/GZMB/PRF1/LCP2/FCER1G/HLA-B/SH2D1A/FCGR3A/CD48/ITGAL/HLA-A/CD247/LCK/RAC2/ITGB2/HLA-C/VAV1/PRKCB/ZAP70/HLA-G/ICAM1/TNFSF10	pathway_KEGG	Down
hsa05322	Systemic lupus erythematosus	6.04e-12	4.74e-11	3.54e-11	IFNG/CD86/FCGR1A/HLA-DRA/HLA-DPA1/HLA-DQA1/FCGR3A/HLA-DOA/HLA-DMB/HLA-DMA/C1QB/HLA-DRB1/C1QA/HLA-DPB1/C1QC/HLA-DRB5/CD40/CD40LG/HLA-DQB1/C1S/HLA-DQA2/C3	pathway_KEGG	Down
hsa05145	Toxoplasmosis	8.82e-12	6.66e-11	4.98e-11	IFNG/CCR5/STAT1/HLA-DRA/HLA-DPA1/HLA-DQA1/HLA-DOA/HLA-DMB/CIITA/HLA-DMA/IL10RA/HLA-DRB1/HLA-DPB1/BIRC3/HLA-DRB5/CD40/CD40LG/SOCS1/HLA-DQB1/HLA-DQA2	pathway_KEGG	Down
hsa05152	Tuberculosis	4.43e-11	3.23e-10	2.42e-10	IFNG/STAT1/CTSS/FCGR1A/CLEC4E/HLA-DRA/FCER1G/CD74/HLA-DPA1/HLA-DQA1/FCGR3A/HLA-DOA/HLA-DMB/CIITA/HLA-DMA/IL10RA/HLA-DRB1/HLA-DPB1/ITGB2/HLA-DRB5/HLA-DQB1/CLEC7A/HLA-DQA2/C3	pathway_KEGG	Down
hsa04064	NF-kappa B signaling pathway	1.75e-10	1.19e-09	8.88e-10	CCL4/LTA/TNFSF13B/BCL2A1/LCK/BIRC3/CD40/CD40LG/DDX58/CCL13/PRKCB/VCAM1/CARD11/ZAP70/ICAM1/CCL4L2/LTB/CCL19	pathway_KEGG	Down
hsa04660	T cell receptor signaling pathway	1.75e-10	1.19e-09	8.88e-10	IFNG/ICOS/CD8A/PDCD1/CTLA4/LCP2/CD3G/CD3E/CD3D/CD4/PTPRC/CD247/ITK/LCK/VAV1/CD40LG/CARD11/ZAP70	pathway_KEGG	Down
hsa05170	Human immunodeficiency virus 1 infection	1.38e-09	9.08e-09	6.79e-09	FASLG/CCR5/APOBEC3G/TAP1/B2M/APOBEC3H/SAMHD1/CD3G/HLA-B/CD3E/APOBEC3A/CD3D/CD4/HLA-A/CD247/TAP2/HLA-F/BST2/RAC2/TNFRSF1B/HLA-C/PRKCB/HLA-G/APOBEC3B	pathway_KEGG	Down
hsa04380	Osteoclast differentiation	2.22e-07	1.42e-06	1.06e-06	IFNG/STAT1/LILRB4/LILRB2/SIRPG/FCGR1A/LCP2/LILRB1/FCGR3A/NCF1/LCK/NCF2/SOCS1/SPI1/CSF1/ACP5	pathway_KEGG	Down
hsa05168	Herpes simplex virus 1 infection	2.38e-07	1.47e-06	1.1e-06	IFNG/FASLG/CCL5/TAP1/STAT1/B2M/HLA-DRA/HLA-B/CD74/HLA-DPA1/HLA-DQA1/HLA-DOA/HLA-DMB/HLA-DMA/OAS2/LTA/HLA-DRB1/HLA-A/OAS3/TAP2/IFIH1/HLA-DPB1/OAS1/HLA-F/BST2/BIRC3/HLA-C/HLA-DRB5/HLA-DQB1/DDX58/CCL2/HLA-G/HLA-DQA2/C3	pathway_KEGG	Down
hsa05235	PD-L1 expression and PD-1 checkpoint pathway in cancer	5.13e-07	3.08e-06	2.3e-06	IFNG/CD274/BATF2/STAT1/PDCD1/CD3G/CD3E/CD3D/CD4/CD247/LCK/ZAP70/BATF	pathway_KEGG	Down
hsa05162	Measles	6.96e-07	4.06e-06	3.04e-06	FASLG/STAT1/IL2RB/IL2RG/CD3G/CD3E/CD3D/SLAMF1/OAS2/OAS3/IFIH1/IL2RA/OAS1/JAK3/DDX58/MX1	pathway_KEGG	Down
hsa05171	Coronavirus disease - COVID-19	1.12e-05	6.32e-05	4.73e-05	CXCL10/STAT1/TLR8/OAS2/C1QB/CYBB/OAS3/IFIH1/C1QA/C1QC/OAS1/C3AR1/DDX58/PRKCB/CCL2/C1S/MX1/ISG15/C3	pathway_KEGG	Down
hsa05142	Chagas disease	1.43e-05	7.87e-05	5.89e-05	IFNG/FASLG/CCL5/CD3G/CD3E/CD3D/C1QB/CD247/C1QA/C1QC/CCL2/C3	pathway_KEGG	Down
hsa05163	Human cytomegalovirus infection	2.63e-05	0.000141	0.000106	CCL4/FASLG/CCR5/CCL5/TAP1/B2M/HLA-B/IL10RA/HLA-A/TAP2/CCR1/HLA-F/RAC2/HLA-C/PRKCB/CCL2/HLA-G/CCL4L2	pathway_KEGG	Down
hsa05143	African trypanosomiasis	4.29e-05	0.00022	0.000164	IFNG/FASLG/IDO1/APOL1/PRKCB/VCAM1/ICAM1	pathway_KEGG	Down
hsa05144	Malaria	4.33e-05	0.00022	0.000164	IFNG/ITGAL/ITGB2/CD40/CD40LG/VCAM1/CCL2/ICAM1	pathway_KEGG	Down
hsa04670	Leukocyte transendothelial migration	4.42e-05	0.00022	0.000164	ITGAL/CYBB/NCF1/ITK/NCF2/RAC2/ITGB2/VAV1/RHOH/PRKCB/VCAM1/ICAM1	pathway_KEGG	Down
hsa04662	B cell receptor signaling pathway	5.49e-05	0.000267	0.0002	LILRB4/LILRB2/LILRB1/RAC2/VAV1/PRKCB/IFITM1/CARD11/CD79A/DAPP1	pathway_KEGG	Down
hsa04613	Neutrophil extracellular trap formation	0.000146	0.000692	0.000518	FCGR1A/TLR8/FCGR3A/ITGAL/FPR3/CYBB/NCF1/SELPLG/NCF2/RAC2/ITGB2/PRKCB/CLEC7A/AQP9/C3	pathway_KEGG	Down
hsa04630	JAK-STAT signaling pathway	0.000345	0.0016	0.0012	IFNG/STAT1/IL2RB/IL15RA/IL21R/IL12RB1/IL2RG/IL10RA/IL2RA/JAK3/SOCS1/CSF2RB/IL7R	pathway_KEGG	Down
hsa04620	Toll-like receptor signaling pathway	0.000404	0.00183	0.00137	CXCL11/CCL4/CXCL10/CCL5/CXCL9/STAT1/CD86/TLR8/CD40/CCL4L2	pathway_KEGG	Down
hsa05167	Kaposi sarcoma-associated herpesvirus infection	0.000607	0.00269	0.00201	CCR5/STAT1/CD86/HLA-B/CCR8/HLA-A/CCR1/HLA-F/HCK/HLA-C/CCR4/HLA-G/ICAM1/C3	pathway_KEGG	Down
hsa04668	TNF signaling pathway	0.00073	0.00317	0.00237	CXCL10/IRF1/CCL5/LTA/TNFRSF1B/BIRC3/VCAM1/CCL2/CSF1/ICAM1	pathway_KEGG	Down
hsa05133	Pertussis	0.000844	0.00359	0.00268	IRF1/C1QB/C1QA/C1QC/ITGB2/IRF8/C1S/C3	pathway_KEGG	Down
hsa04666	Fc gamma R-mediated phagocytosis	0.00102	0.00423	0.00317	FCGR1A/FCGR3A/PTPRC/NCF1/RAC2/HCK/WAS/VAV1/PRKCB	pathway_KEGG	Down
hsa04621	NOD-like receptor signaling pathway	0.00115	0.0047	0.00352	GBP5/GBP4/CCL5/GBP1/STAT1/AIM2/OAS2/CYBB/OAS3/OAS1/BIRC3/GBP2/CCL2	pathway_KEGG	Down
hsa04623	Cytosolic DNA-sensing pathway	0.00129	0.00516	0.00386	CCL4/CXCL10/CCL5/ZBP1/AIM2/DDX58/CCL4L2	pathway_KEGG	Down
hsa04610	Complement and coagulation cascades	0.00176	0.0069	0.00516	C1QB/C1QA/C1QC/ITGB2/C3AR1/C1S/C3/SERPINA1	pathway_KEGG	Down
hsa05160	Hepatitis C	0.00292	0.0112	0.0084	IFNG/FASLG/CXCL10/STAT1/OAS2/OAS3/RSAD2/OAS1/DDX58/MX1/IFIT1	pathway_KEGG	Down
hsa05135	Yersinia infection	0.00334	0.0126	0.00944	CD8A/LCP2/FYB1/CD4/LCK/RAC2/WAS/VAV1/CCL2/ZAP70	pathway_KEGG	Down
hsa05417	Lipid and atherosclerosis	0.00454	0.0168	0.0126	FASLG/CCL5/CYBB/NCF1/NCF2/VAV1/CD40/CD40LG/OLR1/VCAM1/CCL2/ICAM1/TNFSF10	pathway_KEGG	Down
hsa04210	Apoptosis	0.00985	0.0359	0.0269	FASLG/GZMB/CTSS/PRF1/CTSW/BCL2A1/BIRC3/CSF2RB/TNFSF10	pathway_KEGG	Down
hsa03050	Proteasome	0.0326	0.117	0.0874	IFNG/PSMB9/PSMB10/PSMB8	pathway_KEGG	Down
hsa05203	Viral carcinogenesis	0.044	0.155	0.116	CCR5/HLA-B/CCR8/HLA-A/HLA-F/HLA-C/JAK3/CCR4/HLA-G/C3	pathway_KEGG	Down
hsa04933	AGE-RAGE signaling pathway in diabetic complications	0.0488	0.169	0.126	STAT1/CYBB/PRKCB/VCAM1/CCL2/ICAM1	pathway_KEGG	Down
hsa04217	Necroptosis	0.0598	0.203	0.152	IFNG/FASLG/STAT1/ZBP1/CYBB/BIRC3/JAK3/TNFSF10	pathway_KEGG	Down
hsa05202	Transcriptional misregulation in cancer	0.0682	0.228	0.171	GZMB/ETV7/IL2RB/CD86/FCGR1A/BCL2A1/BIRC3/CD40/SPI1	pathway_KEGG	Down
hsa05418	Fluid shear stress and atherosclerosis	0.0752	0.248	0.185	IFNG/NCF1/NCF2/RAC2/VCAM1/CCL2/ICAM1	pathway_KEGG	Down
hsa05221	Acute myeloid leukemia	0.101	0.326	0.244	FCGR1A/BCL2A1/PIM2/SPI1	pathway_KEGG	Down
hsa04664	Fc epsilon RI signaling pathway	0.105	0.335	0.25	LCP2/FCER1G/RAC2/VAV1	pathway_KEGG	Down
hsa04622	RIG-I-like receptor signaling pathway	0.114	0.357	0.267	CXCL10/IFIH1/DDX58/ISG15	pathway_KEGG	Down
hsa04625	C-type lectin receptor signaling pathway	0.141	0.435	0.326	IRF1/STAT1/CLEC4E/FCER1G/CLEC7A	pathway_KEGG	Down
GO:0042110	T cell activation	4.31e-65	1.27e-61	9.06e-62	IFNG/LAG3/IRF1/CD274/CCL5/IDO1/ICOS/SLA2/ZNF683/CD2/LILRB4/CD8A/TBX21/B2M/TIGIT/LILRB2/SIRPG/CD86/PDCD1/CLEC4E/IL12RB1/CTLA4/HAVCR2/FCER1G/CD3G/CRTAM/CD74/CD3E/CD3D/HLA-DPA1/PDCD1LG2/LILRB1/SLAMF6/FOXP3/PSMB10/HLA-DOA/HLA-DMB/CCR2/ITGAL/EOMES/FGL2/PLA2G2D/CD7/CD4/HLA-DRB1/HLA-A/SPN/PTPRC/TNFSF13B/SIT1/ITK/CD5/SASH3/LCK/IL2RA/RSAD2/HLA-DPB1/CD27/NCKAP1L/HSH2D/RAC2/LGALS9/LAX1/TNFRSF1B/AIF1/JAK3/WA…	geneontology_Biological_Process	Down
GO:0050863	regulation of T cell activation	5.02e-53	7.4e-50	5.28e-50	IFNG/LAG3/IRF1/CD274/CCL5/IDO1/ICOS/ZNF683/CD2/LILRB4/TBX21/TIGIT/LILRB2/SIRPG/CD86/PDCD1/IL12RB1/CTLA4/HAVCR2/CRTAM/CD74/CD3E/HLA-DPA1/PDCD1LG2/LILRB1/FOXP3/HLA-DOA/HLA-DMB/CCR2/FGL2/PLA2G2D/CD4/HLA-DRB1/HLA-A/SPN/PTPRC/TNFSF13B/SIT1/CD5/SASH3/LCK/IL2RA/HLA-DPB1/CD27/NCKAP1L/RAC2/LGALS9/LAX1/TNFRSF1B/AIF1/JAK3/VAV1/CD40LG/SOCS1/RHOH/CD6/CCR7/IRF4/VCAM1/IL7R/RASAL3/CARD11/EBI3/CCL2/ZAP70/HLA-G/CC…	geneontology_Biological_Process	Down
GO:0007159	leukocyte cell-cell adhesion	1.07e-52	1.05e-49	7.51e-50	IFNG/LAG3/IRF1/CD274/CCL5/IDO1/ICOS/LILRB4/TBX21/TIGIT/LILRB2/SIRPG/CD86/PDCD1/IL12RB1/CTLA4/HAVCR2/CRTAM/CD74/CD3E/HLA-DPA1/PDCD1LG2/LILRB1/FOXP3/HLA-DMB/CCR2/ITGAL/FGL2/PLA2G2D/CD4/PTAFR/HLA-DRB1/HLA-A/SPN/PTPRC/TNFSF13B/CD5/SASH3/LCK/IL2RA/HLA-DPB1/SELPLG/CD27/NCKAP1L/RAC2/LGALS9/LAX1/ITGB2/AIF1/FERMT3/JAK3/VAV1/CD40LG/SOCS1/RHOH/OLR1/CD6/CCR7/SELL/VCAM1/IL7R/RASAL3/CARD11/EBI3/CCL2/ZAP70/HLA-…	geneontology_Biological_Process	Down
GO:0034341	response to interferon-gamma	1.59e-52	1.18e-49	8.38e-50	GBP5/IFNG/CCL4/GBP4/FASLG/IRF1/CCL5/GBP1/STAT1/B2M/CCL8/FCGR1A/IL12RB1/PARP14/HLA-DRA/XCL2/HLA-B/NLRC5/HLA-DPA1/HLA-DQA1/OASL/PARP9/CIITA/OAS2/TRIM22/PTAFR/HLA-DRB1/HLA-A/OAS3/HLA-DPB1/OAS1/HLA-F/BST2/CCL7/LGALS9/HCK/AIF1/HLA-C/HLA-DRB5/WAS/CD40/GBP2/SOCS1/HLA-DQB1/IRF8/CCL13/IRF4/VCAM1/IFITM1/CCL2/HLA-G/HLA-DQB2/CCL18/ICAM1/HLA-DQA2/CCL19	geneontology_Biological_Process	Down
GO:0071346	cellular response to interferon-gamma	5.82e-51	3.44e-48	2.45e-48	GBP5/IFNG/CCL4/GBP4/FASLG/IRF1/CCL5/GBP1/STAT1/B2M/CCL8/FCGR1A/IL12RB1/PARP14/HLA-DRA/XCL2/HLA-B/NLRC5/HLA-DPA1/HLA-DQA1/OASL/PARP9/CIITA/OAS2/TRIM22/PTAFR/HLA-DRB1/HLA-A/OAS3/HLA-DPB1/OAS1/HLA-F/CCL7/LGALS9/HCK/AIF1/HLA-C/HLA-DRB5/WAS/GBP2/SOCS1/HLA-DQB1/IRF8/CCL13/IRF4/VCAM1/CCL2/HLA-G/HLA-DQB2/CCL18/ICAM1/HLA-DQA2/CCL19	geneontology_Biological_Process	Down
GO:1903037	regulation of leukocyte cell-cell adhesion	2.71e-48	1.33e-45	9.5e-46	IFNG/LAG3/IRF1/CD274/CCL5/IDO1/ICOS/LILRB4/TBX21/TIGIT/LILRB2/SIRPG/CD86/PDCD1/IL12RB1/CTLA4/HAVCR2/CRTAM/CD74/CD3E/HLA-DPA1/PDCD1LG2/LILRB1/FOXP3/HLA-DMB/CCR2/FGL2/PLA2G2D/CD4/PTAFR/HLA-DRB1/HLA-A/SPN/PTPRC/TNFSF13B/CD5/SASH3/LCK/IL2RA/HLA-DPB1/CD27/NCKAP1L/LGALS9/LAX1/ITGB2/AIF1/JAK3/VAV1/CD40LG/SOCS1/RHOH/CD6/CCR7/VCAM1/IL7R/RASAL3/CARD11/EBI3/CCL2/ZAP70/HLA-G/ICAM1/CCL19	geneontology_Biological_Process	Down
GO:1903039	positive regulation of leukocyte cell-cell adhesion	3.35e-43	1.41e-40	1.01e-40	IFNG/CD274/CCL5/ICOS/LILRB4/LILRB2/SIRPG/CD86/PDCD1/IL12RB1/CTLA4/HAVCR2/CD74/CD3E/HLA-DPA1/PDCD1LG2/LILRB1/FOXP3/HLA-DMB/CCR2/CD4/PTAFR/HLA-A/PTPRC/TNFSF13B/CD5/SASH3/LCK/IL2RA/HLA-DPB1/CD27/NCKAP1L/LGALS9/ITGB2/AIF1/JAK3/VAV1/CD40LG/SOCS1/RHOH/CD6/CCR7/VCAM1/IL7R/RASAL3/CARD11/EBI3/CCL2/ZAP70/HLA-G/ICAM1/CCL19	geneontology_Biological_Process	Down
GO:0070663	regulation of leukocyte proliferation	1.07e-42	3.96e-40	2.82e-40	IRF1/CD274/CCL5/IDO1/CD38/LILRB2/CD86/CCL8/IL12RB1/CTLA4/MNDA/HAVCR2/CRTAM/CD74/CD3E/HLA-DPA1/PDCD1LG2/LILRB1/FOXP3/HLA-DMB/CCR2/PLA2G2D/CD4/HLA-DRB1/HLA-A/SPN/PTPRC/TNFSF13B/SASH3/IL2RA/HLA-DPB1/NCKAP1L/IKZF3/BST2/RAC2/LGALS9/TNFRSF1B/AIF1/JAK3/CD40/CD40LG/CD6/VCAM1/RASAL3/CARD11/EBI3/ZAP70/GPR183/HLA-G/CSF1/MZB1/CCL19	geneontology_Biological_Process	Down
GO:0022407	regulation of cell-cell adhesion	1.67e-42	5.46e-40	3.89e-40	IFNG/LAG3/IRF1/CD274/CCL5/IDO1/ICOS/LILRB4/TBX21/TIGIT/LILRB2/SIRPG/CD86/PDCD1/CXCL13/IL12RB1/CTLA4/HAVCR2/CRTAM/CD74/CD3E/HLA-DPA1/PDCD1LG2/LILRB1/FOXP3/HLA-DMB/CCR2/FGL2/PLA2G2D/CD4/PTAFR/HLA-DRB1/HLA-A/SPN/PTPRC/TNFSF13B/CD5/SASH3/LCK/IL2RA/HLA-DPB1/CD27/NCKAP1L/LGALS9/LAX1/ITGB2/AIF1/FERMT3/JAK3/VAV1/CD40LG/SOCS1/RHOH/CD6/CCR7/VCAM1/IL7R/RASAL3/CARD11/EBI3/CCL2/ZAP70/HLA-G/ICAM1/CCL19	geneontology_Biological_Process	Down
GO:0032944	regulation of mononuclear cell proliferation	4.74e-42	1.4e-39	9.97e-40	IRF1/CD274/CCL5/IDO1/CD38/LILRB2/CD86/IL12RB1/CTLA4/MNDA/HAVCR2/CRTAM/CD74/CD3E/HLA-DPA1/PDCD1LG2/LILRB1/FOXP3/HLA-DMB/CCR2/PLA2G2D/CD4/HLA-DRB1/HLA-A/SPN/PTPRC/TNFSF13B/SASH3/IL2RA/HLA-DPB1/NCKAP1L/IKZF3/RAC2/LGALS9/TNFRSF1B/AIF1/JAK3/CD40/CD40LG/CD6/VCAM1/RASAL3/CARD11/EBI3/ZAP70/GPR183/HLA-G/CSF1/MZB1/CCL19	geneontology_Biological_Process	Down
GO:0060333	interferon-gamma-mediated signaling pathway	5.54e-42	1.49e-39	1.06e-39	IFNG/IRF1/GBP1/STAT1/B2M/FCGR1A/PARP14/HLA-DRA/HLA-B/NLRC5/HLA-DPA1/HLA-DQA1/OASL/PARP9/CIITA/OAS2/TRIM22/PTAFR/HLA-DRB1/HLA-A/OAS3/HLA-DPB1/OAS1/HLA-F/HCK/HLA-C/HLA-DRB5/GBP2/SOCS1/HLA-DQB1/IRF8/IRF4/VCAM1/HLA-G/HLA-DQB2/ICAM1/HLA-DQA2	geneontology_Biological_Process	Down
GO:0030098	lymphocyte differentiation	1.12e-41	2.76e-39	1.97e-39	IFNG/LAG3/IRF1/ZNF683/CD2/LILRB4/CD8A/TBX21/B2M/LILRB2/CD86/CLEC4E/IL12RB1/CTLA4/FCER1G/CD3G/CRTAM/SLAMF8/CD74/CD3E/CD3D/SLAMF6/FOXP3/HLA-DOA/CCR2/EOMES/FGL2/PLA2G2D/CD4/SPN/PTPRC/ITK/SASH3/LCK/IL2RA/RSAD2/CD27/NCKAP1L/IKZF3/LGALS9/JAK3/IKZF1/VAV1/CD40LG/SOCS1/RHOH/SPI1/CCR7/IRF4/VCAM1/IL7R/CARD11/ZAP70/GPR183/HLA-G/BATF/CD79A/CCL19/POU2AF1/MS4A1	geneontology_Biological_Process	Down
GO:0050870	positive regulation of T cell activation	1.75e-41	3.98e-39	2.84e-39	IFNG/CD274/CCL5/ICOS/LILRB4/LILRB2/SIRPG/CD86/PDCD1/IL12RB1/CTLA4/HAVCR2/CD74/CD3E/HLA-DPA1/PDCD1LG2/LILRB1/FOXP3/HLA-DMB/CCR2/CD4/HLA-A/PTPRC/TNFSF13B/CD5/SASH3/LCK/IL2RA/HLA-DPB1/CD27/NCKAP1L/LGALS9/AIF1/JAK3/VAV1/CD40LG/SOCS1/RHOH/CD6/CCR7/VCAM1/IL7R/RASAL3/CARD11/EBI3/CCL2/ZAP70/HLA-G/CCL19	geneontology_Biological_Process	Down
GO:0070661	leukocyte proliferation	3.73e-41	7.86e-39	5.6e-39	IRF1/CD274/CCL5/IDO1/CD38/LILRB2/CD86/CCL8/IL12RB1/CTLA4/MNDA/HAVCR2/CRTAM/CD74/CD3E/HLA-DPA1/PDCD1LG2/LILRB1/FOXP3/PSMB10/HLA-DMB/CCR2/PLA2G2D/CD4/HLA-DRB1/HLA-A/SPN/PTPRC/TNFSF13B/SASH3/IL2RA/HLA-DPB1/NCKAP1L/IKZF3/BST2/RAC2/LGALS9/TNFRSF1B/AIF1/JAK3/CD40/CD40LG/CD6/VCAM1/IL7R/RASAL3/CARD11/EBI3/ZAP70/GPR183/HLA-G/CSF1/MZB1/CD79A/CCL19/MS4A1	geneontology_Biological_Process	Down
GO:0032943	mononuclear cell proliferation	5.69e-41	1.08e-38	7.72e-39	IRF1/CD274/CCL5/IDO1/CD38/LILRB2/CD86/IL12RB1/CTLA4/MNDA/HAVCR2/CRTAM/CD74/CD3E/HLA-DPA1/PDCD1LG2/LILRB1/FOXP3/PSMB10/HLA-DMB/CCR2/PLA2G2D/CD4/HLA-DRB1/HLA-A/SPN/PTPRC/TNFSF13B/SASH3/IL2RA/HLA-DPB1/NCKAP1L/IKZF3/RAC2/LGALS9/TNFRSF1B/AIF1/JAK3/CD40/CD40LG/CD6/VCAM1/IL7R/RASAL3/CARD11/EBI3/ZAP70/GPR183/HLA-G/CSF1/MZB1/CD79A/CCL19/MS4A1	geneontology_Biological_Process	Down
GO:0050670	regulation of lymphocyte proliferation	5.87e-41	1.08e-38	7.72e-39	IRF1/CD274/CCL5/IDO1/CD38/LILRB2/CD86/IL12RB1/CTLA4/MNDA/HAVCR2/CRTAM/CD74/CD3E/HLA-DPA1/PDCD1LG2/LILRB1/FOXP3/HLA-DMB/CCR2/PLA2G2D/CD4/HLA-DRB1/HLA-A/SPN/PTPRC/TNFSF13B/SASH3/IL2RA/HLA-DPB1/NCKAP1L/IKZF3/RAC2/LGALS9/TNFRSF1B/AIF1/JAK3/CD40/CD40LG/CD6/VCAM1/RASAL3/CARD11/EBI3/ZAP70/GPR183/HLA-G/MZB1/CCL19	geneontology_Biological_Process	Down
GO:0022409	positive regulation of cell-cell adhesion	2.36e-40	4.1e-38	2.92e-38	IFNG/CD274/CCL5/ICOS/LILRB4/LILRB2/SIRPG/CD86/PDCD1/CXCL13/IL12RB1/CTLA4/HAVCR2/CD74/CD3E/HLA-DPA1/PDCD1LG2/LILRB1/FOXP3/HLA-DMB/CCR2/CD4/PTAFR/HLA-A/PTPRC/TNFSF13B/CD5/SASH3/LCK/IL2RA/HLA-DPB1/CD27/NCKAP1L/LGALS9/ITGB2/AIF1/JAK3/VAV1/CD40LG/SOCS1/RHOH/CD6/CCR7/VCAM1/IL7R/RASAL3/CARD11/EBI3/CCL2/ZAP70/HLA-G/ICAM1/CCL19	geneontology_Biological_Process	Down
GO:0030217	T cell differentiation	3.42e-40	5.61e-38	4e-38	IFNG/LAG3/IRF1/ZNF683/CD2/LILRB4/CD8A/TBX21/B2M/LILRB2/CD86/CLEC4E/IL12RB1/CTLA4/FCER1G/CD3G/CRTAM/CD74/CD3E/CD3D/SLAMF6/FOXP3/HLA-DOA/CCR2/EOMES/FGL2/PLA2G2D/CD4/SPN/PTPRC/ITK/SASH3/LCK/IL2RA/RSAD2/CD27/NCKAP1L/LGALS9/JAK3/VAV1/SOCS1/RHOH/CCR7/IRF4/IL7R/CARD11/ZAP70/GPR183/HLA-G/BATF/CCL19	geneontology_Biological_Process	Down
GO:0046651	lymphocyte proliferation	5.14e-40	7.98e-38	5.69e-38	IRF1/CD274/CCL5/IDO1/CD38/LILRB2/CD86/IL12RB1/CTLA4/MNDA/HAVCR2/CRTAM/CD74/CD3E/HLA-DPA1/PDCD1LG2/LILRB1/FOXP3/PSMB10/HLA-DMB/CCR2/PLA2G2D/CD4/HLA-DRB1/HLA-A/SPN/PTPRC/TNFSF13B/SASH3/IL2RA/HLA-DPB1/NCKAP1L/IKZF3/RAC2/LGALS9/TNFRSF1B/AIF1/JAK3/CD40/CD40LG/CD6/VCAM1/IL7R/RASAL3/CARD11/EBI3/ZAP70/GPR183/HLA-G/MZB1/CD79A/CCL19/MS4A1	geneontology_Biological_Process	Down
GO:0009615	response to virus	1.31e-39	1.93e-37	1.38e-37	IFNG/CCL4/CXCL10/IRF1/CCL5/GBP1/CXCL9/APOBEC3G/STAT1/TBX21/APOBEC3H/PRF1/CCL8/IL12RB1/SAMHD1/TLR8/APOBEC3A/NLRC5/IFIT3/LILRB1/OASL/ZBP1/AIM2/FOXP3/PARP9/OAS2/FGL2/DTX3L/TRIM22/PTPRC/IFI44L/OAS3/IFIH1/IL2RA/RSAD2/PIM2/OAS1/BST2/LGALS9/DDX60/BIRC3/IFI44/CD40/HERC5/DDX58/IFI27/IFIT2/IFITM1/MX1/RTP4/IFIT1/IFI6/ISG15/CCL19/POU2AF1/MMP12/APOBEC3B	geneontology_Biological_Process	Down
GO:0002697	regulation of immune effector process	1.67e-38	2.35e-36	1.68e-36	IFNG/LAG3/APOBEC3G/ZNF683/STAT1/TBX21/B2M/CD86/IL12RB1/HAVCR2/FCER1G/CRTAM/HLA-B/SLAMF8/CD74/SH2D1A/LILRB1/SLAMF6/CD96/AIM2/FOXP3/PARP9/HLA-DMB/CCR2/C1QB/LTA/FGL2/DTX3L/PTAFR/HLA-A/PTPRC/SASH3/IL2RA/C1QA/RSAD2/C1QC/HLA-F/BST2/RAC2/LGALS9/ITGB2/TNFRSF1B/DDX60/BIRC3/JAK3/WAS/VAV1/CD40/CD40LG/HERC5/C3AR1/CD84/DDX58/IRF4/IL7R/C1S/IFIT1/HLA-G/ICAM1/MZB1/C3/CCL19/MMP12	geneontology_Biological_Process	Down
GO:0050867	positive regulation of cell activation	3.4e-38	4.55e-36	3.25e-36	IFNG/CD274/CCL5/ICOS/CD2/LILRB4/TBX21/CD38/LILRB2/SIRPG/CD86/PDCD1/IL12RB1/CTLA4/HAVCR2/PLEK/FCER1G/CD74/CD3E/HLA-DPA1/PDCD1LG2/LILRB1/FOXP3/HLA-DMB/CCR2/CD4/PTAFR/HLA-A/PTPRC/TNFSF13B/CD5/SASH3/LCK/IL2RA/HLA-DPB1/CD27/NCKAP1L/HLA-F/LGALS9/ITGB2/AIF1/JAK3/VAV1/CD40/CD40LG/SOCS1/RHOH/CD6/CCR7/VCAM1/IL7R/RASAL3/CARD11/EBI3/CCL2/ZAP70/GPR183/HLA-G/CLEC7A/CCL19	geneontology_Biological_Process	Down
GO:0002696	positive regulation of leukocyte activation	4.86e-38	6.23e-36	4.44e-36	IFNG/CD274/CCL5/ICOS/CD2/LILRB4/TBX21/CD38/LILRB2/SIRPG/CD86/PDCD1/IL12RB1/CTLA4/HAVCR2/FCER1G/CD74/CD3E/HLA-DPA1/PDCD1LG2/LILRB1/FOXP3/HLA-DMB/CCR2/CD4/PTAFR/HLA-A/PTPRC/TNFSF13B/CD5/SASH3/LCK/IL2RA/HLA-DPB1/CD27/NCKAP1L/HLA-F/LGALS9/ITGB2/AIF1/JAK3/VAV1/CD40/CD40LG/SOCS1/RHOH/CD6/CCR7/VCAM1/IL7R/RASAL3/CARD11/EBI3/CCL2/ZAP70/GPR183/HLA-G/CLEC7A/CCL19	geneontology_Biological_Process	Down
GO:0042129	regulation of T cell proliferation	1.91e-37	2.35e-35	1.68e-35	IRF1/CD274/CCL5/IDO1/LILRB2/CD86/IL12RB1/CTLA4/HAVCR2/CRTAM/CD3E/HLA-DPA1/PDCD1LG2/LILRB1/FOXP3/HLA-DMB/CCR2/PLA2G2D/CD4/HLA-DRB1/HLA-A/SPN/PTPRC/TNFSF13B/SASH3/IL2RA/HLA-DPB1/NCKAP1L/RAC2/LGALS9/TNFRSF1B/AIF1/JAK3/CD40LG/CD6/VCAM1/RASAL3/CARD11/EBI3/ZAP70/HLA-G/CCL19	geneontology_Biological_Process	Down
GO:0051251	positive regulation of lymphocyte activation	8.14e-37	9.61e-35	6.85e-35	IFNG/CD274/CCL5/ICOS/LILRB4/TBX21/CD38/LILRB2/SIRPG/CD86/PDCD1/IL12RB1/CTLA4/HAVCR2/CD74/CD3E/HLA-DPA1/PDCD1LG2/LILRB1/FOXP3/HLA-DMB/CCR2/CD4/HLA-A/PTPRC/TNFSF13B/CD5/SASH3/LCK/IL2RA/HLA-DPB1/CD27/NCKAP1L/HLA-F/LGALS9/AIF1/JAK3/VAV1/CD40/CD40LG/SOCS1/RHOH/CD6/CCR7/VCAM1/IL7R/RASAL3/CARD11/EBI3/CCL2/ZAP70/GPR183/HLA-G/CLEC7A/CCL19	geneontology_Biological_Process	Down
GO:0001819	positive regulation of cytokine production	1.13e-36	1.28e-34	9.14e-35	GBP5/IFNG/IRF1/CD274/IDO1/STAT1/CD2/B2M/TIGIT/LILRB2/CD86/CLEC4E/IL12RB1/MNDA/HAVCR2/FCER1G/TLR8/CRTAM/CD74/CD3E/HLA-DPA1/LILRB1/PYHIN1/SLAMF6/ZBP1/AIM2/FOXP3/CCR2/LTA/CD4/PTAFR/HLA-A/PTPRC/IFIH1/SASH3/RSAD2/HLA-DPB1/HLA-F/LGALS9/DDX60/BIRC3/AIF1/CD40/CD40LG/C3AR1/CD6/IRF8/DDX58/CCR7/IRF4/CARD11/EBI3/HLA-G/CLEC7A/LTB/C3/CCL19/POU2AF1/ORM2/ORM1	geneontology_Biological_Process	Down
GO:0042098	T cell proliferation	1.1e-35	1.2e-33	8.56e-34	IRF1/CD274/CCL5/IDO1/LILRB2/CD86/IL12RB1/CTLA4/HAVCR2/CRTAM/CD3E/HLA-DPA1/PDCD1LG2/LILRB1/FOXP3/PSMB10/HLA-DMB/CCR2/PLA2G2D/CD4/HLA-DRB1/HLA-A/SPN/PTPRC/TNFSF13B/SASH3/IL2RA/HLA-DPB1/NCKAP1L/RAC2/LGALS9/TNFRSF1B/AIF1/JAK3/CD40LG/CD6/VCAM1/RASAL3/CARD11/EBI3/ZAP70/HLA-G/CCL19	geneontology_Biological_Process	Down
GO:0051607	defense response to virus	6.51e-35	6.86e-33	4.89e-33	IFNG/CXCL10/IRF1/GBP1/CXCL9/APOBEC3G/STAT1/APOBEC3H/PRF1/IL12RB1/SAMHD1/TLR8/APOBEC3A/NLRC5/IFIT3/LILRB1/OASL/ZBP1/AIM2/PARP9/OAS2/FGL2/DTX3L/TRIM22/PTPRC/IFI44L/OAS3/IFIH1/IL2RA/RSAD2/OAS1/BST2/DDX60/BIRC3/CD40/HERC5/DDX58/IFI27/IFIT2/IFITM1/MX1/RTP4/IFIT1/IFI6/ISG15/MMP12/APOBEC3B	geneontology_Biological_Process	Down
GO:0045785	positive regulation of cell adhesion	1.33e-33	1.35e-31	9.64e-32	IFNG/CD274/CCL5/ICOS/LILRB4/LILRB2/SIRPG/CD86/PDCD1/CXCL13/IL12RB1/CTLA4/HAVCR2/CD74/CD3E/HLA-DPA1/PDCD1LG2/LILRB1/FOXP3/HLA-DMB/CCR2/CD4/PTAFR/HLA-A/PTPRC/TNFSF13B/CD5/SASH3/LCK/IL2RA/HLA-DPB1/CD27/NCKAP1L/LGALS9/ITGB2/AIF1/JAK3/VAV1/CD40LG/SOCS1/RHOH/CD6/CCR7/VCAM1/IL7R/RASAL3/CARD11/EBI3/CCL2/ZAP70/HLA-G/CSF1/ICAM1/SPOCK2/EGFL6/CCL19	geneontology_Biological_Process	Down
GO:0060337	type I interferon signaling pathway	2.86e-33	2.72e-31	1.94e-31	IRF1/STAT1/SAMHD1/HLA-B/NLRC5/IFIT3/OASL/ZBP1/OAS2/HLA-A/OAS3/RSAD2/PSMB8/OAS1/HLA-F/BST2/HLA-C/IFI35/GBP2/IRF8/IFI27/XAF1/IRF4/IFIT2/IFITM1/USP18/MX1/IFIT1/HLA-G/IFI6/ISG15/MMP12	geneontology_Biological_Process	Down
GO:0071357	cellular response to type I interferon	2.86e-33	2.72e-31	1.94e-31	IRF1/STAT1/SAMHD1/HLA-B/NLRC5/IFIT3/OASL/ZBP1/OAS2/HLA-A/OAS3/RSAD2/PSMB8/OAS1/HLA-F/BST2/HLA-C/IFI35/GBP2/IRF8/IFI27/XAF1/IRF4/IFIT2/IFITM1/USP18/MX1/IFIT1/HLA-G/IFI6/ISG15/MMP12	geneontology_Biological_Process	Down
GO:0032946	positive regulation of mononuclear cell proliferation	6.21e-33	5.73e-31	4.08e-31	CD274/CCL5/CD38/LILRB2/CD86/IL12RB1/HAVCR2/CD74/CD3E/HLA-DPA1/PDCD1LG2/FOXP3/HLA-DMB/CCR2/CD4/HLA-A/PTPRC/TNFSF13B/SASH3/IL2RA/HLA-DPB1/NCKAP1L/LGALS9/AIF1/JAK3/CD40/CD40LG/CD6/VCAM1/RASAL3/CARD11/EBI3/ZAP70/GPR183/CSF1/CCL19	geneontology_Biological_Process	Down
GO:0070665	positive regulation of leukocyte proliferation	1.02e-32	9.11e-31	6.49e-31	CD274/CCL5/CD38/LILRB2/CD86/IL12RB1/HAVCR2/CD74/CD3E/HLA-DPA1/PDCD1LG2/FOXP3/HLA-DMB/CCR2/CD4/HLA-A/PTPRC/TNFSF13B/SASH3/IL2RA/HLA-DPB1/NCKAP1L/BST2/LGALS9/AIF1/JAK3/CD40/CD40LG/CD6/VCAM1/RASAL3/CARD11/EBI3/ZAP70/GPR183/CSF1/CCL19	geneontology_Biological_Process	Down
GO:0034340	response to type I interferon	1.32e-32	1.15e-30	8.19e-31	IRF1/STAT1/SAMHD1/HLA-B/NLRC5/IFIT3/OASL/ZBP1/OAS2/HLA-A/OAS3/RSAD2/PSMB8/OAS1/HLA-F/BST2/HLA-C/IFI35/GBP2/IRF8/IFI27/XAF1/IRF4/IFIT2/IFITM1/USP18/MX1/IFIT1/HLA-G/IFI6/ISG15/MMP12	geneontology_Biological_Process	Down
GO:0050671	positive regulation of lymphocyte proliferation	1.08e-31	9.12e-30	6.5e-30	CD274/CCL5/CD38/LILRB2/CD86/IL12RB1/HAVCR2/CD74/CD3E/HLA-DPA1/PDCD1LG2/FOXP3/HLA-DMB/CCR2/CD4/HLA-A/PTPRC/TNFSF13B/SASH3/IL2RA/HLA-DPB1/NCKAP1L/LGALS9/AIF1/JAK3/CD40/CD40LG/CD6/VCAM1/RASAL3/CARD11/EBI3/ZAP70/GPR183/CCL19	geneontology_Biological_Process	Down
GO:0042102	positive regulation of T cell proliferation	8.16e-31	6.69e-29	4.77e-29	CD274/CCL5/LILRB2/CD86/IL12RB1/HAVCR2/CD3E/HLA-DPA1/PDCD1LG2/FOXP3/HLA-DMB/CCR2/CD4/HLA-A/PTPRC/TNFSF13B/SASH3/IL2RA/HLA-DPB1/NCKAP1L/LGALS9/AIF1/JAK3/CD40LG/CD6/VCAM1/RASAL3/CARD11/EBI3/ZAP70/CCL19	geneontology_Biological_Process	Down
GO:0002683	negative regulation of immune system process	8.48e-31	6.76e-29	4.82e-29	LAG3/IRF1/CD274/GBP1/IDO1/SLA2/LILRB4/TBX21/TIGIT/LILRB2/CD86/SAMSN1/PDCD1/SAMHD1/CTLA4/MNDA/HAVCR2/PARP14/FCER1G/CRTAM/HLA-B/SLAMF8/CD74/SH2D1A/CD300LF/NLRC5/PDCD1LG2/LILRB1/CD96/GPR171/FOXP3/UBASH3A/HLA-DOA/CCR2/FGL2/PLA2G2D/HLA-DRB1/HLA-A/SPN/PTPRC/CST7/IL2RA/C1QC/HLA-F/BST2/LGALS9/LAX1/JAK3/SOCS1/CD84/IL7R/CCL2/TBC1D10C/HLA-G/MMP12	geneontology_Biological_Process	Down
GO:0002460	adaptive immune response based on somatic recombination of immune receptors built from immunoglobulin superfamily domains	1.19e-29	9.22e-28	6.57e-28	CD274/SLA2/CD8A/TBX21/B2M/IL18BP/PRF1/CXCL13/IL12RB1/HAVCR2/FCER1G/TLR8/HLA-B/CD74/LILRB1/SLAMF6/FOXP3/CCR2/C1QB/LTA/FGL2/CD4/HLA-DRB1/HLA-A/SPN/PTPRC/TNFSF13B/SASH3/C1QA/RSAD2/CD27/C1QC/HLA-F/TNFRSF1B/JAK3/WAS/CD40/CD40LG/HLA-DQB1/IRF4/IL7R/GZMM/EBI3/C1S/HLA-G/ICAM1/BATF/C3/CCL19	geneontology_Biological_Process	Down
GO:0002831	regulation of response to biotic stimulus	1.36e-28	1.03e-26	7.34e-27	GBP5/IFNG/LAG3/IRF1/CD274/CCL5/APOBEC3G/STAT1/PSMB9/CLEC4E/IL12RB1/SAMHD1/MNDA/HAVCR2/PARP14/FCER1G/TLR8/CRTAM/HLA-B/SLAMF8/SH2D1A/NLRC5/LILRB1/PYHIN1/SLAMF6/ZBP1/CD96/AIM2/PARP9/PSMB10/FGL2/DTX3L/HLA-A/IL2RA/PSMB8/HLA-F/LGALS9/DDX60/HCK/BIRC3/VAV1/SOCS1/HERC5/DDX58/CARD11/USP18/IFIT1/HLA-G/CLEC10A/MMP12	geneontology_Biological_Process	Down
GO:1902105	regulation of leukocyte differentiation	4.04e-28	2.98e-26	2.12e-26	IFNG/LAG3/IRF1/ZNF683/CD2/LILRB4/TBX21/LILRB2/CD86/IL12RB1/CTLA4/CRTAM/HLA-B/SLAMF8/CD74/LILRB1/FOXP3/HLA-DOA/CCR2/EVI2B/FGL2/CD4/HLA-DRB1/PTPRC/SASH3/IL2RA/CD27/C1QC/CCR1/NCKAP1L/IKZF3/LGALS9/JAK3/SOCS1/RHOH/HCLS1/IRF4/IL7R/CARD11/ZAP70/HLA-G/CSF1/CCL19	geneontology_Biological_Process	Down
GO:0002449	lymphocyte mediated immunity	7.52e-28	5.41e-26	3.86e-26	LAG3/GZMB/SLA2/CD8A/TBX21/B2M/SLAMF7/PRF1/IL12RB1/HAVCR2/FCER1G/TLR8/CRTAM/HLA-B/CD74/SH2D1A/LILRB1/SLAMF6/CD96/FOXP3/CCR2/C1QB/LTA/FGL2/HLA-DRB1/HLA-A/PTPRC/SASH3/C1QA/RSAD2/CD27/C1QC/HLA-F/LGALS9/TNFRSF1B/WAS/VAV1/CD40/CD40LG/HLA-DQB1/IL7R/GZMM/C1S/HLA-G/ICAM1/BATF/C3	geneontology_Biological_Process	Down
GO:0046631	alpha-beta T cell activation	1.19e-26	8.35e-25	5.95e-25	IFNG/IRF1/CD274/ZNF683/TBX21/CD86/IL12RB1/CRTAM/CD3E/LILRB1/SLAMF6/FOXP3/CCR2/EOMES/PLA2G2D/HLA-A/SPN/PTPRC/ITK/SASH3/RSAD2/NCKAP1L/LGALS9/JAK3/SOCS1/IRF4/RASAL3/EBI3/ZAP70/GPR183/BATF/CCL19	geneontology_Biological_Process	Down
GO:0019882	antigen processing and presentation	1.49e-26	1.03e-24	7.31e-25	LAG3/TAP1/CD8A/B2M/CTSS/LILRB2/PSMB9/FCGR1A/HLA-DRA/FCER1G/HLA-B/CD74/HLA-DPA1/HLA-DQA1/PSMB10/HLA-DOA/HLA-DMB/HLA-DMA/FGL2/HLA-DRB1/HLA-A/CYBB/NCF1/TAP2/PSMB8/HLA-DPB1/NCF2/HLA-F/HLA-C/HLA-DRB5/WAS/HLA-DQB1/CCR7/HLA-G/HLA-DQB2/ICAM1/HLA-DQA2/CCL19	geneontology_Biological_Process	Down
GO:1903706	regulation of hemopoiesis	2.09e-26	1.4e-24	1e-24	IFNG/LAG3/IRF1/ZNF683/STAT1/CD2/LILRB4/TBX21/B2M/LILRB2/CD86/PSMB9/IL12RB1/CTLA4/CRTAM/HLA-B/SLAMF8/CD74/LILRB1/GPR171/FOXP3/PSMB10/HLA-DOA/CCR2/EVI2B/FGL2/CD4/HLA-DRB1/PTPRC/SASH3/IL2RA/PSMB8/CD27/C1QC/CCR1/NCKAP1L/IKZF3/LGALS9/JAK3/SOCS1/RHOH/SPI1/HCLS1/IRF4/PRKCB/IL7R/CARD11/ZAP70/HLA-G/CSF1/ISG15/CCL19	geneontology_Biological_Process	Down
GO:0045580	regulation of T cell differentiation	2.96e-26	1.94e-24	1.38e-24	IFNG/LAG3/IRF1/ZNF683/CD2/LILRB4/TBX21/LILRB2/CD86/IL12RB1/CTLA4/CRTAM/CD74/FOXP3/HLA-DOA/CCR2/FGL2/PTPRC/SASH3/IL2RA/CD27/NCKAP1L/LGALS9/JAK3/SOCS1/RHOH/IRF4/IL7R/CARD11/ZAP70/HLA-G/CCL19	geneontology_Biological_Process	Down
GO:0002429	immune response-activating cell surface receptor signaling pathway	3.26e-26	2.05e-24	1.46e-24	GBP1/SLA2/LILRB4/CD38/PSMB9/FCGR1A/CLEC4E/CTLA4/MNDA/HLA-DRA/LCP2/FCER1G/CD3G/TRAT1/SH2D1A/CD3E/CD3D/HLA-DPA1/HLA-DQA1/FOXP3/FCGR3A/FYB1/UBASH3A/PSMB10/FPR3/CD4/HLA-DRB1/HLA-A/PTPRC/CD247/ITK/LCK/PSMB8/HLA-DPB1/NCKAP1L/LAX1/HCK/HLA-DRB5/WAS/VAV1/C3AR1/HLA-DQB1/CCR7/PRKCB/CARD11/ZAP70/HLA-DQB2/HLA-DQA2/CD79A/CLEC10A/MS4A1	geneontology_Biological_Process	Down
GO:0002757	immune response-activating signal transduction	3.26e-26	2.05e-24	1.46e-24	GBP1/SLA2/LILRB4/CD38/PSMB9/FCGR1A/CLEC4E/CTLA4/MNDA/HLA-DRA/LCP2/FCER1G/CD3G/TRAT1/SH2D1A/CD3E/CD3D/HLA-DPA1/HLA-DQA1/FOXP3/FCGR3A/FYB1/UBASH3A/PSMB10/FPR3/CD4/HLA-DRB1/HLA-A/PTPRC/CD247/ITK/LCK/PSMB8/HLA-DPB1/NCKAP1L/LAX1/HCK/HLA-DRB5/WAS/VAV1/C3AR1/HLA-DQB1/CCR7/PRKCB/CARD11/ZAP70/HLA-DQB2/HLA-DQA2/CD79A/CLEC10A/MS4A1	geneontology_Biological_Process	Down
GO:0045619	regulation of lymphocyte differentiation	6.85e-26	4.21e-24	3e-24	IFNG/LAG3/IRF1/ZNF683/CD2/LILRB4/TBX21/LILRB2/CD86/IL12RB1/CTLA4/CRTAM/SLAMF8/CD74/FOXP3/HLA-DOA/CCR2/FGL2/PTPRC/SASH3/IL2RA/CD27/NCKAP1L/IKZF3/LGALS9/JAK3/SOCS1/RHOH/IRF4/IL7R/CARD11/ZAP70/HLA-G/CCL19	geneontology_Biological_Process	Down
GO:0002703	regulation of leukocyte mediated immunity	7.78e-26	4.68e-24	3.34e-24	LAG3/TBX21/B2M/IL12RB1/HAVCR2/FCER1G/CRTAM/HLA-B/SH2D1A/LILRB1/SLAMF6/CD96/FOXP3/CCR2/LTA/PTAFR/HLA-A/PTPRC/SASH3/RSAD2/HLA-F/BST2/RAC2/LGALS9/ITGB2/TNFRSF1B/JAK3/WAS/VAV1/CD40/CD84/DDX58/IL7R/HLA-G/ICAM1/C3	geneontology_Biological_Process	Down
GO:0002695	negative regulation of leukocyte activation	1.21e-25	7.17e-24	5.11e-24	LAG3/IRF1/CD274/IDO1/TBX21/TIGIT/LILRB2/CD86/SAMSN1/CTLA4/MNDA/HAVCR2/CRTAM/CD74/CD300LF/PDCD1LG2/LILRB1/FOXP3/CCR2/FGL2/PLA2G2D/HLA-DRB1/SPN/PTPRC/CST7/IL2RA/HLA-F/LGALS9/LAX1/JAK3/SOCS1/CD84/TBC1D10C/HLA-G	geneontology_Biological_Process	Down
GO:0050852	T cell receptor signaling pathway	4.46e-25	2.58e-23	1.84e-23	GBP1/SLA2/LILRB4/PSMB9/CTLA4/HLA-DRA/LCP2/CD3G/TRAT1/SH2D1A/CD3E/CD3D/HLA-DPA1/HLA-DQA1/FOXP3/FYB1/UBASH3A/PSMB10/CD4/HLA-DRB1/HLA-A/PTPRC/CD247/ITK/LCK/PSMB8/HLA-DPB1/HLA-DRB5/WAS/HLA-DQB1/CCR7/CARD11/ZAP70/HLA-DQB2/HLA-DQA2	geneontology_Biological_Process	Down
GO:0050851	antigen receptor-mediated signaling pathway	4.76e-25	2.7e-23	1.92e-23	GBP1/SLA2/LILRB4/CD38/PSMB9/CTLA4/MNDA/HLA-DRA/LCP2/CD3G/TRAT1/SH2D1A/CD3E/CD3D/HLA-DPA1/HLA-DQA1/FOXP3/FYB1/UBASH3A/PSMB10/CD4/HLA-DRB1/HLA-A/PTPRC/CD247/ITK/LCK/PSMB8/HLA-DPB1/NCKAP1L/LAX1/HLA-DRB5/WAS/HLA-DQB1/CCR7/PRKCB/CARD11/ZAP70/HLA-DQB2/HLA-DQA2/CD79A/MS4A1	geneontology_Biological_Process	Down
GO:0032609	interferon-gamma production	8.27e-25	4.6e-23	3.28e-23	CD274/CD2/IL12RB1/HAVCR2/TLR8/CRTAM/CD3E/HLA-DPA1/PDCD1LG2/LILRB1/SLAMF6/CD96/FOXP3/CCR2/EOMES/LTA/HLA-DRB1/HLA-A/SPN/ITK/SASH3/HLA-DPB1/LGALS9/IRF8/CCR7/EBI3/CLEC7A/ISG15	geneontology_Biological_Process	Down
GO:0045088	regulation of innate immune response	5.05e-24	2.76e-22	1.97e-22	GBP5/IFNG/LAG3/IRF1/CCL5/STAT1/PSMB9/CLEC4E/SAMHD1/MNDA/HAVCR2/PARP14/FCER1G/TLR8/CRTAM/HLA-B/SLAMF8/SH2D1A/NLRC5/LILRB1/PYHIN1/SLAMF6/ZBP1/CD96/AIM2/PARP9/PSMB10/HLA-A/PSMB8/HLA-F/LGALS9/HCK/BIRC3/VAV1/SOCS1/CARD11/USP18/HLA-G/CLEC10A/MMP12	geneontology_Biological_Process	Down
GO:0050866	negative regulation of cell activation	6.95e-24	3.73e-22	2.66e-22	LAG3/IRF1/CD274/IDO1/TBX21/TIGIT/LILRB2/CD86/SAMSN1/CTLA4/MNDA/HAVCR2/CRTAM/CD74/CD300LF/PDCD1LG2/LILRB1/FOXP3/CCR2/FGL2/PLA2G2D/HLA-DRB1/SPN/PTPRC/CST7/IL2RA/HLA-F/LGALS9/LAX1/JAK3/SOCS1/CD84/TBC1D10C/HLA-G	geneontology_Biological_Process	Down
GO:0002699	positive regulation of immune effector process	7.12e-24	3.75e-22	2.68e-22	IFNG/LAG3/TBX21/B2M/CD86/IL12RB1/FCER1G/CRTAM/HLA-B/CD74/SH2D1A/LILRB1/SLAMF6/FOXP3/HLA-DMB/CCR2/LTA/PTAFR/HLA-A/PTPRC/SASH3/RSAD2/HLA-F/RAC2/LGALS9/ITGB2/DDX60/VAV1/CD40/CD84/DDX58/HLA-G/MZB1/C3/CCL19	geneontology_Biological_Process	Down
GO:0002478	antigen processing and presentation of exogenous peptide antigen	9.94e-23	5.15e-21	3.67e-21	LAG3/TAP1/B2M/CTSS/PSMB9/FCGR1A/HLA-DRA/FCER1G/HLA-B/CD74/HLA-DPA1/HLA-DQA1/PSMB10/HLA-DOA/HLA-DMB/HLA-DMA/HLA-DRB1/HLA-A/CYBB/NCF1/TAP2/PSMB8/HLA-DPB1/NCF2/HLA-F/HLA-C/HLA-DRB5/HLA-DQB1/HLA-G/HLA-DQB2/HLA-DQA2	geneontology_Biological_Process	Down
GO:0051250	negative regulation of lymphocyte activation	2.94e-22	1.5e-20	1.07e-20	LAG3/IRF1/CD274/IDO1/TBX21/TIGIT/LILRB2/CD86/SAMSN1/CTLA4/MNDA/HAVCR2/CRTAM/CD74/PDCD1LG2/LILRB1/FOXP3/FGL2/PLA2G2D/HLA-DRB1/SPN/IL2RA/HLA-F/LGALS9/LAX1/JAK3/SOCS1/TBC1D10C/HLA-G	geneontology_Biological_Process	Down
GO:0019884	antigen processing and presentation of exogenous antigen	3.95e-22	1.97e-20	1.41e-20	LAG3/TAP1/B2M/CTSS/PSMB9/FCGR1A/HLA-DRA/FCER1G/HLA-B/CD74/HLA-DPA1/HLA-DQA1/PSMB10/HLA-DOA/HLA-DMB/HLA-DMA/HLA-DRB1/HLA-A/CYBB/NCF1/TAP2/PSMB8/HLA-DPB1/NCF2/HLA-F/HLA-C/HLA-DRB5/HLA-DQB1/HLA-G/HLA-DQB2/HLA-DQA2	geneontology_Biological_Process	Down
GO:0032649	regulation of interferon-gamma production	4.05e-22	1.99e-20	1.42e-20	CD274/CD2/IL12RB1/HAVCR2/TLR8/CRTAM/CD3E/HLA-DPA1/PDCD1LG2/LILRB1/SLAMF6/CD96/FOXP3/CCR2/LTA/HLA-DRB1/HLA-A/SASH3/HLA-DPB1/LGALS9/IRF8/CCR7/EBI3/CLEC7A/ISG15	geneontology_Biological_Process	Down
GO:0046634	regulation of alpha-beta T cell activation	1.33e-21	6.42e-20	4.58e-20	IFNG/IRF1/CD274/ZNF683/TBX21/CD86/IL12RB1/CRTAM/CD3E/LILRB1/FOXP3/CCR2/HLA-A/PTPRC/SASH3/NCKAP1L/LGALS9/JAK3/SOCS1/IRF4/RASAL3/EBI3/ZAP70/CCL19	geneontology_Biological_Process	Down
GO:0048002	antigen processing and presentation of peptide antigen	1.71e-21	8.16e-20	5.82e-20	LAG3/TAP1/B2M/CTSS/PSMB9/FCGR1A/HLA-DRA/FCER1G/HLA-B/CD74/HLA-DPA1/HLA-DQA1/PSMB10/HLA-DOA/HLA-DMB/HLA-DMA/HLA-DRB1/HLA-A/CYBB/NCF1/TAP2/PSMB8/HLA-DPB1/NCF2/HLA-F/HLA-C/HLA-DRB5/HLA-DQB1/HLA-G/HLA-DQB2/HLA-DQA2	geneontology_Biological_Process	Down
GO:0002819	regulation of adaptive immune response	3.82e-21	1.79e-19	1.28e-19	IRF1/CD274/TBX21/B2M/SAMSN1/IL12RB1/HAVCR2/FCER1G/HLA-B/LILRB1/FOXP3/CD48/CCR2/LTA/CD4/HLA-A/PTPRC/TNFSF13B/SASH3/RSAD2/HLA-F/TNFRSF1B/JAK3/WAS/CD40/IL7R/HLA-G/C3/CCL19	geneontology_Biological_Process	Down
GO:0002706	regulation of lymphocyte mediated immunity	4.32e-21	1.99e-19	1.42e-19	LAG3/TBX21/B2M/IL12RB1/HAVCR2/FCER1G/CRTAM/HLA-B/SH2D1A/LILRB1/SLAMF6/CD96/FOXP3/CCR2/LTA/HLA-A/PTPRC/SASH3/RSAD2/HLA-F/LGALS9/TNFRSF1B/WAS/VAV1/CD40/IL7R/HLA-G/C3	geneontology_Biological_Process	Down
GO:0050868	negative regulation of T cell activation	1.15e-20	5.24e-19	3.74e-19	LAG3/IRF1/CD274/IDO1/TBX21/TIGIT/LILRB2/CD86/CTLA4/HAVCR2/CRTAM/CD74/PDCD1LG2/LILRB1/FOXP3/FGL2/PLA2G2D/HLA-DRB1/SPN/IL2RA/LGALS9/LAX1/JAK3/SOCS1/HLA-G	geneontology_Biological_Process	Down
GO:0002285	lymphocyte activation involved in immune response	8.46e-20	3.78e-18	2.69e-18	IFNG/ZNF683/TBX21/CD86/CLEC4E/IL12RB1/HAVCR2/FCER1G/CD74/LILRB1/SLAMF6/FOXP3/HLA-DMB/ITGAL/EOMES/FGL2/SPN/PTPRC/HLA-F/LGALS9/JAK3/CD40/CD40LG/IRF4/GPR183/ICAM1/BATF/CCL19/POU2AF1	geneontology_Biological_Process	Down
GO:0001906	cell killing	9.73e-20	4.28e-18	3.05e-18	IFNG/LAG3/GZMB/B2M/SLAMF7/PRF1/IL12RB1/HAVCR2/CRTAM/HLA-B/SH2D1A/GNLY/LILRB1/SLAMF6/APOL1/LYZ/HLA-A/PTPRC/HLA-F/LGALS9/VAV1/CCL13/IL7R/GZMM/HLA-G/CLEC7A/ICAM1/C3	geneontology_Biological_Process	Down
GO:0050777	negative regulation of immune response	1.44e-19	6.25e-18	4.46e-18	TBX21/SAMSN1/PDCD1/SAMHD1/CTLA4/HAVCR2/PARP14/HLA-B/SLAMF8/NLRC5/LILRB1/CD96/FOXP3/CCR2/FGL2/HLA-DRB1/HLA-A/PTPRC/IL2RA/HLA-F/BST2/LGALS9/JAK3/CD84/IL7R/HLA-G/MMP12	geneontology_Biological_Process	Down
GO:0046632	alpha-beta T cell differentiation	2.36e-19	1.01e-17	7.18e-18	IFNG/IRF1/ZNF683/TBX21/CD86/IL12RB1/SLAMF6/FOXP3/EOMES/PLA2G2D/SPN/ITK/SASH3/RSAD2/NCKAP1L/LGALS9/JAK3/SOCS1/IRF4/ZAP70/GPR183/BATF/CCL19	geneontology_Biological_Process	Down
GO:0030595	leukocyte chemotaxis	3.84e-19	1.62e-17	1.15e-17	CXCL11/CCL4/CXCL10/CCR5/CCL5/CXCL9/CXCR3/CCL8/CXCL13/FCER1G/XCL2/SLAMF8/CD74/CCR2/CCR1/NCKAP1L/CCL7/RAC2/LGALS9/ITGB2/AIF1/VAV1/C3AR1/CCR7/CCL13/PLA2G7/CCL2/GPR183/CCL18/CSF1/CCL19	geneontology_Biological_Process	Down
GO:0002286	T cell activation involved in immune response	4.62e-19	1.92e-17	1.37e-17	IFNG/TBX21/CD86/CLEC4E/IL12RB1/HAVCR2/FCER1G/CD74/LILRB1/SLAMF6/FOXP3/HLA-DMB/ITGAL/EOMES/FGL2/SPN/LGALS9/JAK3/IRF4/GPR183/ICAM1/BATF/CCL19	geneontology_Biological_Process	Down
GO:0060326	cell chemotaxis	5.03e-19	2.06e-17	1.47e-17	CXCL11/CCL4/CXCL10/CCR5/CCL5/CXCR6/CXCL9/CXCR3/CCL8/CXCL13/FCER1G/XCL2/SLAMF8/CD74/CCR2/CCR8/BIN2/CCR1/NCKAP1L/CCL7/RAC2/LGALS9/ITGB2/AIF1/VAV1/C3AR1/CCR7/CCL13/CCR4/PLA2G7/CCL2/GPR183/CCL18/CSF1/CCL19	geneontology_Biological_Process	Down
GO:1903038	negative regulation of leukocyte cell-cell adhesion	5.43e-19	2.2e-17	1.56e-17	LAG3/IRF1/CD274/IDO1/TBX21/TIGIT/LILRB2/CD86/CTLA4/HAVCR2/CRTAM/CD74/PDCD1LG2/LILRB1/FOXP3/FGL2/PLA2G2D/HLA-DRB1/SPN/IL2RA/LGALS9/LAX1/JAK3/SOCS1/HLA-G	geneontology_Biological_Process	Down
GO:0032655	regulation of interleukin-12 production	6.12e-19	2.44e-17	1.74e-17	IFNG/IDO1/TIGIT/TLR8/HLA-B/LILRB1/SLAMF1/LGALS9/JAK3/CD40/CD40LG/IRF8/CCR7/HLA-G/CLEC7A/LTB/ACP5/CCL19	geneontology_Biological_Process	Down
GO:0002822	regulation of adaptive immune response based on somatic recombination of immune receptors built from immunoglobulin superfamily domains	6.82e-19	2.68e-17	1.91e-17	CD274/TBX21/B2M/IL12RB1/HAVCR2/FCER1G/HLA-B/LILRB1/FOXP3/CCR2/LTA/CD4/HLA-A/PTPRC/TNFSF13B/SASH3/RSAD2/HLA-F/TNFRSF1B/JAK3/WAS/CD40/IL7R/HLA-G/C3/CCL19	geneontology_Biological_Process	Down
GO:0070098	chemokine-mediated signaling pathway	1.07e-18	4.16e-17	2.97e-17	CXCL11/CCL4/CXCL10/CCR5/CCL5/CXCR6/CXCL9/CXCR3/CCL8/CXCL13/XCL2/CCR2/CCR8/CCR1/CCL7/CCR7/CCL13/CCR4/CCL2/CCL18/CCL19	geneontology_Biological_Process	Down
GO:0032615	interleukin-12 production	1.28e-18	4.9e-17	3.49e-17	IFNG/IDO1/TIGIT/TLR8/HLA-B/LILRB1/SLAMF1/LGALS9/JAK3/CD40/CD40LG/IRF8/CCR7/HLA-G/CLEC7A/LTB/ACP5/CCL19	geneontology_Biological_Process	Down
GO:0072676	lymphocyte migration	2.51e-18	9.48e-17	6.76e-17	CXCL11/CCL4/CXCL10/CCL5/TBX21/CXCR3/CCL8/CXCL13/XCL2/CRTAM/CCR2/ITGAL/SPN/CCL7/AIF1/CCR7/CCL13/CCL2/ZAP70/GPR183/CCL18/ICAM1/CCL19	geneontology_Biological_Process	Down
GO:1990266	neutrophil migration	6.74e-18	2.52e-16	1.79e-16	CXCL11/CCL4/CXCL10/CCL5/CXCL9/CCL8/CXCL13/FCER1G/XCL2/SLAMF8/CD74/NCKAP1L/CCL7/RAC2/ITGB2/VAV1/C3AR1/RHOH/CCR7/CCL13/CCL2/CCL18/CCL19	geneontology_Biological_Process	Down
GO:1990868	response to chemokine	9.38e-18	3.42e-16	2.43e-16	CXCL11/CCL4/CXCL10/CCR5/CCL5/CXCR6/CXCL9/CXCR3/CCL8/CXCL13/XCL2/CCR2/CCR8/CCR1/CCL7/CCR7/CCL13/CCR4/CCL2/CCL18/CCL19	geneontology_Biological_Process	Down
GO:1990869	cellular response to chemokine	9.38e-18	3.42e-16	2.43e-16	CXCL11/CCL4/CXCL10/CCR5/CCL5/CXCR6/CXCL9/CXCR3/CCL8/CXCL13/XCL2/CCR2/CCR8/CCR1/CCL7/CCR7/CCL13/CCR4/CCL2/CCL18/CCL19	geneontology_Biological_Process	Down
GO:1902107	positive regulation of leukocyte differentiation	2.27e-17	8.16e-16	5.82e-16	IFNG/LILRB4/LILRB2/CD86/IL12RB1/CD74/FOXP3/EVI2B/CD4/HLA-DRB1/PTPRC/SASH3/IL2RA/CD27/CCR1/NCKAP1L/LGALS9/SOCS1/RHOH/HCLS1/IL7R/ZAP70/HLA-G/CSF1/CCL19	geneontology_Biological_Process	Down
GO:0030593	neutrophil chemotaxis	3.5e-17	1.24e-15	8.86e-16	CXCL11/CCL4/CXCL10/CCL5/CXCL9/CCL8/CXCL13/FCER1G/XCL2/CD74/NCKAP1L/CCL7/RAC2/ITGB2/VAV1/C3AR1/CCR7/CCL13/CCL2/CCL18/CCL19	geneontology_Biological_Process	Down
GO:0031341	regulation of cell killing	5.26e-17	1.85e-15	1.32e-15	IFNG/LAG3/B2M/PRF1/IL12RB1/HAVCR2/CRTAM/HLA-B/SH2D1A/LILRB1/SLAMF6/HLA-A/PTPRC/HLA-F/LGALS9/VAV1/IL7R/HLA-G/CLEC7A/ICAM1	geneontology_Biological_Process	Down
GO:0045058	T cell selection	5.9e-17	2.04e-15	1.45e-15	TBX21/IL12RB1/CD3G/CD74/CD3E/CD3D/SLAMF6/FOXP3/CD4/SPN/PTPRC/CCR7/IRF4/CARD11/ZAP70/BATF	geneontology_Biological_Process	Down
GO:0002507	tolerance induction	5.93e-17	2.04e-15	1.45e-15	CD274/IDO1/ICOS/LILRB2/PDCD1/HAVCR2/HLA-B/CD3E/FOXP3/IL2RA/LGALS9/CCR4/HLA-G	geneontology_Biological_Process	Down
GO:0031349	positive regulation of defense response	6.53e-17	2.22e-15	1.58e-15	GBP5/IFNG/LAG3/CCL5/IDO1/PSMB9/CLEC4E/MNDA/HAVCR2/FCER1G/TLR8/CRTAM/SH2D1A/NLRC5/PYHIN1/SLAMF6/ZBP1/AIM2/PARP9/PSMB10/CCR2/LTA/PSMB8/HLA-F/DDX60/HCK/VAV1/CD6/CCR7/PLA2G7/CARD11/HLA-G/CLEC7A/C3/CLEC10A/MMP12	geneontology_Biological_Process	Down
GO:0097530	granulocyte migration	6.66e-17	2.23e-15	1.59e-15	CXCL11/CCL4/CXCL10/CCL5/CXCL9/CCL8/CXCL13/FCER1G/XCL2/SLAMF8/CD74/NCKAP1L/CCL7/RAC2/ITGB2/VAV1/C3AR1/RHOH/CCR7/CCL13/CCL2/CCL18/CSF1/CCL19	geneontology_Biological_Process	Down
GO:0001909	leukocyte mediated cytotoxicity	9.78e-17	3.24e-15	2.31e-15	LAG3/GZMB/B2M/SLAMF7/PRF1/IL12RB1/HAVCR2/CRTAM/HLA-B/SH2D1A/LILRB1/SLAMF6/HLA-A/PTPRC/HLA-F/LGALS9/VAV1/IL7R/GZMM/HLA-G/ICAM1	geneontology_Biological_Process	Down
GO:0097529	myeloid leukocyte migration	1e-16	3.29e-15	2.35e-15	CXCL11/CCL4/CXCL10/CCL5/CXCL9/CCL8/CXCL13/FCER1G/XCL2/SLAMF8/CD74/CCR2/CCR1/NCKAP1L/CCL7/RAC2/ITGB2/AIF1/VAV1/C3AR1/RHOH/CCR7/CCL13/PLA2G7/CCL2/CCL18/CSF1/CCL19	geneontology_Biological_Process	Down
GO:1903708	positive regulation of hemopoiesis	1.05e-16	3.41e-15	2.43e-15	IFNG/STAT1/LILRB4/LILRB2/CD86/IL12RB1/CD74/FOXP3/EVI2B/CD4/HLA-DRB1/PTPRC/SASH3/IL2RA/CD27/CCR1/NCKAP1L/LGALS9/SOCS1/RHOH/HCLS1/IL7R/ZAP70/HLA-G/CSF1/ISG15/CCL19	geneontology_Biological_Process	Down
GO:0002705	positive regulation of leukocyte mediated immunity	1.18e-16	3.79e-15	2.7e-15	LAG3/TBX21/B2M/IL12RB1/FCER1G/CRTAM/HLA-B/SH2D1A/SLAMF6/FOXP3/LTA/PTAFR/HLA-A/PTPRC/SASH3/RSAD2/HLA-F/ITGB2/VAV1/CD40/DDX58/HLA-G/C3	geneontology_Biological_Process	Down
GO:0002704	negative regulation of leukocyte mediated immunity	1.75e-16	5.54e-15	3.95e-15	TBX21/HAVCR2/HLA-B/LILRB1/CD96/FOXP3/CCR2/HLA-A/PTPRC/HLA-F/BST2/LGALS9/JAK3/CD84/IL7R/HLA-G	geneontology_Biological_Process	Down
GO:0071621	granulocyte chemotaxis	2.37e-16	7.43e-15	5.29e-15	CXCL11/CCL4/CXCL10/CCL5/CXCL9/CCL8/CXCL13/FCER1G/XCL2/CD74/NCKAP1L/CCL7/RAC2/ITGB2/VAV1/C3AR1/CCR7/CCL13/CCL2/CCL18/CSF1/CCL19	geneontology_Biological_Process	Down
GO:0032729	positive regulation of interferon-gamma production	4.2e-16	1.3e-14	9.3e-15	CD2/IL12RB1/HAVCR2/TLR8/CRTAM/CD3E/HLA-DPA1/SLAMF6/CCR2/LTA/HLA-A/SASH3/HLA-DPB1/LGALS9/IRF8/EBI3/CLEC7A	geneontology_Biological_Process	Down
GO:0043367	CD4-positive	78/18866	6.36e-16	1.96e-14	1.39e-14	18	0.0566038
GO:0002456	T cell mediated immunity	6.71e-16	2.04e-14	1.45e-14	CD8A/TBX21/B2M/PRF1/IL12RB1/HLA-B/LILRB1/FOXP3/CCR2/HLA-A/PTPRC/SASH3/RSAD2/HLA-F/TNFRSF1B/WAS/IL7R/GZMM/HLA-G/ICAM1	geneontology_Biological_Process	Down
GO:0002824	positive regulation of adaptive immune response based on somatic recombination of immune receptors built from immunoglobulin superfamily domains	8.16e-16	2.46e-14	1.75e-14	CD274/TBX21/B2M/IL12RB1/FCER1G/HLA-B/FOXP3/CCR2/LTA/CD4/HLA-A/PTPRC/TNFSF13B/SASH3/RSAD2/HLA-F/CD40/HLA-G/C3/CCL19	geneontology_Biological_Process	Down
GO:0045582	positive regulation of T cell differentiation	8.95e-16	2.67e-14	1.9e-14	IFNG/LILRB4/LILRB2/CD86/IL12RB1/CD74/FOXP3/PTPRC/SASH3/IL2RA/CD27/NCKAP1L/LGALS9/SOCS1/RHOH/IL7R/ZAP70/HLA-G/CCL19	geneontology_Biological_Process	Down
GO:0002708	positive regulation of lymphocyte mediated immunity	9.91e-16	2.92e-14	2.08e-14	LAG3/TBX21/B2M/IL12RB1/FCER1G/CRTAM/HLA-B/SH2D1A/SLAMF6/FOXP3/LTA/HLA-A/PTPRC/SASH3/RSAD2/HLA-F/VAV1/CD40/HLA-G/C3	geneontology_Biological_Process	Down
GO:0042113	B cell activation	1.14e-15	3.34e-14	2.38e-14	TBX21/CD38/CD86/SAMSN1/CTLA4/MNDA/SLAMF8/CD74/FOXP3/PTPRC/TNFSF13B/SASH3/CD27/NCKAP1L/IKZF3/BST2/LAX1/JAK3/CD40/CD40LG/PRKCB/VCAM1/IL7R/CARD11/ZAP70/TBC1D10C/GPR183/MZB1/BATF/CD79A/POU2AF1/MS4A1	geneontology_Biological_Process	Down
GO:0022408	negative regulation of cell-cell adhesion	1.94e-15	5.62e-14	4e-14	LAG3/IRF1/CD274/IDO1/TBX21/TIGIT/LILRB2/CD86/CTLA4/HAVCR2/CRTAM/CD74/PDCD1LG2/LILRB1/FOXP3/FGL2/PLA2G2D/HLA-DRB1/SPN/IL2RA/LGALS9/LAX1/JAK3/SOCS1/HLA-G	geneontology_Biological_Process	Down
GO:0002821	positive regulation of adaptive immune response	2.11e-15	6.03e-14	4.3e-14	CD274/TBX21/B2M/IL12RB1/FCER1G/HLA-B/FOXP3/CCR2/LTA/CD4/HLA-A/PTPRC/TNFSF13B/SASH3/RSAD2/HLA-F/CD40/HLA-G/C3/CCL19	geneontology_Biological_Process	Down
GO:0002292	T cell differentiation involved in immune response	2.13e-15	6.03e-14	4.3e-14	IFNG/TBX21/CD86/CLEC4E/IL12RB1/FCER1G/SLAMF6/FOXP3/EOMES/FGL2/SPN/LGALS9/JAK3/IRF4/GPR183/BATF/CCL19	geneontology_Biological_Process	Down
GO:1903900	regulation of viral life cycle	2.2e-15	6.19e-14	4.41e-14	CCL5/APOBEC3G/APOBEC3H/CCL8/CD74/APOBEC3A/OASL/OAS2/LAMP3/TRIM22/CD4/HLA-DRB1/OAS3/RSAD2/OAS1/BST2/LGALS9/IFI27/IFITM1/MX1/IFIT1/ISG15/APOBEC3B	geneontology_Biological_Process	Down
GO:0002833	positive regulation of response to biotic stimulus	2.5e-15	6.96e-14	4.96e-14	GBP5/LAG3/CD274/CCL5/PSMB9/CLEC4E/MNDA/HAVCR2/FCER1G/TLR8/CRTAM/SH2D1A/NLRC5/PYHIN1/SLAMF6/ZBP1/AIM2/PARP9/PSMB10/PSMB8/HLA-F/DDX60/HCK/VAV1/CARD11/HLA-G/CLEC10A/MMP12	geneontology_Biological_Process	Down
GO:0035710	CD4-positive	97/18866	2.53e-15	6.98e-14	4.98e-14	19	0.0597484
GO:0002685	regulation of leukocyte migration	2.59e-15	7.08e-14	5.05e-14	CCL4/CXCL10/CCL5/CXCR3/CCL8/CXCL13/XCL2/SLAMF8/CD74/CCR2/PTAFR/SPN/CCR1/NCKAP1L/CCL7/RAC2/LGALS9/AIF1/C3AR1/RHOH/CCR7/PLA2G7/CCL2/CSF1/ICAM1/CCL19	geneontology_Biological_Process	Down
GO:0002687	positive regulation of leukocyte migration	2.73e-15	7.38e-14	5.26e-14	CCL4/CXCL10/CCL5/CCL8/CXCL13/XCL2/CD74/CCR2/PTAFR/SPN/CCR1/NCKAP1L/CCL7/RAC2/LGALS9/AIF1/C3AR1/CCR7/PLA2G7/CSF1/ICAM1/CCL19	geneontology_Biological_Process	Down
GO:0045089	positive regulation of innate immune response	2.91e-15	7.8e-14	5.56e-14	GBP5/LAG3/CCL5/PSMB9/CLEC4E/MNDA/HAVCR2/FCER1G/TLR8/CRTAM/SH2D1A/NLRC5/PYHIN1/SLAMF6/ZBP1/AIM2/PARP9/PSMB10/PSMB8/HLA-F/HCK/VAV1/CARD11/HLA-G/CLEC10A/MMP12	geneontology_Biological_Process	Down
GO:0045071	negative regulation of viral genome replication	2.98e-15	7.92e-14	5.65e-14	CCL5/APOBEC3G/APOBEC3H/CCL8/APOBEC3A/OASL/OAS2/OAS3/RSAD2/OAS1/BST2/IFITM1/MX1/IFIT1/ISG15/APOBEC3B	geneontology_Biological_Process	Down
GO:0070664	negative regulation of leukocyte proliferation	4.04e-15	1.07e-13	7.59e-14	CD274/IDO1/LILRB2/CD86/CCL8/CTLA4/MNDA/HAVCR2/CRTAM/PDCD1LG2/LILRB1/FOXP3/PLA2G2D/HLA-DRB1/SPN/IL2RA/LGALS9/HLA-G	geneontology_Biological_Process	Down
GO:0046635	positive regulation of alpha-beta T cell activation	5.22e-15	1.36e-13	9.72e-14	IFNG/CD86/IL12RB1/CD3E/FOXP3/CCR2/HLA-A/PTPRC/SASH3/NCKAP1L/LGALS9/SOCS1/RASAL3/EBI3/ZAP70/CCL19	geneontology_Biological_Process	Down
GO:0001910	regulation of leukocyte mediated cytotoxicity	5.73e-15	1.48e-13	1.06e-13	LAG3/B2M/IL12RB1/HAVCR2/CRTAM/HLA-B/SH2D1A/LILRB1/SLAMF6/HLA-A/PTPRC/HLA-F/LGALS9/VAV1/IL7R/HLA-G/ICAM1	geneontology_Biological_Process	Down
GO:0042130	negative regulation of T cell proliferation	6.86e-15	1.76e-13	1.25e-13	CD274/IDO1/LILRB2/CD86/CTLA4/HAVCR2/CRTAM/PDCD1LG2/LILRB1/FOXP3/PLA2G2D/HLA-DRB1/SPN/IL2RA/LGALS9/HLA-G	geneontology_Biological_Process	Down
GO:0002440	production of molecular mediator of immune response	8.19e-15	2.08e-13	1.49e-13	TBX21/B2M/CD86/SAMHD1/FCER1G/CD74/LILRB1/CD96/FOXP3/CCR2/FGL2/HLA-DRB1/HLA-A/PTPRC/TNFSF13B/SASH3/RSAD2/HLA-F/BST2/TNFRSF1B/JAK3/CD40/CD40LG/HLA-DQB1/DDX58/IL7R/CARD11/HLA-G/MZB1/BATF	geneontology_Biological_Process	Down
GO:0006968	cellular defense response	8.67e-15	2.19e-13	1.56e-13	CCR5/CXCL9/LILRB2/PRF1/MNDA/TRAT1/SH2D1A/GNLY/CCR2/SPN/NCF1/ITK/NCF2/HLA-G/LGALS3BP	geneontology_Biological_Process	Down
GO:0043368	positive T cell selection	1.13e-14	2.83e-13	2.02e-13	TBX21/IL12RB1/CD3G/CD74/CD3E/CD3D/SLAMF6/FOXP3/SPN/PTPRC/IRF4/ZAP70/BATF	geneontology_Biological_Process	Down
GO:0045621	positive regulation of lymphocyte differentiation	1.18e-14	2.92e-13	2.08e-13	IFNG/LILRB4/LILRB2/CD86/IL12RB1/CD74/FOXP3/PTPRC/SASH3/IL2RA/CD27/NCKAP1L/LGALS9/SOCS1/RHOH/IL7R/ZAP70/HLA-G/CCL19	geneontology_Biological_Process	Down
GO:0050672	negative regulation of lymphocyte proliferation	1.45e-14	3.57e-13	2.55e-13	CD274/IDO1/LILRB2/CD86/CTLA4/MNDA/HAVCR2/CRTAM/PDCD1LG2/LILRB1/FOXP3/PLA2G2D/HLA-DRB1/SPN/IL2RA/LGALS9/HLA-G	geneontology_Biological_Process	Down
GO:0031295	T cell costimulation	1.58e-14	3.85e-13	2.75e-13	CD274/ICOS/CD86/PDCD1/CTLA4/CD3E/PDCD1LG2/TNFSF13B/CD5/LCK/VAV1/CD40LG/CCR7/CARD11/CCL19	geneontology_Biological_Process	Down
GO:0032945	negative regulation of mononuclear cell proliferation	1.82e-14	4.4e-13	3.13e-13	CD274/IDO1/LILRB2/CD86/CTLA4/MNDA/HAVCR2/CRTAM/PDCD1LG2/LILRB1/FOXP3/PLA2G2D/HLA-DRB1/SPN/IL2RA/LGALS9/HLA-G	geneontology_Biological_Process	Down
GO:0071887	leukocyte apoptotic process	2.02e-14	4.85e-13	3.46e-13	FASLG/CCR5/CD274/CCL5/IDO1/PDCD1/FCER1G/CD3G/CD74/LILRB1/IL2RA/CD27/HSH2D/LGALS9/JAK3/CCR7/HCLS1/IL7R/CCL19	geneontology_Biological_Process	Down
GO:0019058	viral life cycle	2.29e-14	5.45e-13	3.88e-13	CCR5/CCL5/CXCR6/APOBEC3G/APOBEC3H/CD86/CCL8/CD74/APOBEC3A/OASL/SLAMF1/OAS2/LAMP3/TRIM22/CD4/HLA-DRB1/OAS3/RSAD2/SELPLG/OAS1/BST2/LGALS9/IFI27/SIGLEC1/IFITM1/CCL2/MX1/IFIT1/ICAM1/ISG15/APOBEC3B	geneontology_Biological_Process	Down
GO:0002688	regulation of leukocyte chemotaxis	2.33e-14	5.5e-13	3.92e-13	CCL4/CXCL10/CCL5/CXCL13/XCL2/SLAMF8/CD74/CCR2/CCR1/NCKAP1L/CCL7/RAC2/LGALS9/AIF1/C3AR1/CCR7/PLA2G7/CCL2/CSF1/CCL19	geneontology_Biological_Process	Down
GO:0031294	lymphocyte costimulation	2.81e-14	6.55e-13	4.67e-13	CD274/ICOS/CD86/PDCD1/CTLA4/CD3E/PDCD1LG2/TNFSF13B/CD5/LCK/VAV1/CD40LG/CCR7/CARD11/CCL19	geneontology_Biological_Process	Down
GO:0002643	regulation of tolerance induction	2.82e-14	6.55e-13	4.67e-13	CD274/IDO1/LILRB2/PDCD1/HAVCR2/HLA-B/CD3E/FOXP3/IL2RA/HLA-G	geneontology_Biological_Process	Down
GO:0002690	positive regulation of leukocyte chemotaxis	3.11e-14	7.18e-13	5.12e-13	CCL4/CXCL10/CCL5/CXCL13/XCL2/CD74/CCR2/CCR1/NCKAP1L/CCL7/RAC2/LGALS9/AIF1/C3AR1/CCR7/PLA2G7/CSF1/CCL19	geneontology_Biological_Process	Down
GO:0002718	regulation of cytokine production involved in immune response	3.49e-14	7.98e-13	5.68e-13	TBX21/B2M/FCER1G/CD74/LILRB1/CD96/FOXP3/CCR2/HLA-A/SASH3/RSAD2/HLA-F/BST2/TNFRSF1B/JAK3/DDX58/HLA-G	geneontology_Biological_Process	Down
GO:0007162	negative regulation of cell adhesion	3.69e-14	8.37e-13	5.97e-13	LAG3/IRF1/CD274/GBP1/IDO1/TBX21/TIGIT/LILRB2/CD86/CTLA4/HAVCR2/CRTAM/CD74/PDCD1LG2/LILRB1/ADAMDEC1/FOXP3/FGL2/PLA2G2D/HLA-DRB1/SPN/PTPRC/IL2RA/LGALS9/LAX1/JAK3/SOCS1/HLA-G/MMP12	geneontology_Biological_Process	Down
GO:0050792	regulation of viral process	3.91e-14	8.8e-13	6.27e-13	CCL4/CCL5/APOBEC3G/STAT1/APOBEC3H/CCL8/CD74/APOBEC3A/OASL/OAS2/LAMP3/TRIM22/CD4/HLA-DRB1/OAS3/RSAD2/OAS1/BST2/LGALS9/IFI27/IFITM1/MX1/IFIT1/ISG15/APOBEC3B	geneontology_Biological_Process	Down
GO:0002700	regulation of production of molecular mediator of immune response	4.11e-14	9.2e-13	6.56e-13	TBX21/B2M/FCER1G/CD74/LILRB1/CD96/FOXP3/CCR2/HLA-A/PTPRC/SASH3/RSAD2/HLA-F/BST2/TNFRSF1B/JAK3/CD40/CD40LG/DDX58/HLA-G/MZB1	geneontology_Biological_Process	Down
GO:0031343	positive regulation of cell killing	6.36e-14	1.41e-12	1.01e-12	IFNG/LAG3/B2M/PRF1/IL12RB1/CRTAM/HLA-B/SH2D1A/SLAMF6/HLA-A/PTPRC/HLA-F/VAV1/HLA-G/CLEC7A	geneontology_Biological_Process	Down
GO:0002709	regulation of T cell mediated immunity	6.46e-14	1.42e-12	1.01e-12	TBX21/B2M/IL12RB1/HLA-B/LILRB1/FOXP3/CCR2/HLA-A/PTPRC/SASH3/RSAD2/HLA-F/TNFRSF1B/WAS/IL7R/HLA-G	geneontology_Biological_Process	Down
GO:2000106	regulation of leukocyte apoptotic process	6.51e-14	1.42e-12	1.01e-12	CCR5/CD274/CCL5/IDO1/PDCD1/FCER1G/CD3G/CD74/LILRB1/CD27/HSH2D/LGALS9/JAK3/CCR7/HCLS1/IL7R/CCL19	geneontology_Biological_Process	Down
GO:0002237	response to molecule of bacterial origin	7.38e-14	1.6e-12	1.14e-12	CXCL11/FASLG/CXCL10/CCR5/CD274/CCL5/CXCL9/IDO1/B2M/LILRB2/CD86/CXCL13/HAVCR2/PDCD1LG2/LILRB1/CD96/LTA/IL10RA/PTAFR/CMPK2/LGALS9/TNFRSF1B/HCK/CD40/CD6/IRF8/CCR7/CSF2RB/CCL2/ICAM1/ACP5	geneontology_Biological_Process	Down
GO:0032496	response to lipopolysaccharide	8.44e-14	1.82e-12	1.3e-12	CXCL11/FASLG/CXCL10/CCR5/CD274/CCL5/CXCL9/IDO1/LILRB2/CD86/CXCL13/HAVCR2/PDCD1LG2/LILRB1/CD96/LTA/IL10RA/PTAFR/CMPK2/LGALS9/TNFRSF1B/HCK/CD40/CD6/IRF8/CCR7/CSF2RB/CCL2/ICAM1/ACP5	geneontology_Biological_Process	Down
GO:0001818	negative regulation of cytokine production	9.98e-14	2.13e-12	1.52e-12	IFNG/CD274/GBP1/IDO1/UBE2L6/TBX21/TIGIT/HAVCR2/TLR8/NLRC5/PDCD1LG2/LILRB1/SRGN/CD96/FOXP3/SLAMF1/HLA-DRB1/PTPRC/IFIH1/NCKAP1L/HLA-F/BST2/LGALS9/JAK3/HERC5/CD84/DDX58/CCR7/ISG15/ACP5/ORM1	geneontology_Biological_Process	Down
GO:0032613	interleukin-10 production	1.07e-13	2.27e-12	1.62e-12	CD274/IDO1/TIGIT/FCER1G/PDCD1LG2/LILRB1/FOXP3/HLA-DRB1/SASH3/LGALS9/JAK3/CD40LG/IRF4/CLEC7A/ISG15	geneontology_Biological_Process	Down
GO:0048525	negative regulation of viral process	1.34e-13	2.82e-12	2.01e-12	CCL4/CCL5/APOBEC3G/STAT1/APOBEC3H/CCL8/APOBEC3A/OASL/OAS2/OAS3/RSAD2/OAS1/BST2/IFITM1/MX1/IFIT1/ISG15/APOBEC3B	geneontology_Biological_Process	Down
GO:0043903	regulation of symbiotic process	1.65e-13	3.46e-12	2.46e-12	CCL4/CCL5/APOBEC3G/STAT1/APOBEC3H/CCL8/CD74/APOBEC3A/OASL/OAS2/LAMP3/TRIM22/CD4/HLA-DRB1/OAS3/RSAD2/OAS1/BST2/LGALS9/IFI27/IFITM1/MX1/IFIT1/ISG15/APOBEC3B	geneontology_Biological_Process	Down
GO:0048247	lymphocyte chemotaxis	1.76e-13	3.65e-12	2.6e-12	CXCL11/CCL4/CXCL10/CCL5/CXCR3/CCL8/CXCL13/XCL2/CCR2/CCL7/CCL13/CCL2/GPR183/CCL18/CCL19	geneontology_Biological_Process	Down
GO:0032623	interleukin-2 production	1.99e-13	4.1e-12	2.92e-12	GBP1/TBX21/CD86/HAVCR2/FCER1G/FOXP3/CCR2/CD4/PTPRC/CD247/SASH3/IRF4/CARD11/CLEC7A	geneontology_Biological_Process	Down
GO:0002228	natural killer cell mediated immunity	2.24e-13	4.59e-12	3.27e-12	LAG3/GZMB/SLAMF7/HAVCR2/CRTAM/HLA-B/SH2D1A/LILRB1/SLAMF6/CD96/HLA-A/HLA-F/LGALS9/VAV1/HLA-G	geneontology_Biological_Process	Down
GO:0045066	regulatory T cell differentiation	2.52e-13	5.13e-12	3.66e-12	IFNG/LAG3/IRF1/LILRB4/LILRB2/CTLA4/FOXP3/PLA2G2D/IL2RA/LGALS9/SOCS1/HLA-G	geneontology_Biological_Process	Down
GO:0002698	negative regulation of immune effector process	2.75e-13	5.57e-12	3.97e-12	TBX21/HAVCR2/HLA-B/SLAMF8/LILRB1/CD96/FOXP3/CCR2/FGL2/HLA-A/PTPRC/IL2RA/HLA-F/BST2/LGALS9/JAK3/CD84/IL7R/HLA-G	geneontology_Biological_Process	Down
GO:0002548	monocyte chemotaxis	2.84e-13	5.71e-12	4.07e-12	CCL4/CXCL10/CCL5/CCL8/XCL2/SLAMF8/CCR2/CCR1/CCL7/AIF1/CCL13/PLA2G7/CCL2/CCL18/CCL19	geneontology_Biological_Process	Down
GO:0042590	antigen processing and presentation of exogenous peptide antigen via MHC class I	2.97e-13	5.92e-12	4.22e-12	TAP1/B2M/PSMB9/FCGR1A/FCER1G/HLA-B/PSMB10/HLA-A/CYBB/NCF1/TAP2/PSMB8/NCF2/HLA-F/HLA-C/HLA-G	geneontology_Biological_Process	Down
GO:0002715	regulation of natural killer cell mediated immunity	3.12e-13	6.19e-12	4.41e-12	LAG3/HAVCR2/CRTAM/HLA-B/SH2D1A/LILRB1/SLAMF6/CD96/HLA-A/HLA-F/LGALS9/VAV1/HLA-G	geneontology_Biological_Process	Down
GO:0019079	viral genome replication	4.3e-13	8.45e-12	6.02e-12	CCL5/CXCR6/APOBEC3G/APOBEC3H/CCL8/APOBEC3A/OASL/OAS2/OAS3/RSAD2/OAS1/BST2/IFI27/IFITM1/CCL2/MX1/IFIT1/ISG15/APOBEC3B	geneontology_Biological_Process	Down
GO:0042100	B cell proliferation	5.23e-13	1.01e-11	7.23e-12	CD38/CTLA4/MNDA/CD74/PTPRC/TNFSF13B/SASH3/NCKAP1L/IKZF3/CD40/CD40LG/IL7R/CARD11/GPR183/MZB1/CD79A/MS4A1	geneontology_Biological_Process	Down
GO:0071674	mononuclear cell migration	5.23e-13	1.01e-11	7.23e-12	CCL4/CXCL10/CCL5/CCL8/XCL2/SLAMF8/CCR2/CCR1/CCL7/AIF1/C3AR1/CCL13/PLA2G7/CCL2/CCL18/CSF1/CCL19	geneontology_Biological_Process	Down
GO:0045069	regulation of viral genome replication	8.79e-13	1.69e-11	1.21e-11	CCL5/APOBEC3G/APOBEC3H/CCL8/APOBEC3A/OASL/OAS2/OAS3/RSAD2/OAS1/BST2/IFI27/IFITM1/MX1/IFIT1/ISG15/APOBEC3B	geneontology_Biological_Process	Down
GO:0032653	regulation of interleukin-10 production	9.7e-13	1.85e-11	1.32e-11	CD274/IDO1/TIGIT/FCER1G/PDCD1LG2/LILRB1/FOXP3/HLA-DRB1/SASH3/LGALS9/JAK3/CD40LG/IRF4/CLEC7A	geneontology_Biological_Process	Down
GO:1903901	negative regulation of viral life cycle	9.72e-13	1.85e-11	1.32e-11	CCL5/APOBEC3G/APOBEC3H/CCL8/APOBEC3A/OASL/OAS2/OAS3/RSAD2/OAS1/BST2/IFITM1/MX1/IFIT1/ISG15/APOBEC3B	geneontology_Biological_Process	Down
GO:2000107	negative regulation of leukocyte apoptotic process	1.06e-12	2e-11	1.43e-11	CCR5/CCL5/IDO1/FCER1G/CD74/LILRB1/CD27/HSH2D/JAK3/CCR7/HCLS1/IL7R/CCL19	geneontology_Biological_Process	Down
GO:0071356	cellular response to tumor necrosis factor	1.17e-12	2.2e-11	1.57e-11	CCL4/CCL5/GBP1/STAT1/TNFRSF9/PSMB9/CCL8/XCL2/AIM2/PSMB10/LTA/TNFSF13B/PSMB8/CD27/CCL7/TNFRSF1B/BIRC3/CD40/GBP2/CD40LG/CCL13/CCL2/CCL18/ICAM1/TNFRSF17/LTB/CCL19	geneontology_Biological_Process	Down
GO:0042267	natural killer cell mediated cytotoxicity	1.24e-12	2.32e-11	1.65e-11	LAG3/GZMB/SLAMF7/HAVCR2/CRTAM/HLA-B/SH2D1A/LILRB1/SLAMF6/HLA-A/HLA-F/LGALS9/VAV1/HLA-G	geneontology_Biological_Process	Down
GO:0002479	antigen processing and presentation of exogenous peptide antigen via MHC class I	75/18866	1.66e-12	3.08e-11	2.2e-11	15	0.0471698
GO:0048872	homeostasis of number of cells	1.69e-12	3.12e-11	2.22e-11	STAT1/B2M/FCER1G/CD74/FOXP3/CCR2/TNFSF13B/SIT1/SASH3/IL2RA/NCKAP1L/LGALS9/GPR174/JAK3/IKZF1/SPI1/CCR7/HCLS1/CCR4/IL7R/CARD11/GPR183/CSF1/ISG15/TNFRSF17	geneontology_Biological_Process	Down
GO:0002367	cytokine production involved in immune response	1.71e-12	3.13e-11	2.23e-11	TBX21/B2M/FCER1G/CD74/LILRB1/CD96/FOXP3/CCR2/HLA-A/SASH3/RSAD2/HLA-F/BST2/TNFRSF1B/JAK3/DDX58/HLA-G	geneontology_Biological_Process	Down
GO:0006959	humoral immune response	1.95e-12	3.56e-11	2.54e-11	IFNG/CXCL11/CXCL10/CXCL9/PDCD1/CXCL13/SH2D1A/GNLY/PSMB10/CCR2/LYZ/C1QB/LTA/HLA-DRB1/HLA-A/PTPRC/C1QA/C1QC/C3AR1/HLA-DQB1/CCR7/CCL13/EBI3/CCL2/C1S/GPR183/C3/JCHAIN/POU2AF1/MS4A1	geneontology_Biological_Process	Down
GO:0002287	alpha-beta T cell activation involved in immune response	2e-12	3.6e-11	2.56e-11	IFNG/TBX21/CD86/IL12RB1/SLAMF6/FOXP3/EOMES/SPN/LGALS9/JAK3/IRF4/GPR183/BATF/CCL19	geneontology_Biological_Process	Down
GO:0002293	alpha-beta T cell differentiation involved in immune response	2e-12	3.6e-11	2.56e-11	IFNG/TBX21/CD86/IL12RB1/SLAMF6/FOXP3/EOMES/SPN/LGALS9/JAK3/IRF4/GPR183/BATF/CCL19	geneontology_Biological_Process	Down
GO:0042269	regulation of natural killer cell mediated cytotoxicity	2.18e-12	3.9e-11	2.78e-11	LAG3/HAVCR2/CRTAM/HLA-B/SH2D1A/LILRB1/SLAMF6/HLA-A/HLA-F/LGALS9/VAV1/HLA-G	geneontology_Biological_Process	Down
GO:0045589	regulation of regulatory T cell differentiation	2.47e-12	4.4e-11	3.13e-11	IFNG/LAG3/IRF1/LILRB4/LILRB2/CTLA4/FOXP3/IL2RA/LGALS9/SOCS1/HLA-G	geneontology_Biological_Process	Down
GO:0046637	regulation of alpha-beta T cell differentiation	2.52e-12	4.45e-11	3.17e-11	IFNG/ZNF683/TBX21/CD86/IL12RB1/FOXP3/SASH3/NCKAP1L/LGALS9/JAK3/SOCS1/IRF4/ZAP70/CCL19	geneontology_Biological_Process	Down
GO:0006909	phagocytosis	2.74e-12	4.8e-11	3.42e-11	IFNG/IL2RB/IL15RA/SIRPG/FCGR1A/IL2RG/FCER1G/CD3G/CD300LF/FCGR3A/CCR2/SLAMF1/ITGAL/PTPRC/CD247/BIN2/NCKAP1L/NCF2/RAC2/ITGB2/HCK/AIF1/WAS/VAV1/RHOH/IRF8/MARCO/CCL2/CLEC7A/C3	geneontology_Biological_Process	Down
GO:0002517	T cell tolerance induction	2.79e-12	4.87e-11	3.47e-11	IDO1/ICOS/LILRB2/HLA-B/CD3E/FOXP3/IL2RA/HLA-G	geneontology_Biological_Process	Down
GO:0002707	negative regulation of lymphocyte mediated immunity	3.01e-12	5.22e-11	3.72e-11	TBX21/HAVCR2/HLA-B/LILRB1/CD96/FOXP3/HLA-A/PTPRC/HLA-F/LGALS9/IL7R/HLA-G	geneontology_Biological_Process	Down
GO:0050688	regulation of defense response to virus	3.04e-12	5.25e-11	3.74e-11	APOBEC3G/STAT1/IL12RB1/LILRB1/AIM2/PARP9/FGL2/DTX3L/IL2RA/DDX60/BIRC3/HERC5/DDX58/IFIT1/MMP12	geneontology_Biological_Process	Down
GO:0050921	positive regulation of chemotaxis	4.3e-12	7.38e-11	5.26e-11	CCL4/CXCL10/CCL5/CXCL13/XCL2/CD74/CCR2/CCR1/NCKAP1L/CCL7/RAC2/LGALS9/AIF1/C3AR1/CCR7/CCR4/PLA2G7/CSF1/CCL19	geneontology_Biological_Process	Down
GO:0072678	T cell migration	4.92e-12	8.4e-11	5.98e-11	CXCL11/CXCL10/CCL5/CXCR3/CXCL13/XCL2/CCR2/ITGAL/SPN/AIF1/CCL2/ZAP70/GPR183/ICAM1	geneontology_Biological_Process	Down
GO:0034612	response to tumor necrosis factor	6.78e-12	1.15e-10	8.19e-11	CCL4/CCL5/GBP1/STAT1/TNFRSF9/PSMB9/CCL8/XCL2/AIM2/PSMB10/LTA/TNFSF13B/PSMB8/CD27/CCL7/TNFRSF1B/BIRC3/CD40/GBP2/CD40LG/CCL13/CCL2/CCL18/ICAM1/TNFRSF17/LTB/CCL19	geneontology_Biological_Process	Down
GO:0032633	interleukin-4 production	7.64e-12	1.28e-10	9.13e-11	CD86/HAVCR2/FCER1G/CD3E/FOXP3/HLA-DRB1/ITK/SASH3/LGALS9/CD40LG/IRF4	geneontology_Biological_Process	Down
GO:0032735	positive regulation of interleukin-12 production	7.64e-12	1.28e-10	9.13e-11	IFNG/IDO1/LGALS9/CD40/CD40LG/IRF8/CCR7/HLA-G/CLEC7A/LTB/CCL19	geneontology_Biological_Process	Down
GO:0002474	antigen processing and presentation of peptide antigen via MHC class I	9.33e-12	1.55e-10	1.1e-10	TAP1/B2M/PSMB9/FCGR1A/FCER1G/HLA-B/PSMB10/HLA-A/CYBB/NCF1/TAP2/PSMB8/NCF2/HLA-F/HLA-C/HLA-G	geneontology_Biological_Process	Down
GO:0019886	antigen processing and presentation of exogenous peptide antigen via MHC class II	9.33e-12	1.55e-10	1.1e-10	LAG3/CTSS/HLA-DRA/FCER1G/CD74/HLA-DPA1/HLA-DQA1/HLA-DOA/HLA-DMB/HLA-DMA/HLA-DRB1/HLA-DPB1/HLA-DRB5/HLA-DQB1/HLA-DQB2/HLA-DQA2	geneontology_Biological_Process	Down
GO:0001911	negative regulation of leukocyte mediated cytotoxicity	1.4e-11	2.31e-10	1.65e-10	HAVCR2/HLA-B/LILRB1/HLA-A/PTPRC/HLA-F/LGALS9/IL7R/HLA-G	geneontology_Biological_Process	Down
GO:0043370	regulation of CD4-positive	48/18866	1.73e-11	2.84e-10	2.02e-10	12	0.0377358
GO:0002495	antigen processing and presentation of peptide antigen via MHC class II	1.74e-11	2.84e-10	2.03e-10	LAG3/CTSS/HLA-DRA/FCER1G/CD74/HLA-DPA1/HLA-DQA1/HLA-DOA/HLA-DMB/HLA-DMA/HLA-DRB1/HLA-DPB1/HLA-DRB5/HLA-DQB1/HLA-DQB2/HLA-DQA2	geneontology_Biological_Process	Down
GO:0055074	calcium ion homeostasis	1.96e-11	3.18e-10	2.26e-10	CXCL11/FASLG/CXCL10/CCR5/CCL5/CXCR6/CXCL9/CXCR3/CD38/CCL8/CXCL13/SNX10/P2RY10/CCR2/FPR3/CCR8/CD4/PTPRC/LCK/CCR1/CCL7/CD52/GPR174/CD40/C3AR1/CCR7/CCL13/PRKCB/CCR4/S1PR4/CCL19/MS4A1	geneontology_Biological_Process	Down
GO:0002504	antigen processing and presentation of peptide or polysaccharide antigen via MHC class II	2.03e-11	3.27e-10	2.33e-10	LAG3/CTSS/HLA-DRA/FCER1G/CD74/HLA-DPA1/HLA-DQA1/HLA-DOA/HLA-DMB/HLA-DMA/HLA-DRB1/HLA-DPB1/HLA-DRB5/HLA-DQB1/HLA-DQB2/HLA-DQA2	geneontology_Biological_Process	Down
GO:0032663	regulation of interleukin-2 production	2.26e-11	3.62e-10	2.58e-10	GBP1/TBX21/CD86/HAVCR2/FOXP3/CCR2/CD4/PTPRC/SASH3/IRF4/CARD11/CLEC7A	geneontology_Biological_Process	Down
GO:0002294	CD4-positive	62/18866	2.75e-11	4.34e-10	3.09e-10	13	0.0408805
GO:0030888	regulation of B cell proliferation	2.75e-11	4.34e-10	3.09e-10	CD38/CTLA4/MNDA/CD74/PTPRC/TNFSF13B/SASH3/NCKAP1L/IKZF3/CD40/CARD11/GPR183/MZB1	geneontology_Biological_Process	Down
GO:0045824	negative regulation of innate immune response	2.75e-11	4.34e-10	3.09e-10	SAMHD1/HAVCR2/PARP14/HLA-B/SLAMF8/NLRC5/LILRB1/CD96/HLA-A/HLA-F/LGALS9/HLA-G/MMP12	geneontology_Biological_Process	Down
GO:2000514	regulation of CD4-positive	63/18866	3.41e-11	5.36e-10	3.82e-10	13	0.0408805
GO:0002291	T cell activation via T cell receptor contact with antigen bound to MHC molecule on antigen presenting cell	4.16e-11	6.46e-10	4.6e-10	HAVCR2/LILRB1/HLA-DMB/ITGAL/FGL2/LGALS9/ICAM1	geneontology_Biological_Process	Down
GO:0002664	regulation of T cell tolerance induction	4.16e-11	6.46e-10	4.6e-10	IDO1/LILRB2/HLA-B/CD3E/FOXP3/IL2RA/HLA-G	geneontology_Biological_Process	Down
GO:0006874	cellular calcium ion homeostasis	4.76e-11	7.36e-10	5.25e-10	CXCL11/FASLG/CXCL10/CCR5/CCL5/CXCR6/CXCL9/CXCR3/CD38/CCL8/CXCL13/P2RY10/CCR2/FPR3/CCR8/CD4/PTPRC/LCK/CCR1/CCL7/CD52/GPR174/CD40/C3AR1/CCR7/CCL13/PRKCB/CCR4/S1PR4/CCL19/MS4A1	geneontology_Biological_Process	Down
GO:0001912	positive regulation of leukocyte mediated cytotoxicity	4.83e-11	7.42e-10	5.29e-10	LAG3/B2M/IL12RB1/CRTAM/HLA-B/SH2D1A/SLAMF6/HLA-A/PTPRC/HLA-F/VAV1/HLA-G	geneontology_Biological_Process	Down
GO:0050920	regulation of chemotaxis	5.25e-11	8.03e-10	5.72e-10	CCL4/CXCL10/CCL5/CXCL13/XCL2/SLAMF8/CD74/CCR2/CCR1/NCKAP1L/CCL7/RAC2/LGALS9/AIF1/C3AR1/CCR7/CCR4/PLA2G7/CCL2/GPR183/CSF1/CCL19	geneontology_Biological_Process	Down
GO:0043312	neutrophil degranulation	5.49e-11	8.35e-10	5.95e-10	B2M/CTSS/LILRB2/MNDA/FCER1G/HLA-B/CD53/LYZ/ITGAL/HK3/FGL2/PTAFR/PTPRC/CYBB/BIN2/NCKAP1L/BST2/ITGB2/TNFRSF1B/HLA-C/ADA2/GPR84/ARHGAP9/C3AR1/OLR1/SELL/TBC1D10C/C3/CHIT1/SERPINA1/ORM2/ORM1	geneontology_Biological_Process	Down
GO:0071222	cellular response to lipopolysaccharide	5.73e-11	8.66e-10	6.18e-10	CXCL11/CXCL10/CCR5/CD274/CCL5/CXCL9/LILRB2/CD86/CXCL13/HAVCR2/PDCD1LG2/LILRB1/PTAFR/CMPK2/TNFRSF1B/HCK/CD40/CD6/IRF8/CCL2/ICAM1	geneontology_Biological_Process	Down
GO:0002283	neutrophil activation involved in immune response	6.43e-11	9.68e-10	6.9e-10	B2M/CTSS/LILRB2/MNDA/FCER1G/HLA-B/CD53/LYZ/ITGAL/HK3/FGL2/PTAFR/PTPRC/CYBB/BIN2/NCKAP1L/BST2/ITGB2/TNFRSF1B/HLA-C/ADA2/GPR84/ARHGAP9/C3AR1/OLR1/SELL/TBC1D10C/C3/CHIT1/SERPINA1/ORM2/ORM1	geneontology_Biological_Process	Down
GO:0032673	regulation of interleukin-4 production	7.47e-11	1.12e-09	7.97e-10	CD86/HAVCR2/FCER1G/CD3E/FOXP3/HLA-DRB1/SASH3/LGALS9/CD40LG/IRF4	geneontology_Biological_Process	Down
GO:0002832	negative regulation of response to biotic stimulus	9.39e-11	1.4e-09	9.98e-10	SAMHD1/HAVCR2/PARP14/HLA-B/SLAMF8/NLRC5/LILRB1/CD96/FGL2/HLA-A/IL2RA/HLA-F/LGALS9/HLA-G/MMP12	geneontology_Biological_Process	Down
GO:0002407	dendritic cell chemotaxis	1.03e-10	1.5e-09	1.07e-09	CCR5/CCL5/SLAMF8/CCR2/CCR1/LGALS9/CCR7/GPR183/CCL19	geneontology_Biological_Process	Down
GO:0019883	antigen processing and presentation of endogenous antigen	1.03e-10	1.5e-09	1.07e-09	TAP1/B2M/HLA-B/CD74/HLA-A/TAP2/HLA-F/HLA-C/HLA-G	geneontology_Biological_Process	Down
GO:0031342	negative regulation of cell killing	1.03e-10	1.5e-09	1.07e-09	HAVCR2/HLA-B/LILRB1/HLA-A/PTPRC/HLA-F/LGALS9/IL7R/HLA-G	geneontology_Biological_Process	Down
GO:0032753	positive regulation of interleukin-4 production	1.03e-10	1.5e-09	1.07e-09	CD86/HAVCR2/FCER1G/CD3E/FOXP3/SASH3/LGALS9/CD40LG/IRF4	geneontology_Biological_Process	Down
GO:0046640	regulation of alpha-beta T cell proliferation	1.06e-10	1.53e-09	1.09e-09	IRF1/CD274/CD3E/CCR2/HLA-A/PTPRC/LGALS9/RASAL3/EBI3/ZAP70	geneontology_Biological_Process	Down
GO:0070374	positive regulation of ERK1 and ERK2 cascade	1.07e-10	1.55e-09	1.1e-09	CCL4/CCL5/CCL8/HAVCR2/XCL2/CD74/SLAMF1/CD4/HLA-DRB1/PTPRC/CCR1/CCL7/LGALS9/CCR7/CCL13/MARCO/CCL2/GPR183/CCL18/ICAM1/CCL19	geneontology_Biological_Process	Down
GO:0001913	T cell mediated cytotoxicity	1.23e-10	1.76e-09	1.25e-09	B2M/PRF1/IL12RB1/HLA-B/LILRB1/HLA-A/PTPRC/HLA-F/IL7R/GZMM/HLA-G	geneontology_Biological_Process	Down
GO:0097028	dendritic cell differentiation	1.23e-10	1.76e-09	1.25e-09	BATF2/LILRB2/HLA-B/LILRB1/LGALS9/SPI1/CCR7/IRF4/HLA-G/BATF/CCL19	geneontology_Biological_Process	Down
GO:0002483	antigen processing and presentation of endogenous peptide antigen	1.27e-10	1.8e-09	1.28e-09	TAP1/B2M/HLA-B/HLA-A/TAP2/HLA-F/HLA-C/HLA-G	geneontology_Biological_Process	Down
GO:0002716	negative regulation of natural killer cell mediated immunity	1.27e-10	1.8e-09	1.28e-09	HAVCR2/HLA-B/LILRB1/CD96/HLA-A/HLA-F/LGALS9/HLA-G	geneontology_Biological_Process	Down
GO:0019885	antigen processing and presentation of endogenous peptide antigen via MHC class I	1.27e-10	1.8e-09	1.28e-09	TAP1/B2M/HLA-B/HLA-A/TAP2/HLA-F/HLA-C/HLA-G	geneontology_Biological_Process	Down
GO:0071219	cellular response to molecule of bacterial origin	1.95e-10	2.73e-09	1.95e-09	CXCL11/CXCL10/CCR5/CD274/CCL5/CXCL9/LILRB2/CD86/CXCL13/HAVCR2/PDCD1LG2/LILRB1/PTAFR/CMPK2/TNFRSF1B/HCK/CD40/CD6/IRF8/CCL2/ICAM1	geneontology_Biological_Process	Down
GO:0031348	negative regulation of defense response	1.99e-10	2.79e-09	1.98e-09	SAMHD1/HAVCR2/PARP14/HLA-B/SLAMF8/NLRC5/LILRB1/CD96/FOXP3/SIGLEC10/FGL2/HLA-DRB1/HLA-A/PTPRC/CST7/IL2RA/HLA-F/LGALS9/TNFRSF1B/AOAH/HLA-G/ACP5/MMP12	geneontology_Biological_Process	Down
GO:0071216	cellular response to biotic stimulus	2.11e-10	2.94e-09	2.09e-09	CXCL11/CXCL10/CCR5/CD274/CCL5/CXCL9/LILRB2/CD86/CXCL13/HAVCR2/PDCD1LG2/LILRB1/PTAFR/CMPK2/TNFRSF1B/HCK/CD40/CD6/IRF8/CCL2/CLEC7A/ICAM1	geneontology_Biological_Process	Down
GO:0070227	lymphocyte apoptotic process	2.42e-10	3.35e-09	2.39e-09	FASLG/CD274/CCL5/IDO1/PDCD1/CD3G/CD74/IL2RA/CD27/HSH2D/LGALS9/JAK3/IL7R	geneontology_Biological_Process	Down
GO:0007204	positive regulation of cytosolic calcium ion concentration	2.48e-10	3.42e-09	2.44e-09	CXCL11/FASLG/CXCL10/CCR5/CXCR6/CXCL9/CXCR3/CD38/CXCL13/P2RY10/CCR2/FPR3/CCR8/CD4/PTPRC/LCK/CCR1/CD52/GPR174/C3AR1/CCR7/CCR4/S1PR4/CCL19/MS4A1	geneontology_Biological_Process	Down
GO:0030099	myeloid cell differentiation	2.65e-10	3.63e-09	2.59e-09	IFNG/BATF2/STAT1/LILRB4/B2M/FCER1G/CD74/LILRB1/SNX10/GPR171/EVI2B/CD4/HLA-DRB1/C1QC/CCR1/NCKAP1L/JAK3/IKZF1/SPI1/IRF8/CCR7/HCLS1/IRF4/PRKCB/GPR183/CSF1/BATF/ISG15/CCL19	geneontology_Biological_Process	Down
GO:0046633	alpha-beta T cell proliferation	2.77e-10	3.79e-09	2.7e-09	IRF1/CD274/CD3E/CCR2/HLA-A/PTPRC/LGALS9/RASAL3/EBI3/ZAP70	geneontology_Biological_Process	Down
GO:0072503	cellular divalent inorganic cation homeostasis	3.15e-10	4.29e-09	3.06e-09	CXCL11/FASLG/CXCL10/CCR5/CCL5/CXCR6/CXCL9/CXCR3/CD38/CCL8/CXCL13/P2RY10/CCR2/FPR3/CCR8/CD4/PTPRC/LCK/CCR1/CCL7/CD52/GPR174/CD40/C3AR1/CCR7/CCL13/PRKCB/CCR4/S1PR4/CCL19/MS4A1	geneontology_Biological_Process	Down
GO:0019724	B cell mediated immunity	3.75e-10	5.08e-09	3.62e-09	SLA2/TBX21/FCER1G/TLR8/CD74/FOXP3/C1QB/LTA/FGL2/HLA-DRB1/PTPRC/C1QA/CD27/C1QC/CD40/CD40LG/HLA-DQB1/C1S/HLA-G/BATF/C3	geneontology_Biological_Process	Down
GO:0002573	myeloid leukocyte differentiation	4.71e-10	6.35e-09	4.53e-09	IFNG/BATF2/LILRB4/FCER1G/CD74/LILRB1/SNX10/EVI2B/CD4/HLA-DRB1/C1QC/CCR1/SPI1/CCR7/HCLS1/IRF4/GPR183/CSF1/BATF/CCL19	geneontology_Biological_Process	Down
GO:0036336	dendritic cell migration	7.31e-10	9.8e-09	6.98e-09	CCR5/CCL5/SLAMF8/CCR2/CCR1/LGALS9/CCR7/GPR183/CCL19	geneontology_Biological_Process	Down
GO:0050864	regulation of B cell activation	8.8e-10	1.17e-08	8.37e-09	TBX21/CD38/SAMSN1/CTLA4/MNDA/SLAMF8/CD74/FOXP3/PTPRC/TNFSF13B/SASH3/CD27/NCKAP1L/IKZF3/CD40/CARD11/TBC1D10C/GPR183/MZB1	geneontology_Biological_Process	Down
GO:0046641	positive regulation of alpha-beta T cell proliferation	1e-09	1.33e-08	9.51e-09	CD3E/CCR2/HLA-A/PTPRC/LGALS9/RASAL3/EBI3/ZAP70	geneontology_Biological_Process	Down
GO:0043372	positive regulation of CD4-positive	30/18866	1.03e-09	1.36e-08	9.7e-09	9	0.0283019
GO:0045591	positive regulation of regulatory T cell differentiation	1.12e-09	1.48e-08	1.05e-08	IFNG/LILRB4/LILRB2/FOXP3/LGALS9/SOCS1/HLA-G	geneontology_Biological_Process	Down
GO:0050766	positive regulation of phagocytosis	1.34e-09	1.76e-08	1.25e-08	IFNG/IL2RB/IL15RA/SIRPG/IL2RG/FCER1G/CD300LF/PTPRC/NCKAP1L/CCL2/CLEC7A/C3	geneontology_Biological_Process	Down
GO:0002702	positive regulation of production of molecular mediator of immune response	1.35e-09	1.76e-08	1.26e-08	TBX21/B2M/FCER1G/CD74/LILRB1/HLA-A/PTPRC/SASH3/RSAD2/HLA-F/CD40/DDX58/HLA-G/MZB1	geneontology_Biological_Process	Down
GO:0045061	thymic T cell selection	1.55e-09	2.02e-08	1.44e-08	CD3G/CD74/CD3E/CD3D/PTPRC/CCR7/CARD11/ZAP70	geneontology_Biological_Process	Down
GO:0032675	regulation of interleukin-6 production	1.66e-09	2.14e-08	1.53e-08	IFNG/LILRB2/HAVCR2/FCER1G/TLR8/HLA-B/CD74/FOXP3/SLAMF1/IFIH1/NCKAP1L/LGALS9/AIF1/DDX58/CLEC7A/POU2AF1/ORM1	geneontology_Biological_Process	Down
GO:0002724	regulation of T cell cytokine production	1.96e-09	2.52e-08	1.8e-08	TBX21/B2M/FOXP3/CCR2/HLA-A/SASH3/RSAD2/HLA-F/TNFRSF1B	geneontology_Biological_Process	Down
GO:0070228	regulation of lymphocyte apoptotic process	1.99e-09	2.55e-08	1.82e-08	CD274/CCL5/IDO1/PDCD1/CD3G/CD74/CD27/HSH2D/LGALS9/JAK3/IL7R	geneontology_Biological_Process	Down
GO:0001776	leukocyte homeostasis	2e-09	2.56e-08	1.82e-08	FCER1G/CD74/FOXP3/CCR2/TNFSF13B/SIT1/IL2RA/NCKAP1L/LGALS9/GPR174/JAK3/GPR183/TNFRSF17	geneontology_Biological_Process	Down
GO:0051480	regulation of cytosolic calcium ion concentration	2.12e-09	2.69e-08	1.92e-08	CXCL11/FASLG/CXCL10/CCR5/CXCR6/CXCL9/CXCR3/CD38/CXCL13/P2RY10/CCR2/FPR3/CCR8/CD4/PTPRC/LCK/CCR1/CD52/GPR174/C3AR1/CCR7/CCR4/S1PR4/CCL19/MS4A1	geneontology_Biological_Process	Down
GO:0070372	regulation of ERK1 and ERK2 cascade	2.48e-09	3.14e-08	2.24e-08	CCL4/CCL5/GBP1/CCL8/HAVCR2/XCL2/CD74/SLAMF1/CD4/HLA-DRB1/PTPRC/CCR1/CCL7/LGALS9/CCR7/CCL13/MARCO/CCL2/TBC1D10C/GPR183/CCL18/ICAM1/CCL19	geneontology_Biological_Process	Down
GO:0070555	response to interleukin-1	3.31e-09	4.18e-08	2.98e-08	CCL4/CCL5/GBP1/CD38/PSMB9/CCL8/XCL2/ZBP1/PSMB10/PSMB8/CCL7/LGALS9/CD40/GBP2/CCL13/CCL2/CCL18/ICAM1/CCL19	geneontology_Biological_Process	Down
GO:0045953	negative regulation of natural killer cell mediated cytotoxicity	3.63e-09	4.56e-08	3.25e-08	HAVCR2/HLA-B/LILRB1/HLA-A/HLA-F/LGALS9/HLA-G	geneontology_Biological_Process	Down
GO:0050727	regulation of inflammatory response	3.9e-09	4.88e-08	3.48e-08	GBP5/IFNG/CCL5/IDO1/FCER1G/SLAMF8/ZBP1/FOXP3/CCR2/LTA/SIGLEC10/PLA2G2D/HLA-DRB1/PTPRC/CST7/IL2RA/TNFRSF1B/HCK/BIRC3/CD6/AOAH/CCR7/PLA2G7/USP18/CLEC7A/ACP5/C3	geneontology_Biological_Process	Down
GO:0032732	positive regulation of interleukin-1 production	4.31e-09	5.35e-08	3.81e-08	IFNG/MNDA/HAVCR2/TLR8/PYHIN1/AIM2/LGALS9/CLEC7A/CCL19/ORM2/ORM1	geneontology_Biological_Process	Down
GO:0042093	T-helper cell differentiation	4.31e-09	5.35e-08	3.81e-08	TBX21/CD86/IL12RB1/SLAMF6/FOXP3/SPN/JAK3/IRF4/GPR183/BATF/CCL19	geneontology_Biological_Process	Down
GO:0032635	interleukin-6 production	4.64e-09	5.73e-08	4.08e-08	IFNG/LILRB2/HAVCR2/FCER1G/TLR8/HLA-B/CD74/FOXP3/SLAMF1/IFIH1/NCKAP1L/LGALS9/AIF1/DDX58/CLEC7A/POU2AF1/ORM1	geneontology_Biological_Process	Down
GO:0001914	regulation of T cell mediated cytotoxicity	4.71e-09	5.79e-08	4.13e-08	B2M/IL12RB1/HLA-B/LILRB1/HLA-A/PTPRC/HLA-F/IL7R/HLA-G	geneontology_Biological_Process	Down
GO:0046638	positive regulation of alpha-beta T cell differentiation	4.79e-09	5.87e-08	4.18e-08	IFNG/CD86/IL12RB1/FOXP3/SASH3/NCKAP1L/LGALS9/SOCS1/ZAP70/CCL19	geneontology_Biological_Process	Down
GO:0002820	negative regulation of adaptive immune response	5.96e-09	7.27e-08	5.18e-08	TBX21/SAMSN1/HAVCR2/LILRB1/FOXP3/PTPRC/HLA-F/JAK3/IL7R/HLA-G	geneontology_Biological_Process	Down
GO:0032695	negative regulation of interleukin-12 production	6.09e-09	7.4e-08	5.27e-08	TIGIT/TLR8/LILRB1/SLAMF1/JAK3/CCR7/ACP5	geneontology_Biological_Process	Down
GO:2000516	positive regulation of CD4-positive	36/18866	6.19e-09	7.49e-08	5.34e-08	9	0.0283019
GO:0060759	regulation of response to cytokine stimulus	6.34e-09	7.63e-08	5.44e-08	IFNG/CCL5/STAT1/SAMHD1/PARP14/CD74/CD300LF/NLRC5/ZBP1/PARP9/PTPRC/IFIH1/BIRC3/SOCS1/DDX58/USP18/CSF1/MMP12	geneontology_Biological_Process	Down
GO:1903555	regulation of tumor necrosis factor superfamily cytokine production	6.88e-09	8.25e-08	5.88e-08	IFNG/CD274/CD2/HAVCR2/FCER1G/FOXP3/SLAMF1/PTAFR/PTPRC/SASH3/LGALS9/ACP5/CCL19/ORM1	geneontology_Biological_Process	Down
GO:0032743	positive regulation of interleukin-2 production	7.16e-09	8.52e-08	6.07e-08	CD86/CCR2/CD4/PTPRC/SASH3/IRF4/CARD11/CLEC7A	geneontology_Biological_Process	Down
GO:0042832	defense response to protozoan	7.16e-09	8.52e-08	6.07e-08	GBP4/BATF2/CD40/GBP2/IRF8/IRF4/CLEC7A/BATF	geneontology_Biological_Process	Down
GO:0070231	T cell apoptotic process	7.38e-09	8.75e-08	6.24e-08	FASLG/CD274/CCL5/IDO1/PDCD1/IL2RA/CD27/LGALS9/JAK3/IL7R	geneontology_Biological_Process	Down
GO:0019722	calcium-mediated signaling	7.68e-09	9.07e-08	6.46e-08	CCL4/CCR5/GBP1/CXCR6/SLA2/CXCR3/PLEK/TRAT1/CD3E/CCR2/CCR8/CD4/PTPRC/CCR1/CCR7/VCAM1/CCR4/ZAP70/TBC1D10C	geneontology_Biological_Process	Down
GO:0070371	ERK1 and ERK2 cascade	7.81e-09	9.19e-08	6.55e-08	CCL4/CCL5/GBP1/CCL8/HAVCR2/XCL2/CD74/SLAMF1/CD4/HLA-DRB1/PTPRC/CCR1/CCL7/LGALS9/CCR7/CCL13/MARCO/CCL2/TBC1D10C/GPR183/CCL18/ICAM1/CCL19	geneontology_Biological_Process	Down
GO:0045730	respiratory burst	8.06e-09	9.44e-08	6.73e-08	SLAMF8/CYBB/NCF1/NCF2/RAC2/CD52/HCK/CLEC7A/JCHAIN	geneontology_Biological_Process	Down
GO:0002711	positive regulation of T cell mediated immunity	9.09e-09	1.06e-07	7.53e-08	B2M/IL12RB1/HLA-B/FOXP3/HLA-A/PTPRC/SASH3/RSAD2/HLA-F/HLA-G	geneontology_Biological_Process	Down
GO:0050764	regulation of phagocytosis	9.09e-09	1.06e-07	7.53e-08	IFNG/IL2RB/IL15RA/SIRPG/IL2RG/FCER1G/CD300LF/PTPRC/NCKAP1L/HCK/CCL2/CLEC7A/C3	geneontology_Biological_Process	Down
GO:2001185	regulation of CD8-positive	18/18866	9.82e-09	1.14e-07	8.1e-08	7	0.0220126
GO:0001562	response to protozoan	1e-08	1.15e-07	8.17e-08	GBP4/BATF2/CD40/GBP2/IRF8/IRF4/CLEC7A/BATF	geneontology_Biological_Process	Down
GO:0036037	CD8-positive	27/18866	1e-08	1.15e-07	8.17e-08	8	0.0251572
GO:1901623	regulation of lymphocyte chemotaxis	1e-08	1.15e-07	8.17e-08	CCL4/CXCL10/CCL5/CXCL13/XCL2/CCR2/CCL7/CCL2	geneontology_Biological_Process	Down
GO:2000403	positive regulation of lymphocyte migration	1.04e-08	1.19e-07	8.45e-08	CCL4/CXCL10/CCL5/CXCL13/XCL2/CCR2/SPN/CCL7/AIF1	geneontology_Biological_Process	Down
GO:0016064	immunoglobulin mediated immune response	1.11e-08	1.26e-07	8.95e-08	TBX21/FCER1G/TLR8/CD74/FOXP3/C1QB/LTA/FGL2/HLA-DRB1/PTPRC/C1QA/CD27/C1QC/CD40/CD40LG/HLA-DQB1/C1S/BATF/C3	geneontology_Biological_Process	Down
GO:0071706	tumor necrosis factor superfamily cytokine production	1.35e-08	1.53e-07	1.09e-07	IFNG/CD274/CD2/HAVCR2/FCER1G/FOXP3/SLAMF1/PTAFR/PTPRC/SASH3/LGALS9/ACP5/CCL19/ORM1	geneontology_Biological_Process	Down
GO:0010818	T cell chemotaxis	1.38e-08	1.56e-07	1.11e-07	CXCL11/CXCL10/CCL5/CXCR3/CXCL13/XCL2/CCR2/GPR183	geneontology_Biological_Process	Down
GO:0071347	cellular response to interleukin-1	1.42e-08	1.59e-07	1.13e-07	CCL4/CCL5/GBP1/PSMB9/CCL8/XCL2/ZBP1/PSMB10/PSMB8/CCL7/CD40/GBP2/CCL13/CCL2/CCL18/ICAM1/CCL19	geneontology_Biological_Process	Down
GO:0002710	negative regulation of T cell mediated immunity	1.53e-08	1.71e-07	1.22e-07	TBX21/LILRB1/FOXP3/PTPRC/HLA-F/IL7R/HLA-G	geneontology_Biological_Process	Down
GO:0043373	CD4-positive	19/18866	1.53e-08	1.71e-07	1.22e-07	7	0.0220126
GO:0032731	positive regulation of interleukin-1 beta production	1.65e-08	1.83e-07	1.3e-07	IFNG/MNDA/TLR8/PYHIN1/AIM2/LGALS9/CLEC7A/CCL19/ORM2/ORM1	geneontology_Biological_Process	Down
GO:0032612	interleukin-1 production	1.68e-08	1.86e-07	1.32e-07	GBP5/IFNG/MNDA/HAVCR2/TLR8/PYHIN1/AIM2/LGALS9/CCR7/CLEC7A/ACP5/CCL19/ORM2/ORM1	geneontology_Biological_Process	Down
GO:0050691	regulation of defense response to virus by host	1.69e-08	1.87e-07	1.33e-07	APOBEC3G/STAT1/IL12RB1/LILRB1/AIM2/PARP9/DTX3L/DDX58/MMP12	geneontology_Biological_Process	Down
GO:0002230	positive regulation of defense response to virus by host	1.88e-08	2.06e-07	1.47e-07	APOBEC3G/STAT1/IL12RB1/LILRB1/AIM2/PARP9/DTX3L/DDX58	geneontology_Biological_Process	Down
GO:0050854	regulation of antigen receptor-mediated signaling pathway	2.01e-08	2.19e-07	1.56e-07	GBP1/SLA2/LILRB4/TRAT1/SH2D1A/UBASH3A/PTPRC/LCK/CCR7/PRKCB/CARD11	geneontology_Biological_Process	Down
GO:0043123	positive regulation of I-kappaB kinase/NF-kappaB signaling	2.12e-08	2.31e-07	1.64e-07	FASLG/APOL3/CD74/TRIM22/CD4/HLA-DRB1/PIM2/BST2/LGALS9/BIRC3/CD40/CCR7/PRKCB/CARD11/TNFSF10/CCL19/SECTM1	geneontology_Biological_Process	Down
GO:0030890	positive regulation of B cell proliferation	2.14e-08	2.32e-07	1.65e-07	CD38/CD74/PTPRC/TNFSF13B/SASH3/NCKAP1L/CD40/CARD11/GPR183	geneontology_Biological_Process	Down
GO:0002577	regulation of antigen processing and presentation	2.32e-08	2.51e-07	1.79e-07	LILRB2/CD74/HLA-DOA/FGL2/WAS/CCR7/CCL19	geneontology_Biological_Process	Down
GO:0002720	positive regulation of cytokine production involved in immune response	2.4e-08	2.59e-07	1.84e-07	B2M/FCER1G/CD74/LILRB1/HLA-A/SASH3/RSAD2/HLA-F/DDX58/HLA-G	geneontology_Biological_Process	Down
GO:1902106	negative regulation of leukocyte differentiation	2.41e-08	2.59e-07	1.85e-07	LAG3/IRF1/LILRB4/TBX21/CTLA4/CD74/LILRB1/FOXP3/FGL2/C1QC/JAK3/SOCS1/HLA-G	geneontology_Biological_Process	Down
GO:0032102	negative regulation of response to external stimulus	2.42e-08	2.59e-07	1.85e-07	CXCL13/SAMHD1/HAVCR2/PARP14/HLA-B/SLAMF8/NLRC5/LILRB1/CD96/FOXP3/SIGLEC10/FGL2/HLA-DRB1/HLA-A/PTPRC/CST7/IL2RA/HLA-F/LGALS9/TNFRSF1B/AIF1/AOAH/CCL2/HLA-G/ACP5/MMP12	geneontology_Biological_Process	Down
GO:0032611	interleukin-1 beta production	2.71e-08	2.89e-07	2.06e-07	GBP5/IFNG/MNDA/TLR8/PYHIN1/AIM2/LGALS9/CCR7/CLEC7A/ACP5/CCL19/ORM2/ORM1	geneontology_Biological_Process	Down
GO:0002369	T cell cytokine production	3.34e-08	3.52e-07	2.51e-07	TBX21/B2M/FOXP3/CCR2/HLA-A/SASH3/RSAD2/HLA-F/TNFRSF1B	geneontology_Biological_Process	Down
GO:0002823	negative regulation of adaptive immune response based on somatic recombination of immune receptors built from immunoglobulin superfamily domains	3.34e-08	3.52e-07	2.51e-07	TBX21/HAVCR2/LILRB1/FOXP3/PTPRC/HLA-F/JAK3/IL7R/HLA-G	geneontology_Biological_Process	Down
GO:0050856	regulation of T cell receptor signaling pathway	3.34e-08	3.52e-07	2.51e-07	GBP1/SLA2/LILRB4/TRAT1/SH2D1A/UBASH3A/LCK/CCR7/CARD11	geneontology_Biological_Process	Down
GO:0002363	alpha-beta T cell lineage commitment	3.44e-08	3.6e-07	2.57e-07	TBX21/IL12RB1/SLAMF6/FOXP3/SPN/IRF4/BATF	geneontology_Biological_Process	Down
GO:0060760	positive regulation of response to cytokine stimulus	3.44e-08	3.6e-07	2.57e-07	PARP14/CD74/CD300LF/NLRC5/ZBP1/PARP9/IFIH1/DDX58/CSF1/MMP12	geneontology_Biological_Process	Down
GO:0042088	T-helper 1 type immune response	4.14e-08	4.32e-07	3.08e-07	IL18BP/IL12RB1/HAVCR2/CCR2/HLA-DRB1/SPN/JAK3/EBI3/CCL19	geneontology_Biological_Process	Down
GO:0035456	response to interferon-beta	4.41e-08	4.59e-07	3.27e-07	IRF1/STAT1/MNDA/PYHIN1/AIM2/BST2/XAF1/IFITM1	geneontology_Biological_Process	Down
GO:0032652	regulation of interleukin-1 production	4.74e-08	4.91e-07	3.5e-07	IFNG/MNDA/HAVCR2/TLR8/PYHIN1/AIM2/LGALS9/CCR7/CLEC7A/ACP5/CCL19/ORM2/ORM1	geneontology_Biological_Process	Down
GO:0043369	CD4-positive or CD8-positive	22/18866	4.97e-08	5.13e-07	3.65e-07	7	0.0220126
GO:0033077	T cell differentiation in thymus	5.67e-08	5.83e-07	4.16e-07	B2M/CD3G/CD74/CD3E/CD3D/FOXP3/PTPRC/CCR7/IL7R/CARD11/ZAP70	geneontology_Biological_Process	Down
GO:0045059	positive thymic T cell selection	5.86e-08	6.01e-07	4.28e-07	CD3G/CD74/CD3E/CD3D/PTPRC/ZAP70	geneontology_Biological_Process	Down
GO:0043122	regulation of I-kappaB kinase/NF-kappaB signaling	5.96e-08	6.09e-07	4.34e-07	FASLG/STAT1/APOL3/CD74/TRIM22/CD4/HLA-DRB1/PIM2/BST2/LGALS9/BIRC3/CD40/RHOH/CCR7/PRKCB/CARD11/TNFSF10/CCL19/SECTM1	geneontology_Biological_Process	Down
GO:0045581	negative regulation of T cell differentiation	6.25e-08	6.36e-07	4.53e-07	LAG3/IRF1/TBX21/CTLA4/CD74/FOXP3/FGL2/JAK3/SOCS1	geneontology_Biological_Process	Down
GO:0070232	regulation of T cell apoptotic process	7.4e-08	7.5e-07	5.35e-07	CD274/CCL5/IDO1/PDCD1/CD27/LGALS9/JAK3/IL7R	geneontology_Biological_Process	Down
GO:0002260	lymphocyte homeostasis	7.96e-08	8.04e-07	5.73e-07	CD74/FOXP3/TNFSF13B/SIT1/IL2RA/NCKAP1L/LGALS9/GPR174/JAK3/TNFRSF17	geneontology_Biological_Process	Down
GO:0032651	regulation of interleukin-1 beta production	8.47e-08	8.54e-07	6.08e-07	IFNG/MNDA/TLR8/PYHIN1/AIM2/LGALS9/CCR7/CLEC7A/ACP5/CCL19/ORM2/ORM1	geneontology_Biological_Process	Down
GO:0001959	regulation of cytokine-mediated signaling pathway	8.88e-08	8.91e-07	6.35e-07	IFNG/CCL5/STAT1/SAMHD1/PARP14/CD74/CD300LF/NLRC5/ZBP1/PARP9/PTPRC/BIRC3/SOCS1/USP18/CSF1/MMP12	geneontology_Biological_Process	Down
GO:0007249	I-kappaB kinase/NF-kappaB signaling	9.22e-08	9.22e-07	6.57e-07	FASLG/STAT1/APOL3/TLR8/CD74/TRIM22/CD4/HLA-DRB1/PIM2/BST2/LGALS9/BIRC3/CD40/RHOH/CCR7/PRKCB/CARD11/TNFSF10/CCL19/SECTM1	geneontology_Biological_Process	Down
GO:0002719	negative regulation of cytokine production involved in immune response	9.79e-08	9.76e-07	6.96e-07	TBX21/LILRB1/CD96/FOXP3/HLA-F/BST2/JAK3	geneontology_Biological_Process	Down
GO:2000401	regulation of lymphocyte migration	1.09e-07	1.08e-06	7.71e-07	CCL4/CXCL10/CCL5/CXCL13/XCL2/CCR2/SPN/CCL7/AIF1/CCL2	geneontology_Biological_Process	Down
GO:0002295	T-helper cell lineage commitment	1.52e-07	1.51e-06	1.07e-06	TBX21/IL12RB1/SLAMF6/SPN/IRF4/BATF	geneontology_Biological_Process	Down
GO:0071675	regulation of mononuclear cell migration	1.6e-07	1.58e-06	1.13e-06	CXCL10/CCL5/SLAMF8/CCR2/CCR1/AIF1/C3AR1/PLA2G7/CSF1	geneontology_Biological_Process	Down
GO:0045123	cellular extravasation	1.7e-07	1.68e-06	1.19e-06	CCR2/ITGAL/PTAFR/SPN/SELPLG/ITGB2/SELL/VCAM1/CCL2/ICAM1	geneontology_Biological_Process	Down
GO:0090025	regulation of monocyte chemotaxis	1.81e-07	1.77e-06	1.26e-06	CXCL10/CCL5/SLAMF8/CCR2/CCR1/AIF1/PLA2G7	geneontology_Biological_Process	Down
GO:0032689	negative regulation of interferon-gamma production	1.88e-07	1.83e-06	1.3e-06	CD274/HAVCR2/PDCD1LG2/LILRB1/CD96/FOXP3/HLA-DRB1/LGALS9	geneontology_Biological_Process	Down
GO:0032733	positive regulation of interleukin-10 production	1.88e-07	1.83e-06	1.3e-06	CD274/TIGIT/FCER1G/SASH3/LGALS9/CD40LG/IRF4/CLEC7A	geneontology_Biological_Process	Down
GO:0033209	tumor necrosis factor-mediated signaling pathway	2.51e-07	2.44e-06	1.74e-06	STAT1/TNFRSF9/PSMB9/AIM2/PSMB10/LTA/TNFSF13B/PSMB8/CD27/TNFRSF1B/BIRC3/CD40/CD40LG/TNFRSF17/LTB	geneontology_Biological_Process	Down
GO:0032755	positive regulation of interleukin-6 production	2.65e-07	2.56e-06	1.83e-06	IFNG/LILRB2/FCER1G/TLR8/CD74/IFIH1/LGALS9/AIF1/DDX58/CLEC7A/POU2AF1	geneontology_Biological_Process	Down
GO:0045620	negative regulation of lymphocyte differentiation	3.16e-07	3.03e-06	2.16e-06	LAG3/IRF1/TBX21/CTLA4/CD74/FOXP3/FGL2/JAK3/SOCS1	geneontology_Biological_Process	Down
GO:0001916	positive regulation of T cell mediated cytotoxicity	3.16e-07	3.03e-06	2.16e-06	B2M/IL12RB1/HLA-B/HLA-A/PTPRC/HLA-F/HLA-G	geneontology_Biological_Process	Down
GO:0002360	T cell lineage commitment	3.16e-07	3.03e-06	2.16e-06	TBX21/IL12RB1/SLAMF6/FOXP3/SPN/IRF4/BATF	geneontology_Biological_Process	Down
GO:0032680	regulation of tumor necrosis factor production	3.44e-07	3.28e-06	2.34e-06	CD2/HAVCR2/FCER1G/FOXP3/SLAMF1/PTAFR/PTPRC/SASH3/LGALS9/ACP5/CCL19/ORM1	geneontology_Biological_Process	Down
GO:0001773	myeloid dendritic cell activation	4.11e-07	3.89e-06	2.77e-06	BATF2/CD2/HAVCR2/SLAMF1/SPI1/IRF4/BATF	geneontology_Biological_Process	Down
GO:0002717	positive regulation of natural killer cell mediated immunity	4.11e-07	3.89e-06	2.77e-06	LAG3/CRTAM/SH2D1A/SLAMF6/HLA-F/VAV1/HLA-G	geneontology_Biological_Process	Down
GO:0019835	cytolysis	4.11e-07	3.89e-06	2.77e-06	GZMB/GZMH/GZMA/PRF1/APOL1/LYZ/GZMM	geneontology_Biological_Process	Down
GO:0018108	peptidyl-tyrosine phosphorylation	4.25e-07	4.01e-06	2.86e-06	IFNG/CCL5/SAMSN1/FCGR1A/PARP14/CD74/CD3E/PARP9/CD4/PTPRC/NCF1/ITK/LCK/SLA/ITGB2/HCK/JAK3/CD40/SOCS1/HCLS1/ZAP70/ICAM1	geneontology_Biological_Process	Down
GO:1902622	regulation of neutrophil migration	4.28e-07	4.02e-06	2.87e-06	SLAMF8/CD74/NCKAP1L/RAC2/C3AR1/RHOH/CCR7/CCL19	geneontology_Biological_Process	Down
GO:1903707	negative regulation of hemopoiesis	4.86e-07	4.55e-06	3.24e-06	LAG3/IRF1/LILRB4/TBX21/CTLA4/CD74/LILRB1/GPR171/FOXP3/FGL2/C1QC/JAK3/SOCS1/HLA-G	geneontology_Biological_Process	Down
GO:0018212	peptidyl-tyrosine modification	4.87e-07	4.55e-06	3.24e-06	IFNG/CCL5/SAMSN1/FCGR1A/PARP14/CD74/CD3E/PARP9/CD4/PTPRC/NCF1/ITK/LCK/SLA/ITGB2/HCK/JAK3/CD40/SOCS1/HCLS1/ZAP70/ICAM1	geneontology_Biological_Process	Down
GO:0048245	eosinophil chemotaxis	4.93e-07	4.58e-06	3.26e-06	CCL4/CCL5/CCL8/CCL7/CCL13/CCL2	geneontology_Biological_Process	Down
GO:0090026	positive regulation of monocyte chemotaxis	4.93e-07	4.58e-06	3.26e-06	CXCL10/CCL5/CCR2/CCR1/AIF1/PLA2G7	geneontology_Biological_Process	Down
GO:0002886	regulation of myeloid leukocyte mediated immunity	5.06e-07	4.68e-06	3.33e-06	FCER1G/CCR2/PTAFR/RAC2/LGALS9/ITGB2/CD84/DDX58/C3	geneontology_Biological_Process	Down
GO:0045060	negative thymic T cell selection	5.61e-07	5.16e-06	3.68e-06	CD74/CD3E/PTPRC/CCR7/ZAP70	geneontology_Biological_Process	Down
GO:0045637	regulation of myeloid cell differentiation	5.62e-07	5.16e-06	3.68e-06	IFNG/STAT1/LILRB4/B2M/CD74/LILRB1/GPR171/EVI2B/CD4/HLA-DRB1/C1QC/CCR1/NCKAP1L/SPI1/HCLS1/PRKCB/CSF1/ISG15	geneontology_Biological_Process	Down
GO:0030183	B cell differentiation	5.7e-07	5.23e-06	3.73e-06	SLAMF8/PTPRC/CD27/NCKAP1L/IKZF3/JAK3/CD40LG/VCAM1/CARD11/GPR183/CD79A/POU2AF1/MS4A1	geneontology_Biological_Process	Down
GO:0002377	immunoglobulin production	5.83e-07	5.33e-06	3.8e-06	TBX21/CD86/SAMHD1/FOXP3/FGL2/HLA-DRB1/PTPRC/TNFSF13B/SASH3/CD40/CD40LG/HLA-DQB1/IL7R/CARD11/MZB1/BATF	geneontology_Biological_Process	Down
GO:0032640	tumor necrosis factor production	6.15e-07	5.6e-06	3.99e-06	CD2/HAVCR2/FCER1G/FOXP3/SLAMF1/PTAFR/PTPRC/SASH3/LGALS9/ACP5/CCL19/ORM1	geneontology_Biological_Process	Down
GO:0070229	negative regulation of lymphocyte apoptotic process	6.72e-07	6.09e-06	4.34e-06	CCL5/IDO1/CD74/CD27/HSH2D/JAK3/IL7R	geneontology_Biological_Process	Down
GO:2000406	positive regulation of T cell migration	6.72e-07	6.09e-06	4.34e-06	CXCL10/CCL5/CXCL13/XCL2/CCR2/SPN/AIF1	geneontology_Biological_Process	Down
GO:0038093	Fc receptor signaling pathway	7.65e-07	6.9e-06	4.92e-06	PSMB9/FCGR1A/CLEC4E/LCP2/FCER1G/CD3G/FCGR3A/PSMB10/PTPRC/CD247/ITK/PSMB8/NCKAP1L/HCK/WAS/VAV1/CARD11	geneontology_Biological_Process	Down
GO:0002381	immunoglobulin production involved in immunoglobulin mediated immune response	7.88e-07	7.09e-06	5.05e-06	TBX21/FOXP3/FGL2/HLA-DRB1/PTPRC/CD40/CD40LG/HLA-DQB1/BATF	geneontology_Biological_Process	Down
GO:0043383	negative T cell selection	9.48e-07	8.47e-06	6.04e-06	CD74/CD3E/PTPRC/CCR7/ZAP70	geneontology_Biological_Process	Down
GO:0072540	T-helper 17 cell lineage commitment	9.48e-07	8.47e-06	6.04e-06	TBX21/IL12RB1/SLAMF6/IRF4/BATF	geneontology_Biological_Process	Down
GO:0035455	response to interferon-alpha	9.59e-07	8.53e-06	6.08e-06	IFIT3/PYHIN1/LAMP3/BST2/IFIT2/IFITM1	geneontology_Biological_Process	Down
GO:0140131	positive regulation of lymphocyte chemotaxis	9.59e-07	8.53e-06	6.08e-06	CCL4/CCL5/CXCL13/XCL2/CCR2/CCL7	geneontology_Biological_Process	Down
GO:0032480	negative regulation of type I interferon production	1.06e-06	9.36e-06	6.67e-06	UBE2L6/HAVCR2/NLRC5/LILRB1/IFIH1/HERC5/DDX58/ISG15	geneontology_Biological_Process	Down
GO:0043300	regulation of leukocyte degranulation	1.06e-06	9.36e-06	6.67e-06	FCER1G/CCR2/PTAFR/HLA-F/RAC2/LGALS9/ITGB2/CD84	geneontology_Biological_Process	Down
GO:0045639	positive regulation of myeloid cell differentiation	1.08e-06	9.54e-06	6.8e-06	IFNG/STAT1/CD74/EVI2B/CD4/HLA-DRB1/CCR1/NCKAP1L/HCLS1/CSF1/ISG15	geneontology_Biological_Process	Down
GO:0002437	inflammatory response to antigenic stimulus	1.2e-06	1.05e-05	7.49e-06	FCER1G/LTA/PLA2G2D/HLA-DRB1/IL2RA/CD6/CCR7/ICAM1/C3	geneontology_Biological_Process	Down
GO:0098586	cellular response to virus	1.37e-06	1.2e-05	8.54e-06	IFIH1/LGALS9/DDX60/BIRC3/DDX58/IFI6/CCL19/POU2AF1/MMP12	geneontology_Biological_Process	Down
GO:0032479	regulation of type I interferon production	1.38e-06	1.2e-05	8.56e-06	IRF1/UBE2L6/STAT1/HAVCR2/TLR8/NLRC5/LILRB1/ZBP1/IFIH1/HERC5/DDX58/ISG15	geneontology_Biological_Process	Down
GO:0035723	interleukin-15-mediated signaling pathway	1.52e-06	1.31e-05	9.37e-06	IL2RB/IL15RA/IL2RG/CD4/JAK3	geneontology_Biological_Process	Down
GO:0071350	cellular response to interleukin-15	1.52e-06	1.31e-05	9.37e-06	IL2RB/IL15RA/IL2RG/CD4/JAK3	geneontology_Biological_Process	Down
GO:2001198	regulation of dendritic cell differentiation	1.52e-06	1.31e-05	9.37e-06	LILRB2/HLA-B/LILRB1/LGALS9/HLA-G	geneontology_Biological_Process	Down
GO:0097696	receptor signaling pathway via STAT	1.56e-06	1.35e-05	9.59e-06	IFNG/CCL5/STAT1/PARP14/PARP9/CCR2/IL10RA/PTPRC/JAK3/CD40/SOCS1/HCLS1/IL7R/CCL2	geneontology_Biological_Process	Down
GO:0032606	type I interferon production	1.63e-06	1.4e-05	9.99e-06	IRF1/UBE2L6/STAT1/HAVCR2/TLR8/NLRC5/LILRB1/ZBP1/IFIH1/HERC5/DDX58/ISG15	geneontology_Biological_Process	Down
GO:0001961	positive regulation of cytokine-mediated signaling pathway	1.73e-06	1.48e-05	1.05e-05	PARP14/CD74/CD300LF/NLRC5/ZBP1/PARP9/CSF1/MMP12	geneontology_Biological_Process	Down
GO:0032693	negative regulation of interleukin-10 production	1.73e-06	1.48e-05	1.05e-05	CD274/IDO1/PDCD1LG2/LILRB1/FOXP3/JAK3	geneontology_Biological_Process	Down
GO:0072677	eosinophil migration	1.73e-06	1.48e-05	1.05e-05	CCL4/CCL5/CCL8/CCL7/CCL13/CCL2	geneontology_Biological_Process	Down
GO:0002701	negative regulation of production of molecular mediator of immune response	1.99e-06	1.68e-05	1.2e-05	TBX21/LILRB1/CD96/FOXP3/HLA-F/BST2/JAK3	geneontology_Biological_Process	Down
GO:0045622	regulation of T-helper cell differentiation	1.99e-06	1.68e-05	1.2e-05	TBX21/CD86/IL12RB1/FOXP3/JAK3/IRF4/CCL19	geneontology_Biological_Process	Down
GO:0002438	acute inflammatory response to antigenic stimulus	2.28e-06	1.92e-05	1.37e-05	FCER1G/PLA2G2D/CD6/CCR7/ICAM1/C3	geneontology_Biological_Process	Down
GO:0045954	positive regulation of natural killer cell mediated cytotoxicity	2.28e-06	1.92e-05	1.37e-05	LAG3/CRTAM/SH2D1A/SLAMF6/HLA-F/VAV1	geneontology_Biological_Process	Down
GO:0001771	immunological synapse formation	2.33e-06	1.94e-05	1.38e-05	PRF1/HAVCR2/CD6/CCR7/CCL19	geneontology_Biological_Process	Down
GO:0046007	negative regulation of activated T cell proliferation	2.33e-06	1.94e-05	1.38e-05	CD274/CRTAM/PDCD1LG2/FOXP3/LGALS9	geneontology_Biological_Process	Down
GO:0070234	positive regulation of T cell apoptotic process	2.33e-06	1.94e-05	1.38e-05	CD274/CCL5/IDO1/PDCD1/LGALS9	geneontology_Biological_Process	Down
GO:0070672	response to interleukin-15	2.33e-06	1.94e-05	1.38e-05	IL2RB/IL15RA/IL2RG/CD4/JAK3	geneontology_Biological_Process	Down
GO:0071622	regulation of granulocyte chemotaxis	2.36e-06	1.96e-05	1.4e-05	CCL5/CD74/NCKAP1L/RAC2/C3AR1/CCR7/CSF1/CCL19	geneontology_Biological_Process	Down
GO:0061756	leukocyte adhesion to vascular endothelial cell	2.73e-06	2.27e-05	1.62e-05	CCR2/PTAFR/SPN/SELPLG/ITGB2/SELL/VCAM1/ICAM1	geneontology_Biological_Process	Down
GO:0046718	viral entry into host cell	2.87e-06	2.38e-05	1.69e-05	CCR5/CD86/CD74/SLAMF1/TRIM22/CD4/HLA-DRB1/SELPLG/LGALS9/SIGLEC1/IFITM1/ICAM1	geneontology_Biological_Process	Down
GO:0043029	T cell homeostasis	2.92e-06	2.4e-05	1.71e-05	FOXP3/SIT1/IL2RA/NCKAP1L/LGALS9/GPR174/JAK3	geneontology_Biological_Process	Down
GO:0050857	positive regulation of antigen receptor-mediated signaling pathway	2.96e-06	2.41e-05	1.72e-05	TRAT1/PTPRC/LCK/CCR7/PRKCB/CARD11	geneontology_Biological_Process	Down
GO:0060330	regulation of response to interferon-gamma	2.96e-06	2.41e-05	1.72e-05	IFNG/STAT1/PARP14/NLRC5/PARP9/SOCS1	geneontology_Biological_Process	Down
GO:0060334	regulation of interferon-gamma-mediated signaling pathway	2.96e-06	2.41e-05	1.72e-05	IFNG/STAT1/PARP14/NLRC5/PARP9/SOCS1	geneontology_Biological_Process	Down
GO:0071677	positive regulation of mononuclear cell migration	2.96e-06	2.41e-05	1.72e-05	CXCL10/CCL5/CCR2/CCR1/AIF1/PLA2G7	geneontology_Biological_Process	Down
GO:0019932	second-messenger-mediated signaling	3.25e-06	2.64e-05	1.88e-05	CXCL11/CCL4/CXCL10/CCR5/GBP1/CXCR6/CXCL9/SLA2/CXCR3/PLEK/TRAT1/CD3E/CCR2/CCR8/CD4/PTPRC/CCR1/CCR7/VCAM1/CCR4/ZAP70/S1PR4/TBC1D10C	geneontology_Biological_Process	Down
GO:0042092	type 2 immune response	3.5e-06	2.84e-05	2.02e-05	IDO1/TBX21/CD86/CD74/CCR2/RSAD2/BATF	geneontology_Biological_Process	Down
GO:0090023	positive regulation of neutrophil chemotaxis	3.79e-06	3.06e-05	2.18e-05	CD74/NCKAP1L/RAC2/C3AR1/CCR7/CCL19	geneontology_Biological_Process	Down
GO:0046636	negative regulation of alpha-beta T cell activation	4.19e-06	3.37e-05	2.4e-05	CD274/TBX21/LILRB1/FOXP3/LGALS9/JAK3/SOCS1	geneontology_Biological_Process	Down
GO:0007259	receptor signaling pathway via JAK-STAT	4.35e-06	3.5e-05	2.49e-05	IFNG/CCL5/STAT1/PARP14/PARP9/CCR2/IL10RA/PTPRC/JAK3/CD40/SOCS1/HCLS1/CCL2	geneontology_Biological_Process	Down
GO:0072539	T-helper 17 cell differentiation	4.8e-06	3.85e-05	2.75e-05	TBX21/IL12RB1/SLAMF6/FOXP3/IRF4/BATF	geneontology_Biological_Process	Down
GO:0002763	positive regulation of myeloid leukocyte differentiation	5.5e-06	4.4e-05	3.13e-05	IFNG/CD74/EVI2B/CD4/HLA-DRB1/CCR1/HCLS1/CSF1	geneontology_Biological_Process	Down
GO:0046006	regulation of activated T cell proliferation	5.88e-06	4.69e-05	3.34e-05	CD274/IL12RB1/CRTAM/PDCD1LG2/FOXP3/IL2RA/LGALS9	geneontology_Biological_Process	Down
GO:0002218	activation of innate immune response	6.08e-06	4.84e-05	3.45e-05	PSMB9/CLEC4E/MNDA/FCER1G/PYHIN1/ZBP1/AIM2/PSMB10/PSMB8/HCK/CARD11/CLEC10A	geneontology_Biological_Process	Down
GO:0010819	regulation of T cell chemotaxis	6.91e-06	5.48e-05	3.91e-05	CXCL10/CCL5/CXCL13/XCL2/CCR2	geneontology_Biological_Process	Down
GO:0050901	leukocyte tethering or rolling	7.49e-06	5.91e-05	4.21e-05	CCR2/PTAFR/SPN/SELPLG/SELL/VCAM1	geneontology_Biological_Process	Down
GO:0071624	positive regulation of granulocyte chemotaxis	7.49e-06	5.91e-05	4.21e-05	CD74/NCKAP1L/RAC2/C3AR1/CCR7/CCL19	geneontology_Biological_Process	Down
GO:0044409	entry into host	7.52e-06	5.92e-05	4.22e-05	CCR5/CD86/CD74/SLAMF1/TRIM22/CD4/HLA-DRB1/SELPLG/LGALS9/SIGLEC1/IFITM1/ICAM1	geneontology_Biological_Process	Down
GO:0002761	regulation of myeloid leukocyte differentiation	7.56e-06	5.93e-05	4.23e-05	IFNG/LILRB4/CD74/LILRB1/EVI2B/CD4/HLA-DRB1/C1QC/CCR1/HCLS1/CSF1	geneontology_Biological_Process	Down
GO:2000404	regulation of T cell migration	8.12e-06	6.36e-05	4.53e-05	CXCL10/CCL5/CXCL13/XCL2/CCR2/SPN/AIF1	geneontology_Biological_Process	Down
GO:0002221	pattern recognition receptor signaling pathway	8.42e-06	6.57e-05	4.68e-05	IRF1/CTSS/CLEC4E/HAVCR2/TLR8/CD300LF/IFIH1/RSAD2/ITGB2/DDX60/BIRC3/CD40/DDX58/IRF4	geneontology_Biological_Process	Down
GO:0070230	positive regulation of lymphocyte apoptotic process	9.43e-06	7.35e-05	5.23e-05	CD274/CCL5/IDO1/PDCD1/LGALS9	geneontology_Biological_Process	Down
GO:0050730	regulation of peptidyl-tyrosine phosphorylation	1.08e-05	8.38e-05	5.97e-05	IFNG/CCL5/SAMSN1/FCGR1A/PARP14/CD74/CD3E/PARP9/CD4/PTPRC/NCF1/ITGB2/CD40/SOCS1/HCLS1/ICAM1	geneontology_Biological_Process	Down
GO:0050798	activated T cell proliferation	1.1e-05	8.53e-05	6.08e-05	CD274/IL12RB1/CRTAM/PDCD1LG2/FOXP3/IL2RA/LGALS9	geneontology_Biological_Process	Down
GO:0002828	regulation of type 2 immune response	1.13e-05	8.68e-05	6.18e-05	IDO1/TBX21/CD86/CD74/CCR2/RSAD2	geneontology_Biological_Process	Down
GO:0072538	T-helper 17 type immune response	1.13e-05	8.68e-05	6.18e-05	TBX21/IL12RB1/SLAMF6/FOXP3/IRF4/BATF	geneontology_Biological_Process	Down
GO:1902624	positive regulation of neutrophil migration	1.13e-05	8.68e-05	6.18e-05	CD74/NCKAP1L/RAC2/C3AR1/CCR7/CCL19	geneontology_Biological_Process	Down
GO:0006816	calcium ion transport	1.24e-05	9.48e-05	6.76e-05	CXCL11/CCL4/FASLG/CXCL10/CCR5/CCL5/CXCL9/LILRB2/CCL8/LILRB1/CD4/PTPRC/LCK/CCR1/CD84/CCR7/PRKCB/CCL2/ICAM1/CCL19/MS4A1	geneontology_Biological_Process	Down
GO:0061081	positive regulation of myeloid leukocyte cytokine production involved in immune response	1.26e-05	9.63e-05	6.86e-05	FCER1G/CD74/LILRB1/DDX58/HLA-G	geneontology_Biological_Process	Down
GO:0070233	negative regulation of T cell apoptotic process	1.26e-05	9.63e-05	6.86e-05	CCL5/IDO1/CD27/JAK3/IL7R	geneontology_Biological_Process	Down
GO:0030225	macrophage differentiation	1.28e-05	9.71e-05	6.92e-05	IFNG/CD4/HLA-DRB1/C1QC/SPI1/HCLS1/CSF1	geneontology_Biological_Process	Down
GO:0009164	nucleoside catabolic process	1.37e-05	0.000104	7.41e-05	APOBEC3G/APOBEC3H/APOBEC3A/ADA2/TYMP/APOBEC3B	geneontology_Biological_Process	Down
GO:0007229	integrin-mediated signaling pathway	1.45e-05	0.000109	7.8e-05	PLEK/FCER1G/FYB1/ITGAL/ITGB2/HCK/FERMT3/VAV1/CD40LG/ISG15	geneontology_Biological_Process	Down
GO:0002676	regulation of chronic inflammatory response	1.54e-05	0.000115	8.2e-05	CCL5/IDO1/FOXP3/LTA	geneontology_Biological_Process	Down
GO:0046598	positive regulation of viral entry into host cell	1.54e-05	0.000115	8.2e-05	CD74/CD4/HLA-DRB1/LGALS9	geneontology_Biological_Process	Down
GO:0070383	DNA cytosine deamination	1.54e-05	0.000115	8.2e-05	APOBEC3G/APOBEC3H/APOBEC3A/APOBEC3B	geneontology_Biological_Process	Down
GO:0075294	positive regulation by symbiont of entry into host	1.54e-05	0.000115	8.2e-05	CD74/CD4/HLA-DRB1/LGALS9	geneontology_Biological_Process	Down
GO:0050729	positive regulation of inflammatory response	1.57e-05	0.000117	8.35e-05	GBP5/IFNG/IDO1/FCER1G/ZBP1/CCR2/LTA/CD6/CCR7/PLA2G7/CLEC7A/C3	geneontology_Biological_Process	Down
GO:0002861	regulation of inflammatory response to antigenic stimulus	1.65e-05	0.000123	8.75e-05	FCER1G/LTA/PLA2G2D/HLA-DRB1/CCR7/C3	geneontology_Biological_Process	Down
GO:0090022	regulation of neutrophil chemotaxis	1.65e-05	0.000123	8.75e-05	CD74/NCKAP1L/RAC2/C3AR1/CCR7/CCL19	geneontology_Biological_Process	Down
GO:0002418	immune response to tumor cell	1.66e-05	0.000123	8.75e-05	CD274/PRF1/HAVCR2/CRTAM/HLA-A	geneontology_Biological_Process	Down
GO:0002544	chronic inflammatory response	1.66e-05	0.000123	8.75e-05	CCL5/IDO1/CXCL13/FOXP3/LTA	geneontology_Biological_Process	Down
GO:0002526	acute inflammatory response	1.84e-05	0.000136	9.68e-05	FCER1G/PLA2G2D/CD6/CCR7/CD163/ICAM1/C3/SERPINA1/ORM2/ORM1	geneontology_Biological_Process	Down
GO:0001774	microglial cell activation	1.94e-05	0.000142	0.000102	IFNG/TLR8/PTPRC/CST7/C1QA/ITGB2/AIF1	geneontology_Biological_Process	Down
GO:0002269	leukocyte activation involved in inflammatory response	1.94e-05	0.000142	0.000102	IFNG/TLR8/PTPRC/CST7/C1QA/ITGB2/AIF1	geneontology_Biological_Process	Down
GO:0043277	apoptotic cell clearance	2.22e-05	0.000162	0.000116	CD300LF/CCR2/RAC2/RHOH/MARCO/CCL2/C3	geneontology_Biological_Process	Down
GO:0002604	regulation of dendritic cell antigen processing and presentation	2.38e-05	0.000171	0.000122	CD74/FGL2/CCR7/CCL19	geneontology_Biological_Process	Down
GO:0033632	regulation of cell-cell adhesion mediated by integrin	2.38e-05	0.000171	0.000122	CCL5/CXCL13/CD3E/FERMT3	geneontology_Biological_Process	Down
GO:0035747	natural killer cell chemotaxis	2.38e-05	0.000171	0.000122	CCL4/CCL5/CCL7/CCL2	geneontology_Biological_Process	Down
GO:0045657	positive regulation of monocyte differentiation	2.38e-05	0.000171	0.000122	CD74/CD4/HLA-DRB1/CSF1	geneontology_Biological_Process	Down
GO:0097048	dendritic cell apoptotic process	2.38e-05	0.000171	0.000122	LILRB1/LGALS9/CCR7/CCL19	geneontology_Biological_Process	Down
GO:0098883	synapse pruning	2.38e-05	0.000171	0.000122	C1QB/C1QA/C1QC/C3	geneontology_Biological_Process	Down
GO:2000668	regulation of dendritic cell apoptotic process	2.38e-05	0.000171	0.000122	LILRB1/LGALS9/CCR7/CCL19	geneontology_Biological_Process	Down
GO:1903557	positive regulation of tumor necrosis factor superfamily cytokine production	2.53e-05	0.000181	0.000129	IFNG/CD2/FCER1G/PTAFR/PTPRC/SASH3/CCL19	geneontology_Biological_Process	Down
GO:1904894	positive regulation of receptor signaling pathway via STAT	2.73e-05	0.000195	0.000139	IFNG/CCL5/PARP14/PARP9/IL10RA/CD40/SOCS1/HCLS1/IL7R	geneontology_Biological_Process	Down
GO:0032069	regulation of nuclease activity	2.74e-05	0.000196	0.000139	GZMA/OASL/OAS2/OAS3/OAS1	geneontology_Biological_Process	Down
GO:0042454	ribonucleoside catabolic process	2.74e-05	0.000196	0.000139	APOBEC3G/APOBEC3H/APOBEC3A/ADA2/APOBEC3B	geneontology_Biological_Process	Down
GO:0042742	defense response to bacterium	2.77e-05	0.000197	0.00014	GBP4/CXCL13/CLEC4E/HAVCR2/FCER1G/SLAMF8/GNLY/LYZ/LTA/CD4/HLA-A/SPN/GBP2/IRF8/MPEG1/ISG15/ACP5/JCHAIN	geneontology_Biological_Process	Down
GO:0042554	superoxide anion generation	2.78e-05	0.000197	0.000141	CYBB/NCF1/NCF2/ITGB2/CLEC7A/ACP5	geneontology_Biological_Process	Down
GO:0050663	cytokine secretion	2.8e-05	0.000198	0.000141	IFNG/CLEC4E/LCP2/TLR8/CRTAM/SRGN/FOXP3/SOCS1	geneontology_Biological_Process	Down
GO:0050731	positive regulation of peptidyl-tyrosine phosphorylation	2.81e-05	0.000198	0.000141	IFNG/CCL5/FCGR1A/PARP14/CD74/CD3E/PARP9/CD4/PTPRC/NCF1/CD40/HCLS1/ICAM1	geneontology_Biological_Process	Down
GO:0038094	Fc-gamma receptor signaling pathway	2.95e-05	0.000208	0.000148	FCGR1A/CLEC4E/FCER1G/CD3G/FCGR3A/PTPRC/CD247/NCKAP1L/HCK/WAS/VAV1	geneontology_Biological_Process	Down
GO:0052126	movement in host environment	3.07e-05	0.000216	0.000154	CCR5/CD86/CD74/SLAMF1/TRIM22/CD4/HLA-DRB1/SELPLG/LGALS9/SIGLEC1/IFITM1/ICAM1	geneontology_Biological_Process	Down
GO:0032703	negative regulation of interleukin-2 production	3.46e-05	0.000241	0.000171	GBP1/TBX21/HAVCR2/FOXP3/PTPRC	geneontology_Biological_Process	Down
GO:0035458	cellular response to interferon-beta	3.46e-05	0.000241	0.000171	IRF1/STAT1/MNDA/PYHIN1/AIM2	geneontology_Biological_Process	Down
GO:0046135	pyrimidine nucleoside catabolic process	3.46e-05	0.000241	0.000171	APOBEC3G/APOBEC3H/APOBEC3A/TYMP/APOBEC3B	geneontology_Biological_Process	Down
GO:0050860	negative regulation of T cell receptor signaling pathway	3.46e-05	0.000241	0.000171	GBP1/SLA2/LILRB4/SH2D1A/UBASH3A	geneontology_Biological_Process	Down
GO:0002468	dendritic cell antigen processing and presentation	3.52e-05	0.000241	0.000172	CD74/FGL2/CCR7/CCL19	geneontology_Biological_Process	Down
GO:0002863	positive regulation of inflammatory response to antigenic stimulus	3.52e-05	0.000241	0.000172	FCER1G/LTA/CCR7/C3	geneontology_Biological_Process	Down
GO:0006216	cytidine catabolic process	3.52e-05	0.000241	0.000172	APOBEC3G/APOBEC3H/APOBEC3A/APOBEC3B	geneontology_Biological_Process	Down
GO:0009972	cytidine deamination	3.52e-05	0.000241	0.000172	APOBEC3G/APOBEC3H/APOBEC3A/APOBEC3B	geneontology_Biological_Process	Down
GO:0016554	cytidine to uridine editing	3.52e-05	0.000241	0.000172	APOBEC3G/APOBEC3H/APOBEC3A/APOBEC3B	geneontology_Biological_Process	Down
GO:0038110	interleukin-2-mediated signaling pathway	3.52e-05	0.000241	0.000172	IL2RB/IL2RG/IL2RA/JAK3	geneontology_Biological_Process	Down
GO:0043301	negative regulation of leukocyte degranulation	3.52e-05	0.000241	0.000172	CCR2/HLA-F/LGALS9/CD84	geneontology_Biological_Process	Down
GO:0046087	cytidine metabolic process	3.52e-05	0.000241	0.000172	APOBEC3G/APOBEC3H/APOBEC3A/APOBEC3B	geneontology_Biological_Process	Down
GO:0046596	regulation of viral entry into host cell	3.83e-05	0.000261	0.000186	CD74/TRIM22/CD4/HLA-DRB1/LGALS9/IFITM1	geneontology_Biological_Process	Down
GO:0002712	regulation of B cell mediated immunity	4.13e-05	0.00028	0.0002	TBX21/FCER1G/FOXP3/LTA/PTPRC/CD40/C3	geneontology_Biological_Process	Down
GO:0002889	regulation of immunoglobulin mediated immune response	4.13e-05	0.00028	0.0002	TBX21/FCER1G/FOXP3/LTA/PTPRC/CD40/C3	geneontology_Biological_Process	Down
GO:0150076	neuroinflammatory response	4.57e-05	0.00031	0.000221	IFNG/TLR8/PTPRC/CST7/C1QA/ITGB2/TNFRSF1B/AIF1	geneontology_Biological_Process	Down
GO:1903556	negative regulation of tumor necrosis factor superfamily cytokine production	4.65e-05	0.000314	0.000224	CD274/HAVCR2/FOXP3/SLAMF1/LGALS9/ACP5/ORM1	geneontology_Biological_Process	Down
GO:0050848	regulation of calcium-mediated signaling	4.86e-05	0.000328	0.000234	CCL4/GBP1/SLA2/PLEK/TRAT1/CD3E/CD4/ZAP70/TBC1D10C	geneontology_Biological_Process	Down
GO:0048302	regulation of isotype switching to IgG isotypes	5.02e-05	0.000336	0.00024	TBX21/FOXP3/PTPRC/CD40	geneontology_Biological_Process	Down
GO:0071352	cellular response to interleukin-2	5.02e-05	0.000336	0.00024	IL2RB/IL2RG/IL2RA/JAK3	geneontology_Biological_Process	Down
GO:0072683	T cell extravasation	5.02e-05	0.000336	0.00024	CCR2/ITGAL/CCL2/ICAM1	geneontology_Biological_Process	Down
GO:0002714	positive regulation of B cell mediated immunity	5.18e-05	0.000344	0.000245	TBX21/FCER1G/LTA/PTPRC/CD40/C3	geneontology_Biological_Process	Down
GO:0002891	positive regulation of immunoglobulin mediated immune response	5.18e-05	0.000344	0.000245	TBX21/FCER1G/LTA/PTPRC/CD40/C3	geneontology_Biological_Process	Down
GO:0050871	positive regulation of B cell activation	5.19e-05	0.000344	0.000245	TBX21/CD38/CD74/PTPRC/TNFSF13B/SASH3/CD27/NCKAP1L/CD40/CARD11/GPR183	geneontology_Biological_Process	Down
GO:1904892	regulation of receptor signaling pathway via STAT	5.19e-05	0.000344	0.000245	IFNG/CCL5/PARP14/PARP9/IL10RA/PTPRC/JAK3/CD40/SOCS1/HCLS1/IL7R	geneontology_Biological_Process	Down
GO:0042116	macrophage activation	5.26e-05	0.000348	0.000248	IFNG/HAVCR2/TLR8/CD74/PTPRC/CST7/C1QA/ITGB2/AIF1	geneontology_Biological_Process	Down
GO:0032647	regulation of interferon-alpha production	5.31e-05	0.000351	0.00025	STAT1/HAVCR2/TLR8/IFIH1/DDX58	geneontology_Biological_Process	Down
GO:0070838	divalent metal ion transport	5.4e-05	0.000356	0.000253	CXCL11/CCL4/FASLG/CXCL10/CCR5/CCL5/CXCL9/LILRB2/CCL8/LILRB1/CD4/PTPRC/LCK/CCR1/CD84/CCR7/PRKCB/CCL2/ICAM1/CCL19/MS4A1	geneontology_Biological_Process	Down
GO:0006911	phagocytosis	126/18866	5.51e-05	0.000362	0.000258	10	0.0314465
GO:0050707	regulation of cytokine secretion	5.82e-05	0.000382	0.000272	IFNG/CLEC4E/TLR8/CRTAM/SRGN/FOXP3/SOCS1	geneontology_Biological_Process	Down
GO:0002312	B cell activation involved in immune response	6.03e-05	0.000395	0.000281	TBX21/FOXP3/PTPRC/CD40/CD40LG/GPR183/BATF/POU2AF1	geneontology_Biological_Process	Down
GO:0002262	myeloid cell homeostasis	6.21e-05	0.000405	0.000289	STAT1/B2M/FCER1G/FOXP3/CCR2/NCKAP1L/JAK3/IKZF1/SPI1/HCLS1/ISG15	geneontology_Biological_Process	Down
GO:0043547	positive regulation of GTPase activity	6.47e-05	0.000421	0.0003	CCL4/CCL5/CCL8/CXCL13/XCL2/NCKAP1L/CCL7/VAV1/CD40/ARHGAP9/CCR7/CCL13/RASAL3/TAGAP/CCL2/TBC1D10C/CCL18/ICAM1/CCL19	geneontology_Biological_Process	Down
GO:0002347	response to tumor cell	6.48e-05	0.000421	0.0003	CD274/PRF1/HAVCR2/CRTAM/HLA-A	geneontology_Biological_Process	Down
GO:0061900	glial cell activation	6.5e-05	0.000421	0.0003	IFNG/TLR8/PTPRC/CST7/C1QA/ITGB2/AIF1	geneontology_Biological_Process	Down
GO:0072511	divalent inorganic cation transport	6.66e-05	0.00043	0.000307	CXCL11/CCL4/FASLG/CXCL10/CCR5/CCL5/CXCL9/LILRB2/CCL8/LILRB1/CD4/PTPRC/LCK/CCR1/CD84/CCR7/PRKCB/CCL2/ICAM1/CCL19/MS4A1	geneontology_Biological_Process	Down
GO:0051701	interaction with host	6.66e-05	0.00043	0.000307	CCR5/CD86/CD74/SLAMF1/TRIM22/CD4/HLA-DRB1/SELPLG/LGALS9/SIGLEC1/IFITM1/IFIT1/ICAM1	geneontology_Biological_Process	Down
GO:1901658	glycosyl compound catabolic process	6.88e-05	0.00044	0.000314	APOBEC3G/APOBEC3H/APOBEC3A/ADA2/TYMP/APOBEC3B	geneontology_Biological_Process	Down
GO:0002475	antigen processing and presentation via MHC class Ib	6.94e-05	0.00044	0.000314	B2M/TAP2/HLA-F/HLA-G	geneontology_Biological_Process	Down
GO:0035589	G protein-coupled purinergic nucleotide receptor signaling pathway	6.94e-05	0.00044	0.000314	GPR171/P2RY10/PTAFR/P2RY13	geneontology_Biological_Process	Down
GO:0045006	DNA deamination	6.94e-05	0.00044	0.000314	APOBEC3G/APOBEC3H/APOBEC3A/APOBEC3B	geneontology_Biological_Process	Down
GO:0046131	pyrimidine ribonucleoside metabolic process	6.94e-05	0.00044	0.000314	APOBEC3G/APOBEC3H/APOBEC3A/APOBEC3B	geneontology_Biological_Process	Down
GO:0046133	pyrimidine ribonucleoside catabolic process	6.94e-05	0.00044	0.000314	APOBEC3G/APOBEC3H/APOBEC3A/APOBEC3B	geneontology_Biological_Process	Down
GO:0048291	isotype switching to IgG isotypes	6.94e-05	0.00044	0.000314	TBX21/FOXP3/PTPRC/CD40	geneontology_Biological_Process	Down
GO:0070669	response to interleukin-2	6.94e-05	0.00044	0.000314	IL2RB/IL2RG/IL2RA/JAK3	geneontology_Biological_Process	Down
GO:0045576	mast cell activation	7.24e-05	0.000458	0.000327	LCP2/FCER1G/CD300LF/RAC2/LGALS9/RHOH/CD84	geneontology_Biological_Process	Down
GO:0060402	calcium ion transport into cytosol	7.83e-05	0.000493	0.000351	CXCL11/FASLG/CXCL10/CCR5/CXCL9/CD4/PTPRC/LCK/CCR7/CCL19/MS4A1	geneontology_Biological_Process	Down
GO:0002825	regulation of T-helper 1 type immune response	7.85e-05	0.000493	0.000351	IL12RB1/HAVCR2/CCR2/JAK3/CCL19	geneontology_Biological_Process	Down
GO:0032607	interferon-alpha production	7.85e-05	0.000493	0.000351	STAT1/HAVCR2/TLR8/IFIH1/DDX58	geneontology_Biological_Process	Down
GO:2000353	positive regulation of endothelial cell apoptotic process	7.85e-05	0.000493	0.000351	FASLG/CD40/CD40LG/CCL2/HLA-G	geneontology_Biological_Process	Down
GO:0002920	regulation of humoral immune response	9.27e-05	0.000579	0.000412	CXCL13/C1QB/LTA/PTPRC/C1QA/C1QC/C3AR1/CCR7/C1S/C3	geneontology_Biological_Process	Down
GO:0030101	natural killer cell activation	9.31e-05	0.000579	0.000412	ZNF683/CD2/SLAMF7/IL21R/HAVCR2/PTPRC/HLA-F/ITGB2	geneontology_Biological_Process	Down
GO:0002864	regulation of acute inflammatory response to antigenic stimulus	9.34e-05	0.000579	0.000412	FCER1G/PLA2G2D/CCR7/C3	geneontology_Biological_Process	Down
GO:0023035	CD40 signaling pathway	9.34e-05	0.000579	0.000412	CD86/SLAMF1/CD40/CD40LG	geneontology_Biological_Process	Down
GO:0043374	CD8-positive	15/18866	9.34e-05	0.000579	0.000412	4	0.0125786
GO:0050862	positive regulation of T cell receptor signaling pathway	9.34e-05	0.000579	0.000412	TRAT1/LCK/CCR7/CARD11	geneontology_Biological_Process	Down
GO:0050853	B cell receptor signaling pathway	9.87e-05	0.000609	0.000434	CD38/CTLA4/MNDA/PTPRC/ITK/LCK/NCKAP1L/PRKCB/CD79A/MS4A1	geneontology_Biological_Process	Down
GO:0099024	plasma membrane invagination	9.87e-05	0.000609	0.000434	FCGR1A/FCER1G/BIN2/NCKAP1L/RAC2/ITGB2/AIF1/RHOH/MARCO/C3	geneontology_Biological_Process	Down
GO:0052372	modulation by symbiont of entry into host	0.000102	0.000631	0.00045	CD74/TRIM22/CD4/HLA-DRB1/LGALS9/IFITM1	geneontology_Biological_Process	Down
GO:0031640	killing of cells of other organism	0.000109	0.00067	0.000478	IFNG/PRF1/GNLY/APOL1/LYZ/CCL13/CLEC7A	geneontology_Biological_Process	Down
GO:0045577	regulation of B cell differentiation	0.000112	0.000686	0.000489	SLAMF8/CD27/NCKAP1L/IKZF3/CARD11	geneontology_Biological_Process	Down
GO:0050690	regulation of defense response to virus by virus	0.000112	0.000686	0.000489	B2M/CD4/CD247/LCK/HCK	geneontology_Biological_Process	Down
GO:2000108	positive regulation of leukocyte apoptotic process	0.000112	0.000686	0.000489	CD274/CCL5/IDO1/PDCD1/LGALS9	geneontology_Biological_Process	Down
GO:0016445	somatic diversification of immunoglobulins	0.00012	0.000733	0.000522	TBX21/SAMHD1/FOXP3/PTPRC/CD40/CD40LG/BATF	geneontology_Biological_Process	Down
GO:0002830	positive regulation of type 2 immune response	0.000123	0.000744	0.00053	IDO1/CD86/CD74/RSAD2	geneontology_Biological_Process	Down
GO:0010820	positive regulation of T cell chemotaxis	0.000123	0.000744	0.00053	CCL5/CXCL13/XCL2/CCR2	geneontology_Biological_Process	Down
GO:0045869	negative regulation of single stranded viral RNA replication via double stranded DNA intermediate	0.000123	0.000744	0.00053	APOBEC3G/APOBEC3H/APOBEC3A/APOBEC3B	geneontology_Biological_Process	Down
GO:0007260	tyrosine phosphorylation of STAT protein	0.000129	0.00078	0.000556	IFNG/CCL5/PARP14/PARP9/JAK3/CD40/SOCS1/HCLS1	geneontology_Biological_Process	Down
GO:0061082	myeloid leukocyte cytokine production	0.000133	0.000802	0.000572	FCER1G/CD74/LILRB1/DDX58/HLA-G	geneontology_Biological_Process	Down
GO:0046427	positive regulation of receptor signaling pathway via JAK-STAT	0.000139	0.00084	0.000599	IFNG/CCL5/PARP14/PARP9/IL10RA/CD40/SOCS1/HCLS1	geneontology_Biological_Process	Down
GO:0002637	regulation of immunoglobulin production	0.000145	0.000874	0.000623	TBX21/FOXP3/PTPRC/SASH3/CD40/CD40LG/MZB1	geneontology_Biological_Process	Down
GO:0046425	regulation of receptor signaling pathway via JAK-STAT	0.00015	0.0009	0.000641	IFNG/CCL5/PARP14/PARP9/IL10RA/PTPRC/JAK3/CD40/SOCS1/HCLS1	geneontology_Biological_Process	Down
GO:0050858	negative regulation of antigen receptor-mediated signaling pathway	0.000156	0.000934	0.000665	GBP1/SLA2/LILRB4/SH2D1A/UBASH3A	geneontology_Biological_Process	Down
GO:2000515	negative regulation of CD4-positive	31/18866	0.000156	0.000934	0.000665	5	0.0157233
GO:0033631	cell-cell adhesion mediated by integrin	0.000158	0.000943	0.000672	CCL5/CXCL13/CD3E/FERMT3	geneontology_Biological_Process	Down
GO:0060263	regulation of respiratory burst	0.000158	0.000943	0.000672	SLAMF8/RAC2/CLEC7A/JCHAIN	geneontology_Biological_Process	Down
GO:0010324	membrane invagination	0.000159	0.000944	0.000673	FCGR1A/FCER1G/BIN2/NCKAP1L/RAC2/ITGB2/AIF1/RHOH/MARCO/C3	geneontology_Biological_Process	Down
GO:0034656	nucleobase-containing small molecule catabolic process	0.000166	0.000985	0.000702	APOBEC3G/APOBEC3H/APOBEC3A/ADA2/TYMP/APOBEC3B	geneontology_Biological_Process	Down
GO:0051209	release of sequestered calcium ion into cytosol	0.000176	0.00104	0.00074	CXCL11/FASLG/CXCL10/CCR5/CXCL9/PTPRC/LCK/CCR7/CCL19	geneontology_Biological_Process	Down
GO:0002431	Fc receptor mediated stimulatory signaling pathway	0.000178	0.00105	0.000749	FCGR1A/FCER1G/CD3G/FCGR3A/PTPRC/CD247/NCKAP1L/HCK/WAS/VAV1	geneontology_Biological_Process	Down
GO:0050869	negative regulation of B cell activation	0.000183	0.00108	0.000767	SAMSN1/CTLA4/MNDA/FOXP3/TBC1D10C	geneontology_Biological_Process	Down
GO:0032760	positive regulation of tumor necrosis factor production	0.000186	0.00109	0.00078	CD2/FCER1G/PTAFR/PTPRC/SASH3/CCL19	geneontology_Biological_Process	Down
GO:0051283	negative regulation of sequestering of calcium ion	0.000187	0.0011	0.000783	CXCL11/FASLG/CXCL10/CCR5/CXCL9/PTPRC/LCK/CCR7/CCL19	geneontology_Biological_Process	Down
GO:0033627	cell adhesion mediated by integrin	0.000191	0.00112	0.000797	CCL5/CXCL13/CD3E/NCKAP1L/ITGB2/FERMT3/ICAM1	geneontology_Biological_Process	Down
GO:0043011	myeloid dendritic cell differentiation	0.000201	0.00118	0.000837	BATF2/SPI1/IRF4/BATF	geneontology_Biological_Process	Down
GO:0043087	regulation of GTPase activity	0.000207	0.0012	0.000858	CCL4/CCL5/CCL8/CXCL13/XCL2/NCKAP1L/CCL7/VAV1/CD40/ARHGAP9/RHOH/CCR7/CCL13/RASAL3/TAGAP/CCL2/TBC1D10C/CCL18/ICAM1/CCL19	geneontology_Biological_Process	Down
GO:0002204	somatic recombination of immunoglobulin genes involved in immune response	0.000208	0.00121	0.00086	TBX21/FOXP3/PTPRC/CD40/CD40LG/BATF	geneontology_Biological_Process	Down
GO:0002208	somatic diversification of immunoglobulins involved in immune response	0.000208	0.00121	0.00086	TBX21/FOXP3/PTPRC/CD40/CD40LG/BATF	geneontology_Biological_Process	Down
GO:0045190	isotype switching	0.000208	0.00121	0.00086	TBX21/FOXP3/PTPRC/CD40/CD40LG/BATF	geneontology_Biological_Process	Down
GO:0009119	ribonucleoside metabolic process	0.000209	0.00121	0.00086	APOBEC3G/APOBEC3H/APOBEC3A/ADA2/GIMAP7/CARD11/APOBEC3B	geneontology_Biological_Process	Down
GO:0051282	regulation of sequestering of calcium ion	0.000212	0.00123	0.000874	CXCL11/FASLG/CXCL10/CCR5/CXCL9/PTPRC/LCK/CCR7/CCL19	geneontology_Biological_Process	Down
GO:0060401	cytosolic calcium ion transport	0.000225	0.0013	0.000924	CXCL11/FASLG/CXCL10/CCR5/CXCL9/CD4/PTPRC/LCK/CCR7/CCL19/MS4A1	geneontology_Biological_Process	Down
GO:0002888	positive regulation of myeloid leukocyte mediated immunity	0.000246	0.00141	0.00101	FCER1G/PTAFR/ITGB2/DDX58/C3	geneontology_Biological_Process	Down
GO:0002922	positive regulation of humoral immune response	0.000251	0.00143	0.00102	LTA/PTPRC/CCR7/C3	geneontology_Biological_Process	Down
GO:0045091	regulation of single stranded viral RNA replication via double stranded DNA intermediate	0.000251	0.00143	0.00102	APOBEC3G/APOBEC3H/APOBEC3A/APOBEC3B	geneontology_Biological_Process	Down
GO:0046629	gamma-delta T cell activation	0.000251	0.00143	0.00102	LILRB1/PTPRC/ITK/NCKAP1L	geneontology_Biological_Process	Down
GO:0098543	detection of other organism	0.000251	0.00143	0.00102	HLA-B/HLA-DRB1/HLA-A/CLEC7A	geneontology_Biological_Process	Down
GO:0150146	cell junction disassembly	0.000251	0.00143	0.00102	C1QB/C1QA/C1QC/C3	geneontology_Biological_Process	Down
GO:0030316	osteoclast differentiation	0.000252	0.00143	0.00102	IFNG/LILRB4/FCER1G/LILRB1/SNX10/CCR1/GPR183/CSF1	geneontology_Biological_Process	Down
GO:0051208	sequestering of calcium ion	0.000255	0.00145	0.00103	CXCL11/FASLG/CXCL10/CCR5/CXCL9/PTPRC/LCK/CCR7/CCL19	geneontology_Biological_Process	Down
GO:0002224	toll-like receptor signaling pathway	0.000261	0.00148	0.00105	IRF1/CTSS/HAVCR2/TLR8/CD300LF/RSAD2/ITGB2/BIRC3/CD40/IRF4	geneontology_Biological_Process	Down
GO:0050830	defense response to Gram-positive bacterium	0.00027	0.00153	0.00109	GBP4/HAVCR2/LYZ/LTA/HLA-A/GBP2/MPEG1/ACP5	geneontology_Biological_Process	Down
GO:0060338	regulation of type I interferon-mediated signaling pathway	0.000283	0.00159	0.00114	SAMHD1/NLRC5/ZBP1/USP18/MMP12	geneontology_Biological_Process	Down
GO:0032757	positive regulation of interleukin-8 production	0.000286	0.00161	0.00115	CD2/TLR8/CD74/LGALS9/DDX58/CLEC7A	geneontology_Biological_Process	Down
GO:0002726	positive regulation of T cell cytokine production	0.00031	0.00174	0.00124	B2M/HLA-A/SASH3/RSAD2	geneontology_Biological_Process	Down
GO:0032727	positive regulation of interferon-alpha production	0.00031	0.00174	0.00124	STAT1/TLR8/IFIH1/DDX58	geneontology_Biological_Process	Down
GO:0039692	single stranded viral RNA replication via double stranded DNA intermediate	0.00031	0.00174	0.00124	APOBEC3G/APOBEC3H/APOBEC3A/APOBEC3B	geneontology_Biological_Process	Down
GO:0032720	negative regulation of tumor necrosis factor production	0.000317	0.00177	0.00126	HAVCR2/FOXP3/SLAMF1/LGALS9/ACP5/ORM1	geneontology_Biological_Process	Down
GO:0002200	somatic diversification of immune receptors	0.000317	0.00177	0.00126	TBX21/SAMHD1/FOXP3/PTPRC/CD40/CD40LG/BATF	geneontology_Biological_Process	Down
GO:0006213	pyrimidine nucleoside metabolic process	0.000324	0.0018	0.00128	APOBEC3G/APOBEC3H/APOBEC3A/TYMP/APOBEC3B	geneontology_Biological_Process	Down
GO:0009595	detection of biotic stimulus	0.000324	0.0018	0.00128	CRTAM/HLA-B/HLA-DRB1/HLA-A/CLEC7A	geneontology_Biological_Process	Down
GO:0002576	platelet degranulation	0.000343	0.0019	0.00135	PLEK/FCER1G/SRGN/CTSW/FERMT3/LGALS3BP/SERPINA1/ORM2/ORM1	geneontology_Biological_Process	Down
GO:0016447	somatic recombination of immunoglobulin gene segments	0.00035	0.00194	0.00138	TBX21/FOXP3/PTPRC/CD40/CD40LG/BATF	geneontology_Biological_Process	Down
GO:0016553	base conversion or substitution editing	0.000378	0.00208	0.00148	APOBEC3G/APOBEC3H/APOBEC3A/APOBEC3B	geneontology_Biological_Process	Down
GO:0033630	positive regulation of cell adhesion mediated by integrin	0.000378	0.00208	0.00148	CCL5/CXCL13/CD3E/NCKAP1L	geneontology_Biological_Process	Down
GO:0009116	nucleoside metabolic process	0.000378	0.00208	0.00148	APOBEC3G/APOBEC3H/APOBEC3A/ADA2/TYMP/GIMAP7/CARD11/APOBEC3B	geneontology_Biological_Process	Down
GO:1905517	macrophage migration	0.000385	0.00212	0.00151	CCL5/SLAMF8/CCR2/C3AR1/CCL2/CSF1	geneontology_Biological_Process	Down
GO:0052548	regulation of endopeptidase activity	0.000439	0.00241	0.00172	FASLG/PSMB9/AIM2/LAMP3/CST7/LCK/PSMB8/CD27/BST2/LGALS9/BIRC3/CLEC7A/IFI6/SPOCK2/C3/TNFSF10/SERPINA1/RARRES1	geneontology_Biological_Process	Down
GO:0045655	regulation of monocyte differentiation	0.000456	0.0025	0.00178	CD74/CD4/HLA-DRB1/CSF1	geneontology_Biological_Process	Down
GO:0072529	pyrimidine-containing compound catabolic process	0.000474	0.00259	0.00185	APOBEC3G/APOBEC3H/APOBEC3A/TYMP/APOBEC3B	geneontology_Biological_Process	Down
GO:0002524	hypersensitivity	0.000521	0.00282	0.00201	FCER1G/CCR7/C3	geneontology_Biological_Process	Down
GO:0002887	negative regulation of myeloid leukocyte mediated immunity	0.000521	0.00282	0.00201	CCR2/LGALS9/CD84	geneontology_Biological_Process	Down
GO:0048304	positive regulation of isotype switching to IgG isotypes	0.000521	0.00282	0.00201	TBX21/PTPRC/CD40	geneontology_Biological_Process	Down
GO:0071104	response to interleukin-9	0.000521	0.00282	0.00201	STAT1/IL2RG/JAK3	geneontology_Biological_Process	Down
GO:2000425	regulation of apoptotic cell clearance	0.000521	0.00282	0.00201	CD300LF/CCL2/C3	geneontology_Biological_Process	Down
GO:0019730	antimicrobial humoral response	0.000533	0.00288	0.00205	CXCL11/CXCL10/CXCL9/CXCL13/GNLY/LYZ/HLA-A/CCL13/JCHAIN	geneontology_Biological_Process	Down
GO:1904996	positive regulation of leukocyte adhesion to vascular endothelial cell	0.000544	0.00294	0.00209	CCR2/PTAFR/ITGB2/ICAM1	geneontology_Biological_Process	Down
GO:1903902	positive regulation of viral life cycle	0.000557	0.003	0.00214	CCL5/CD74/CD4/HLA-DRB1/LGALS9/IFIT1	geneontology_Biological_Process	Down
GO:0002433	immune response-regulating cell surface receptor signaling pathway involved in phagocytosis	0.000592	0.00318	0.00226	FCGR1A/CD3G/FCGR3A/PTPRC/CD247/NCKAP1L/HCK/WAS/VAV1	geneontology_Biological_Process	Down
GO:0038096	Fc-gamma receptor signaling pathway involved in phagocytosis	0.000592	0.00318	0.00226	FCGR1A/CD3G/FCGR3A/PTPRC/CD247/NCKAP1L/HCK/WAS/VAV1	geneontology_Biological_Process	Down
GO:0038083	peptidyl-tyrosine autophosphorylation	0.000601	0.00322	0.00229	ITK/LCK/SLA/HCK/ZAP70	geneontology_Biological_Process	Down
GO:0034113	heterotypic cell-cell adhesion	0.000608	0.00325	0.00231	CD2/LILRB2/PTPRC/LCK/ITGB2/VCAM1	geneontology_Biological_Process	Down
GO:2000351	regulation of endothelial cell apoptotic process	0.000608	0.00325	0.00231	FASLG/CD40/CD40LG/CCL2/HLA-G/ICAM1	geneontology_Biological_Process	Down
GO:0042509	regulation of tyrosine phosphorylation of STAT protein	0.000623	0.00331	0.00236	IFNG/CCL5/PARP14/PARP9/CD40/SOCS1/HCLS1	geneontology_Biological_Process	Down
GO:0097553	calcium ion transmembrane import into cytosol	0.000623	0.00331	0.00236	CXCL11/FASLG/CXCL10/CCR5/CXCL9/PTPRC/LCK/CCR7/CCL19	geneontology_Biological_Process	Down
GO:0010528	regulation of transposition	0.000645	0.0034	0.00242	APOBEC3G/APOBEC3H/APOBEC3A/APOBEC3B	geneontology_Biological_Process	Down
GO:0010529	negative regulation of transposition	0.000645	0.0034	0.00242	APOBEC3G/APOBEC3H/APOBEC3A/APOBEC3B	geneontology_Biological_Process	Down
GO:0033622	integrin activation	0.000645	0.0034	0.00242	CXCL13/PLEK/FERMT3/MZB1	geneontology_Biological_Process	Down
GO:0098581	detection of external biotic stimulus	0.000645	0.0034	0.00242	HLA-B/HLA-DRB1/HLA-A/CLEC7A	geneontology_Biological_Process	Down
GO:1903306	negative regulation of regulated secretory pathway	0.000645	0.0034	0.00242	CCR2/HLA-F/LGALS9/CD84	geneontology_Biological_Process	Down
GO:0048246	macrophage chemotaxis	0.000673	0.00353	0.00252	CCL5/SLAMF8/C3AR1/CCL2/CSF1	geneontology_Biological_Process	Down
GO:1904037	positive regulation of epithelial cell apoptotic process	0.000673	0.00353	0.00252	FASLG/CD40/CD40LG/CCL2/HLA-G	geneontology_Biological_Process	Down
GO:0035457	cellular response to interferon-alpha	0.000708	0.0037	0.00264	IFIT3/PYHIN1/IFIT2	geneontology_Biological_Process	Down
GO:0046643	regulation of gamma-delta T cell activation	0.000708	0.0037	0.00264	LILRB1/PTPRC/NCKAP1L	geneontology_Biological_Process	Down
GO:0051712	positive regulation of killing of cells of other organism	0.000708	0.0037	0.00264	IFNG/PRF1/CLEC7A	geneontology_Biological_Process	Down
GO:0050850	positive regulation of calcium-mediated signaling	0.000751	0.00391	0.00279	CCL4/TRAT1/CD3E/CD4/ZAP70	geneontology_Biological_Process	Down
GO:0043302	positive regulation of leukocyte degranulation	0.000757	0.00394	0.0028	FCER1G/PTAFR/HLA-F/ITGB2	geneontology_Biological_Process	Down
GO:0046639	negative regulation of alpha-beta T cell differentiation	0.000757	0.00394	0.0028	TBX21/FOXP3/JAK3/SOCS1	geneontology_Biological_Process	Down
GO:2000116	regulation of cysteine-type endopeptidase activity	0.000779	0.00404	0.00288	FASLG/PSMB9/AIM2/LAMP3/CST7/LCK/CD27/LGALS9/BIRC3/CLEC7A/IFI6/TNFSF10	geneontology_Biological_Process	Down
GO:0002758	innate immune response-activating signal transduction	0.00083	0.0043	0.00306	PSMB9/CLEC4E/FCER1G/PSMB10/PSMB8/HCK/CARD11/CLEC10A	geneontology_Biological_Process	Down
GO:0033003	regulation of mast cell activation	0.000835	0.00432	0.00308	FCER1G/CD300LF/RAC2/LGALS9/CD84	geneontology_Biological_Process	Down
GO:0002562	somatic diversification of immune receptors via germline recombination within a single locus	0.00085	0.00438	0.00312	TBX21/FOXP3/PTPRC/CD40/CD40LG/BATF	geneontology_Biological_Process	Down
GO:0016444	somatic cell DNA recombination	0.00085	0.00438	0.00312	TBX21/FOXP3/PTPRC/CD40/CD40LG/BATF	geneontology_Biological_Process	Down
GO:0043491	protein kinase B signaling	0.000922	0.00474	0.00338	CCL5/ICOS/CD86/TRAT1/LCK/RAC2/VAV1/CD40/CCR7/HCLS1/CCL2/HLA-G/CCL19	geneontology_Biological_Process	Down
GO:0002639	positive regulation of immunoglobulin production	0.000927	0.00475	0.00338	TBX21/PTPRC/SASH3/CD40/MZB1	geneontology_Biological_Process	Down
GO:0045429	positive regulation of nitric oxide biosynthetic process	0.000927	0.00475	0.00338	IFNG/ITGB2/AIF1/CLEC7A/ICAM1	geneontology_Biological_Process	Down
GO:0001768	establishment of T cell polarity	0.000932	0.00475	0.00339	CRTAM/CCR7/CCL19	geneontology_Biological_Process	Down
GO:0002730	regulation of dendritic cell cytokine production	0.000932	0.00475	0.00339	BST2/JAK3/DDX58	geneontology_Biological_Process	Down
GO:0033004	negative regulation of mast cell activation	0.000932	0.00475	0.00339	CD300LF/LGALS9/CD84	geneontology_Biological_Process	Down
GO:0002532	production of molecular mediator involved in inflammatory response	0.000994	0.00504	0.00359	GBP5/IDO1/FCER1G/SLAMF8/CD96/CD6/CLEC7A	geneontology_Biological_Process	Down
GO:0032677	regulation of interleukin-8 production	0.000994	0.00504	0.00359	CD2/TLR8/CD74/PTPRC/LGALS9/DDX58/CLEC7A	geneontology_Biological_Process	Down
GO:0045428	regulation of nitric oxide biosynthetic process	0.000996	0.00504	0.00359	IFNG/ITGB2/AIF1/CLEC7A/ICAM1/ACP5	geneontology_Biological_Process	Down
GO:0072577	endothelial cell apoptotic process	0.000996	0.00504	0.00359	FASLG/CD40/CD40LG/CCL2/HLA-G/ICAM1	geneontology_Biological_Process	Down
GO:0052547	regulation of peptidase activity	0.000999	0.00505	0.0036	FASLG/PSMB9/AIM2/LAMP3/CST7/LCK/PSMB8/CD27/BST2/LGALS9/BIRC3/CLEC7A/IFI6/SPOCK2/C3/TNFSF10/SERPINA1/RARRES1	geneontology_Biological_Process	Down
GO:1904407	positive regulation of nitric oxide metabolic process	0.00103	0.00517	0.00369	IFNG/ITGB2/AIF1/CLEC7A/ICAM1	geneontology_Biological_Process	Down
GO:0030218	erythrocyte differentiation	0.00103	0.0052	0.00371	STAT1/B2M/NCKAP1L/JAK3/IKZF1/SPI1/HCLS1/ISG15	geneontology_Biological_Process	Down
GO:0051928	positive regulation of calcium ion transport	0.00109	0.00548	0.00391	CXCL11/CCL4/CXCL10/CCL5/CXCL9/CD4/CCR1/CCL2	geneontology_Biological_Process	Down
GO:0043270	positive regulation of ion transport	0.00112	0.00562	0.004	IFNG/CXCL11/CCL4/CXCL10/CCL5/CXCL9/CTSS/CCR2/CD4/PTAFR/ACSL5/CCR1/CCL2	geneontology_Biological_Process	Down
GO:0007157	heterophilic cell-cell adhesion via plasma membrane cell adhesion molecules	0.00113	0.00567	0.00404	CRTAM/ITGAL/CD6/VCAM1/ICAM1	geneontology_Biological_Process	Down
GO:0051651	maintenance of location in cell	0.00114	0.0057	0.00406	CXCL11/FASLG/CXCL10/CCR5/CXCL9/SRGN/CD4/PTPRC/LCK/CCR7/CCL19	geneontology_Biological_Process	Down
GO:0080111	DNA demethylation	0.00118	0.00588	0.00419	APOBEC3G/APOBEC3H/APOBEC3A/APOBEC3B	geneontology_Biological_Process	Down
GO:0001767	establishment of lymphocyte polarity	0.0012	0.00595	0.00424	CRTAM/CCR7/CCL19	geneontology_Biological_Process	Down
GO:0002371	dendritic cell cytokine production	0.0012	0.00595	0.00424	BST2/JAK3/DDX58	geneontology_Biological_Process	Down
GO:0060340	positive regulation of type I interferon-mediated signaling pathway	0.0012	0.00595	0.00424	NLRC5/ZBP1/MMP12	geneontology_Biological_Process	Down
GO:0032648	regulation of interferon-beta production	0.00125	0.00617	0.0044	IRF1/TLR8/LILRB1/IFIH1/DDX58	geneontology_Biological_Process	Down
GO:0033628	regulation of cell adhesion mediated by integrin	0.00125	0.00617	0.0044	CCL5/CXCL13/CD3E/NCKAP1L/FERMT3	geneontology_Biological_Process	Down
GO:0042531	positive regulation of tyrosine phosphorylation of STAT protein	0.00125	0.00617	0.0044	IFNG/CCL5/PARP14/PARP9/CD40/HCLS1	geneontology_Biological_Process	Down
GO:0051924	regulation of calcium ion transport	0.00127	0.00628	0.00448	CXCL11/CCL4/CXCL10/CCL5/CXCL9/LILRB2/LILRB1/CD4/CCR1/CD84/CCL2/ICAM1	geneontology_Biological_Process	Down
GO:0002455	humoral immune response mediated by circulating immunoglobulin	0.00128	0.00633	0.00451	C1QB/LTA/HLA-DRB1/PTPRC/C1QA/C1QC/HLA-DQB1/C1S/C3	geneontology_Biological_Process	Down
GO:0001782	B cell homeostasis	0.00135	0.00662	0.00472	CD74/FOXP3/TNFSF13B/NCKAP1L	geneontology_Biological_Process	Down
GO:0032196	transposition	0.00135	0.00662	0.00472	APOBEC3G/APOBEC3H/APOBEC3A/APOBEC3B	geneontology_Biological_Process	Down
GO:0006898	receptor-mediated endocytosis	0.00142	0.00698	0.00497	B2M/FCGR1A/FCER1G/LILRB1/APOL1/ITGB2/SIGLEC1/CD163/APOC1/MARCO/MX1/C3/JCHAIN/CCL19	geneontology_Biological_Process	Down
GO:0030168	platelet activation	0.00147	0.00718	0.00512	PLEK/LCP2/FCER1G/LCK/FERMT3/VAV1/CD40/CD40LG/PRKCB	geneontology_Biological_Process	Down
GO:0051048	negative regulation of secretion	0.00148	0.00723	0.00515	CD74/LILRB1/SRGN/FOXP3/CCR2/RSAD2/HLA-F/LGALS9/TNFRSF1B/CD84	geneontology_Biological_Process	Down
GO:0032608	interferon-beta production	0.0015	0.00729	0.0052	IRF1/TLR8/LILRB1/IFIH1/DDX58	geneontology_Biological_Process	Down
GO:0045646	regulation of erythrocyte differentiation	0.0015	0.00729	0.0052	STAT1/B2M/NCKAP1L/SPI1/ISG15	geneontology_Biological_Process	Down
GO:0010935	regulation of macrophage cytokine production	0.0015	0.00729	0.0052	CD74/LILRB1/HLA-G	geneontology_Biological_Process	Down
GO:0051709	regulation of killing of cells of other organism	0.0015	0.00729	0.0052	IFNG/PRF1/CLEC7A	geneontology_Biological_Process	Down
GO:0071361	cellular response to ethanol	0.0015	0.00729	0.0052	CYBB/CCL7/SPI1	geneontology_Biological_Process	Down
GO:0051092	positive regulation of NF-kappaB transcription factor activity	0.00153	0.00739	0.00527	AIM2/TRIM22/LGALS9/ITGB2/CD40/CD40LG/PRKCB/CARD11/ICAM1	geneontology_Biological_Process	Down
GO:0010758	regulation of macrophage chemotaxis	0.00154	0.00739	0.00527	CCL5/SLAMF8/C3AR1/CSF1	geneontology_Biological_Process	Down
GO:0032728	positive regulation of interferon-beta production	0.00154	0.00739	0.00527	IRF1/TLR8/IFIH1/DDX58	geneontology_Biological_Process	Down
GO:0038111	interleukin-7-mediated signaling pathway	0.00154	0.00739	0.00527	IL2RG/JAK3/SOCS1/IL7R	geneontology_Biological_Process	Down
GO:0006801	superoxide metabolic process	0.00155	0.00743	0.0053	CYBB/NCF1/NCF2/ITGB2/CLEC7A/ACP5	geneontology_Biological_Process	Down
GO:0032481	positive regulation of type I interferon production	0.00155	0.00743	0.0053	IRF1/STAT1/TLR8/ZBP1/IFIH1/DDX58	geneontology_Biological_Process	Down
GO:0034101	erythrocyte homeostasis	0.00156	0.00746	0.00532	STAT1/B2M/NCKAP1L/JAK3/IKZF1/SPI1/HCLS1/ISG15	geneontology_Biological_Process	Down
GO:1901657	glycosyl compound metabolic process	0.00156	0.00746	0.00532	APOBEC3G/APOBEC3H/APOBEC3A/ADA2/TYMP/GIMAP7/CARD11/APOBEC3B	geneontology_Biological_Process	Down
GO:0032637	interleukin-8 production	0.00161	0.00769	0.00548	CD2/TLR8/CD74/PTPRC/LGALS9/DDX58/CLEC7A	geneontology_Biological_Process	Down
GO:0061844	antimicrobial humoral immune response mediated by antimicrobial peptide	0.00166	0.00792	0.00564	CXCL11/CXCL10/CXCL9/CXCL13/GNLY/CCL13	geneontology_Biological_Process	Down
GO:0034767	positive regulation of ion transmembrane transport	0.00167	0.00796	0.00567	IFNG/CXCL11/CXCL10/CXCL9/CTSS/CCR2/PTAFR/ACSL5/CCL2	geneontology_Biological_Process	Down
GO:0039528	cytoplasmic pattern recognition receptor signaling pathway in response to virus	0.00174	0.00827	0.00589	IFIH1/DDX60/BIRC3/DDX58	geneontology_Biological_Process	Down
GO:1903305	regulation of regulated secretory pathway	0.00174	0.00828	0.0059	FCER1G/CCR2/PTAFR/HLA-F/RAC2/LGALS9/ITGB2/CD84/PRKCB	geneontology_Biological_Process	Down
GO:1901136	carbohydrate derivative catabolic process	0.00179	0.0085	0.00606	APOBEC3G/APOBEC3H/SAMHD1/APOBEC3A/ADA2/AOAH/TYMP/CHIT1/MMP12/APOBEC3B	geneontology_Biological_Process	Down
GO:0030852	regulation of granulocyte differentiation	0.00186	0.00875	0.00624	EVI2B/C1QC/HCLS1	geneontology_Biological_Process	Down
GO:0045346	regulation of MHC class II biosynthetic process	0.00186	0.00875	0.00624	IFNG/CIITA/SPI1	geneontology_Biological_Process	Down
GO:0060339	negative regulation of type I interferon-mediated signaling pathway	0.00186	0.00875	0.00624	SAMHD1/NLRC5/MMP12	geneontology_Biological_Process	Down
GO:0050728	negative regulation of inflammatory response	0.00186	0.00877	0.00625	SLAMF8/FOXP3/SIGLEC10/HLA-DRB1/PTPRC/CST7/IL2RA/TNFRSF1B/AOAH/ACP5	geneontology_Biological_Process	Down
GO:0043304	regulation of mast cell degranulation	0.00196	0.00921	0.00656	FCER1G/RAC2/LGALS9/CD84	geneontology_Biological_Process	Down
GO:0071353	cellular response to interleukin-4	0.00196	0.00921	0.00656	IL2RG/PARP14/CD300LF/JAK3	geneontology_Biological_Process	Down
GO:1903531	negative regulation of secretion by cell	0.00206	0.00966	0.00688	LILRB1/SRGN/FOXP3/CCR2/RSAD2/HLA-F/LGALS9/TNFRSF1B/CD84	geneontology_Biological_Process	Down
GO:0006809	nitric oxide biosynthetic process	0.00217	0.0101	0.00722	IFNG/ITGB2/AIF1/CLEC7A/ICAM1/ACP5	geneontology_Biological_Process	Down
GO:0033006	regulation of mast cell activation involved in immune response	0.0022	0.0103	0.00731	FCER1G/RAC2/LGALS9/CD84	geneontology_Biological_Process	Down
GO:0035590	purinergic nucleotide receptor signaling pathway	0.0022	0.0103	0.00731	GPR171/P2RY10/PTAFR/P2RY13	geneontology_Biological_Process	Down
GO:0045920	negative regulation of exocytosis	0.0022	0.0103	0.00731	CCR2/HLA-F/LGALS9/CD84	geneontology_Biological_Process	Down
GO:0002834	regulation of response to tumor cell	0.00226	0.0104	0.00741	CD274/HAVCR2/CRTAM	geneontology_Biological_Process	Down
GO:0002837	regulation of immune response to tumor cell	0.00226	0.0104	0.00741	CD274/HAVCR2/CRTAM	geneontology_Biological_Process	Down
GO:0010934	macrophage cytokine production	0.00226	0.0104	0.00741	CD74/LILRB1/HLA-G	geneontology_Biological_Process	Down
GO:0033033	negative regulation of myeloid cell apoptotic process	0.00226	0.0104	0.00741	CCR5/CCL5/FCER1G	geneontology_Biological_Process	Down
GO:0045342	MHC class II biosynthetic process	0.00226	0.0104	0.00741	IFNG/CIITA/SPI1	geneontology_Biological_Process	Down
GO:0051770	positive regulation of nitric-oxide synthase biosynthetic process	0.00226	0.0104	0.00741	IFNG/STAT1/CCL2	geneontology_Biological_Process	Down
GO:1900451	positive regulation of glutamate receptor signaling pathway	0.00226	0.0104	0.00741	IFNG/CCR2/CCL2	geneontology_Biological_Process	Down
GO:0001960	negative regulation of cytokine-mediated signaling pathway	0.00246	0.0113	0.00805	CCL5/SAMHD1/PARP14/NLRC5/PTPRC/MMP12	geneontology_Biological_Process	Down
GO:0030851	granulocyte differentiation	0.00247	0.0113	0.00805	EVI2B/C1QC/SPI1/HCLS1	geneontology_Biological_Process	Down
GO:0035510	DNA dealkylation	0.00247	0.0113	0.00805	APOBEC3G/APOBEC3H/APOBEC3A/APOBEC3B	geneontology_Biological_Process	Down
GO:0031529	ruffle organization	0.00249	0.0114	0.00813	PLEK/SNX10/AIF1/CCR7/ICAM1	geneontology_Biological_Process	Down
GO:0016045	detection of bacterium	0.00271	0.0123	0.00876	HLA-B/HLA-DRB1/HLA-A	geneontology_Biological_Process	Down
GO:0044764	multi-organism cellular process	0.00271	0.0123	0.00876	CCR5/CD4/SIGLEC1	geneontology_Biological_Process	Down
GO:0045623	negative regulation of T-helper cell differentiation	0.00271	0.0123	0.00876	TBX21/FOXP3/JAK3	geneontology_Biological_Process	Down
GO:0048535	lymph node development	0.00271	0.0123	0.00876	LTA/IL7R/LTB	geneontology_Biological_Process	Down
GO:0071360	cellular response to exogenous dsRNA	0.00271	0.0123	0.00876	IFIH1/DDX58/IFIT1	geneontology_Biological_Process	Down
GO:0006471	protein ADP-ribosylation	0.00275	0.0124	0.00885	IFNG/WARS1/PARP14/PARP9	geneontology_Biological_Process	Down
GO:0039694	viral RNA genome replication	0.00275	0.0124	0.00885	APOBEC3G/APOBEC3H/APOBEC3A/APOBEC3B	geneontology_Biological_Process	Down
GO:0070670	response to interleukin-4	0.00275	0.0124	0.00885	IL2RG/PARP14/CD300LF/JAK3	geneontology_Biological_Process	Down
GO:0046209	nitric oxide metabolic process	0.00296	0.0133	0.00951	IFNG/ITGB2/AIF1/CLEC7A/ICAM1/ACP5	geneontology_Biological_Process	Down
GO:0002223	stimulatory C-type lectin receptor signaling pathway	0.00305	0.0137	0.00979	PSMB9/CLEC4E/FCER1G/PSMB10/PSMB8/CARD11/CLEC10A	geneontology_Biological_Process	Down
GO:0034764	positive regulation of transmembrane transport	0.00307	0.0138	0.00986	IFNG/CXCL11/CXCL10/CXCL9/CTSS/CCR2/PTAFR/ACSL5/CCL2/C3	geneontology_Biological_Process	Down
GO:0072527	pyrimidine-containing compound metabolic process	0.00314	0.0141	0.01	APOBEC3G/APOBEC3H/APOBEC3A/CMPK2/TYMP/APOBEC3B	geneontology_Biological_Process	Down
GO:0031663	lipopolysaccharide-mediated signaling pathway	0.00314	0.0141	0.01	CCL5/PTAFR/HCK/CD6/CCL2	geneontology_Biological_Process	Down
GO:0031589	cell-substrate adhesion	0.00325	0.0146	0.0104	GBP1/CD3E/CD96/ITGAL/RAC2/ITGB2/FERMT3/CCR7/SIGLEC1/VCAM1/CSF1/SPOCK2/EGFL6/MMP12	geneontology_Biological_Process	Down
GO:0051897	positive regulation of protein kinase B signaling	0.0033	0.0147	0.0105	ICOS/CD86/TRAT1/LCK/RAC2/VAV1/CCR7/HCLS1/CCL19	geneontology_Biological_Process	Down
GO:0045191	regulation of isotype switching	0.00337	0.015	0.0107	TBX21/FOXP3/PTPRC/CD40	geneontology_Biological_Process	Down
GO:0097242	amyloid-beta clearance	0.00337	0.015	0.0107	IFNG/ITGB2/MARCO/C3	geneontology_Biological_Process	Down
GO:1904994	regulation of leukocyte adhesion to vascular endothelial cell	0.00337	0.015	0.0107	CCR2/PTAFR/ITGB2/ICAM1	geneontology_Biological_Process	Down
GO:2000273	positive regulation of signaling receptor activity	0.00337	0.015	0.0107	IFNG/CCR2/NCF1/CCL2	geneontology_Biological_Process	Down
GO:1903428	positive regulation of reactive oxygen species biosynthetic process	0.00338	0.015	0.0107	IFNG/ITGB2/AIF1/CLEC7A/ICAM1	geneontology_Biological_Process	Down
GO:0060761	negative regulation of response to cytokine stimulus	0.00352	0.0156	0.0111	CCL5/SAMHD1/PARP14/NLRC5/PTPRC/MMP12	geneontology_Biological_Process	Down
GO:2001057	reactive nitrogen species metabolic process	0.00352	0.0156	0.0111	IFNG/ITGB2/AIF1/CLEC7A/ICAM1/ACP5	geneontology_Biological_Process	Down
GO:0002220	innate immune response activating cell surface receptor signaling pathway	0.00353	0.0156	0.0111	PSMB9/CLEC4E/FCER1G/PSMB10/PSMB8/CARD11/CLEC10A	geneontology_Biological_Process	Down
GO:0051051	negative regulation of transport	0.00359	0.0158	0.0113	LILRB2/TRAT1/CD74/CD300LF/LILRB1/SRGN/FOXP3/CCR2/RSAD2/HLA-F/BST2/LGALS9/TNFRSF1B/CD84/PRKCB/APOC1/ICAM1	geneontology_Biological_Process	Down
GO:0072593	reactive oxygen species metabolic process	0.00371	0.0163	0.0116	IFNG/CYBB/NCF1/NCF2/RAC2/ITGB2/AIF1/VAV1/CLEC7A/ICAM1/IFI6/ACP5	geneontology_Biological_Process	Down
GO:0030224	monocyte differentiation	0.00372	0.0163	0.0117	CD74/CD4/HLA-DRB1/CSF1	geneontology_Biological_Process	Down
GO:1903131	mononuclear cell differentiation	0.00372	0.0163	0.0117	CD74/CD4/HLA-DRB1/CSF1	geneontology_Biological_Process	Down
GO:0010759	positive regulation of macrophage chemotaxis	0.00376	0.0164	0.0117	CCL5/C3AR1/CSF1	geneontology_Biological_Process	Down
GO:0045063	T-helper 1 cell differentiation	0.00376	0.0164	0.0117	SPN/JAK3/CCL19	geneontology_Biological_Process	Down
GO:0150079	negative regulation of neuroinflammatory response	0.00376	0.0164	0.0117	PTPRC/CST7/TNFRSF1B	geneontology_Biological_Process	Down
GO:1903975	regulation of glial cell migration	0.00376	0.0164	0.0117	CCR2/GPR183/CSF1	geneontology_Biological_Process	Down
GO:2000319	regulation of T-helper 17 cell differentiation	0.00376	0.0164	0.0117	TBX21/IL12RB1/FOXP3	geneontology_Biological_Process	Down
GO:0010518	positive regulation of phospholipase activity	0.00389	0.0169	0.0121	CCL5/CD86/PTAFR/ITK/S1PR4	geneontology_Biological_Process	Down
GO:0032660	regulation of interleukin-17 production	0.00409	0.0178	0.0127	IFNG/SLAMF6/FOXP3/NCKAP1L	geneontology_Biological_Process	Down
GO:0038061	NIK/NF-kappaB signaling	0.0041	0.0178	0.0127	CD86/PSMB9/HAVCR2/PSMB10/PSMB8/CD27/LGALS9/BIRC3/CCL19	geneontology_Biological_Process	Down
GO:0002827	positive regulation of T-helper 1 type immune response	0.00437	0.0189	0.0135	IL12RB1/CCR2/CCL19	geneontology_Biological_Process	Down
GO:0051767	nitric-oxide synthase biosynthetic process	0.00437	0.0189	0.0135	IFNG/STAT1/CCL2	geneontology_Biological_Process	Down
GO:0051769	regulation of nitric-oxide synthase biosynthetic process	0.00437	0.0189	0.0135	IFNG/STAT1/CCL2	geneontology_Biological_Process	Down
GO:0031334	positive regulation of protein-containing complex assembly	0.00439	0.0189	0.0135	GBP5/IFNG/WARS1/CXCL13/PLEK/NCKAP1L/HCK/WAS/CCR7/CLEC7A/ICAM1	geneontology_Biological_Process	Down
GO:0017157	regulation of exocytosis	0.00455	0.0196	0.014	IFNG/FCER1G/CCR2/PTAFR/HLA-F/RAC2/LGALS9/ITGB2/CD84/PRKCB	geneontology_Biological_Process	Down
GO:0051090	regulation of DNA-binding transcription factor activity	0.0047	0.0202	0.0144	HAVCR2/NLRC5/AIM2/FOXP3/EOMES/TRIM22/LGALS9/ITGB2/HCK/CD40/CD40LG/DDX58/HCLS1/PRKCB/CARD11/ICAM1	geneontology_Biological_Process	Down
GO:0008360	regulation of cell shape	0.00503	0.0215	0.0154	CCL7/RAC2/ITGB2/HCK/RHOH/CCL13/CCL2/ICAM1	geneontology_Biological_Process	Down
GO:0002693	positive regulation of cellular extravasation	0.00504	0.0215	0.0154	CCR2/PTAFR/ICAM1	geneontology_Biological_Process	Down
GO:0043371	negative regulation of CD4-positive	21/18866	0.00504	0.0215	0.0154	3	0.00943396
GO:0048305	immunoglobulin secretion	0.00504	0.0215	0.0154	TNFSF13B/CD40/CD40LG	geneontology_Biological_Process	Down
GO:0032715	negative regulation of interleukin-6 production	0.00509	0.0217	0.0155	HAVCR2/FOXP3/SLAMF1/NCKAP1L/ORM1	geneontology_Biological_Process	Down
GO:1904035	regulation of epithelial cell apoptotic process	0.00515	0.022	0.0157	FASLG/CD40/CD40LG/CCL2/HLA-G/ICAM1	geneontology_Biological_Process	Down
GO:0098760	response to interleukin-7	0.00536	0.0228	0.0162	IL2RG/JAK3/SOCS1/IL7R	geneontology_Biological_Process	Down
GO:0098761	cellular response to interleukin-7	0.00536	0.0228	0.0162	IL2RG/JAK3/SOCS1/IL7R	geneontology_Biological_Process	Down
GO:0009306	protein secretion	0.00543	0.023	0.0164	IFNG/CCL5/CD38/CLEC4E/PLEK/LCP2/TLR8/CRTAM/SRGN/FOXP3/HLA-DRB1/TNFSF13B/RSAD2/CD40/CD40LG/SOCS1	geneontology_Biological_Process	Down
GO:0045670	regulation of osteoclast differentiation	0.00543	0.023	0.0164	IFNG/LILRB4/LILRB1/CCR1/CSF1	geneontology_Biological_Process	Down
GO:0002791	regulation of peptide secretion	0.00547	0.0232	0.0165	IFNG/CCL5/CD38/CLEC4E/TLR8/CRTAM/CD74/SRGN/FOXP3/HLA-DRB1/RSAD2/CD40/CD40LG/SOCS1	geneontology_Biological_Process	Down
GO:0035592	establishment of protein localization to extracellular region	0.00554	0.0234	0.0167	IFNG/CCL5/CD38/CLEC4E/PLEK/LCP2/TLR8/CRTAM/SRGN/FOXP3/HLA-DRB1/TNFSF13B/RSAD2/CD40/CD40LG/SOCS1	geneontology_Biological_Process	Down
GO:0006925	inflammatory cell apoptotic process	0.00576	0.0241	0.0172	FASLG/CCR5/CCL5	geneontology_Biological_Process	Down
GO:0010499	proteasomal ubiquitin-independent protein catabolic process	0.00576	0.0241	0.0172	PSMB9/PSMB10/PSMB8	geneontology_Biological_Process	Down
GO:0032700	negative regulation of interleukin-17 production	0.00576	0.0241	0.0172	IFNG/FOXP3/NCKAP1L	geneontology_Biological_Process	Down
GO:0032928	regulation of superoxide anion generation	0.00576	0.0241	0.0172	ITGB2/CLEC7A/ACP5	geneontology_Biological_Process	Down
GO:0045624	positive regulation of T-helper cell differentiation	0.00576	0.0241	0.0172	CD86/IL12RB1/CCL19	geneontology_Biological_Process	Down
GO:0071359	cellular response to dsRNA	0.00576	0.0241	0.0172	IFIH1/DDX58/IFIT1	geneontology_Biological_Process	Down
GO:1901739	regulation of myoblast fusion	0.00576	0.0241	0.0172	CXCL10/CXCL9/CD53	geneontology_Biological_Process	Down
GO:2000316	regulation of T-helper 17 type immune response	0.00576	0.0241	0.0172	TBX21/IL12RB1/FOXP3	geneontology_Biological_Process	Down
GO:0007160	cell-matrix adhesion	0.00581	0.0242	0.0173	CD3E/CD96/ITGAL/ITGB2/FERMT3/CCR7/SIGLEC1/VCAM1/CSF1/MMP12	geneontology_Biological_Process	Down
GO:0097191	extrinsic apoptotic signaling pathway	0.00581	0.0242	0.0173	IFNG/FASLG/PTPRC/BCL2A1/CD27/TNFRSF1B/IFI27/ICAM1/IFI6/TNFSF10	geneontology_Biological_Process	Down
GO:1903409	reactive oxygen species biosynthetic process	0.00603	0.0251	0.0179	IFNG/CYBB/ITGB2/AIF1/CLEC7A/ICAM1/ACP5	geneontology_Biological_Process	Down
GO:0048010	vascular endothelial growth factor receptor signaling pathway	0.0063	0.0262	0.0187	CYBB/NCF1/NCKAP1L/NCF2/VAV1/PRKCB	geneontology_Biological_Process	Down
GO:0051091	positive regulation of DNA-binding transcription factor activity	0.00631	0.0262	0.0187	AIM2/TRIM22/LGALS9/ITGB2/CD40/CD40LG/DDX58/HCLS1/PRKCB/CARD11/ICAM1	geneontology_Biological_Process	Down
GO:0032620	interleukin-17 production	0.00633	0.0262	0.0187	IFNG/SLAMF6/FOXP3/NCKAP1L	geneontology_Biological_Process	Down
GO:1905521	regulation of macrophage migration	0.00633	0.0262	0.0187	CCL5/SLAMF8/C3AR1/CSF1	geneontology_Biological_Process	Down
GO:0071692	protein localization to extracellular region	0.00636	0.0263	0.0187	IFNG/CCL5/CD38/CLEC4E/PLEK/LCP2/TLR8/CRTAM/SRGN/FOXP3/HLA-DRB1/TNFSF13B/RSAD2/CD40/CD40LG/SOCS1	geneontology_Biological_Process	Down
GO:0002534	cytokine production involved in inflammatory response	0.00653	0.0269	0.0192	GBP5/IDO1/CD96/CD6/CLEC7A	geneontology_Biological_Process	Down
GO:0045649	regulation of macrophage differentiation	0.00654	0.0269	0.0192	C1QC/HCLS1/CSF1	geneontology_Biological_Process	Down
GO:1900017	positive regulation of cytokine production involved in inflammatory response	0.00654	0.0269	0.0192	GBP5/CD6/CLEC7A	geneontology_Biological_Process	Down
GO:0062207	regulation of pattern recognition receptor signaling pathway	0.00661	0.0272	0.0194	IRF1/CD300LF/RSAD2/DDX60/BIRC3/IRF4	geneontology_Biological_Process	Down
GO:0032722	positive regulation of chemokine production	0.00685	0.0281	0.02	HAVCR2/CD74/LGALS9/CLEC7A	geneontology_Biological_Process	Down
GO:0045911	positive regulation of DNA recombination	0.00685	0.0281	0.02	TBX21/PTPRC/WAS/CD40	geneontology_Biological_Process	Down
GO:0050708	regulation of protein secretion	0.00701	0.0287	0.0204	IFNG/CCL5/CD38/CLEC4E/TLR8/CRTAM/SRGN/FOXP3/HLA-DRB1/RSAD2/CD40/CD40LG/SOCS1	geneontology_Biological_Process	Down
GO:0060191	regulation of lipase activity	0.00727	0.0297	0.0212	CCL5/CD86/PTAFR/ITK/APOC1/S1PR4	geneontology_Biological_Process	Down
GO:0010863	positive regulation of phospholipase C activity	0.00741	0.0302	0.0216	CD86/PTAFR/ITK/S1PR4	geneontology_Biological_Process	Down
GO:0010959	regulation of metal ion transport	0.00759	0.0309	0.022	IFNG/CXCL11/CCL4/CXCL10/CCL5/CXCL9/B2M/LILRB2/LILRB1/CD4/CCR1/CD84/CCL2/ICAM1	geneontology_Biological_Process	Down
GO:0010517	regulation of phospholipase activity	0.00778	0.0317	0.0226	CCL5/CD86/PTAFR/ITK/S1PR4	geneontology_Biological_Process	Down
GO:0006953	acute-phase response	0.00799	0.0324	0.0231	CD163/SERPINA1/ORM2/ORM1	geneontology_Biological_Process	Down
GO:0043303	mast cell degranulation	0.00799	0.0324	0.0231	FCER1G/RAC2/LGALS9/CD84	geneontology_Biological_Process	Down
GO:0038095	Fc-epsilon receptor signaling pathway	0.00804	0.0326	0.0232	PSMB9/LCP2/FCER1G/PSMB10/ITK/PSMB8/VAV1/CARD11	geneontology_Biological_Process	Down
GO:0034121	regulation of toll-like receptor signaling pathway	0.00823	0.0333	0.0237	IRF1/CD300LF/RSAD2/BIRC3/IRF4	geneontology_Biological_Process	Down
GO:0034162	toll-like receptor 9 signaling pathway	0.00829	0.0335	0.0239	HAVCR2/TLR8/RSAD2	geneontology_Biological_Process	Down
GO:0039529	RIG-I signaling pathway	0.00829	0.0335	0.0239	DDX60/BIRC3/DDX58	geneontology_Biological_Process	Down
GO:0002279	mast cell activation involved in immune response	0.00861	0.0346	0.0247	FCER1G/RAC2/LGALS9/CD84	geneontology_Biological_Process	Down
GO:1900274	regulation of phospholipase C activity	0.00861	0.0346	0.0247	CD86/PTAFR/ITK/S1PR4	geneontology_Biological_Process	Down
GO:0002244	hematopoietic progenitor cell differentiation	0.00889	0.0357	0.0255	PSMB9/PLEK/PSMB10/PTPRC/PSMB8/SPI1/HERC6/BATF	geneontology_Biological_Process	Down
GO:0060193	positive regulation of lipase activity	0.00919	0.0369	0.0263	CCL5/CD86/PTAFR/ITK/S1PR4	geneontology_Biological_Process	Down
GO:0051235	maintenance of location	0.00919	0.0369	0.0263	CXCL11/FASLG/CXCL10/CCR5/CXCL9/SRGN/CD4/PTPRC/LCK/CCR7/C3/CCL19	geneontology_Biological_Process	Down
GO:0002448	mast cell mediated immunity	0.00925	0.037	0.0263	FCER1G/RAC2/LGALS9/CD84	geneontology_Biological_Process	Down
GO:0002673	regulation of acute inflammatory response	0.00925	0.037	0.0263	FCER1G/PLA2G2D/CCR7/C3	geneontology_Biological_Process	Down
GO:1905523	positive regulation of macrophage migration	0.00926	0.037	0.0263	CCL5/C3AR1/CSF1	geneontology_Biological_Process	Down
GO:0000018	regulation of DNA recombination	0.00954	0.038	0.0271	TBX21/FOXP3/PTPRC/WAS/CD40/IL7R	geneontology_Biological_Process	Down
GO:0048524	positive regulation of viral process	0.00954	0.038	0.0271	CCL5/CD74/CD4/HLA-DRB1/LGALS9/IFIT1	geneontology_Biological_Process	Down
GO:1903426	regulation of reactive oxygen species biosynthetic process	0.00954	0.038	0.0271	IFNG/ITGB2/AIF1/CLEC7A/ICAM1/ACP5	geneontology_Biological_Process	Down
GO:0009308	amine metabolic process	0.00967	0.0384	0.0274	IDO1/PSMB9/SLC7A7/PSMB10/PSMB8/ITGB2/VCAM1	geneontology_Biological_Process	Down
GO:0045672	positive regulation of osteoclast differentiation	0.0103	0.0408	0.0291	IFNG/CCR1/CSF1	geneontology_Biological_Process	Down
GO:0071354	cellular response to interleukin-6	0.0106	0.0421	0.03	STAT1/SELPLG/SPI1/ICAM1	geneontology_Biological_Process	Down
GO:0043281	regulation of cysteine-type endopeptidase activity involved in apoptotic process	0.0109	0.0433	0.0309	FASLG/LAMP3/LCK/CD27/LGALS9/BIRC3/CLEC7A/IFI6/TNFSF10	geneontology_Biological_Process	Down
GO:0051896	regulation of protein kinase B signaling	0.011	0.0434	0.0309	ICOS/CD86/TRAT1/LCK/RAC2/VAV1/CCR7/HCLS1/HLA-G/CCL19	geneontology_Biological_Process	Down
GO:0009988	cell-cell recognition	0.0113	0.0446	0.0318	PRF1/HAVCR2/CD6/CCR7/CCL19	geneontology_Biological_Process	Down
GO:1900182	positive regulation of protein localization to nucleus	0.0113	0.0446	0.0318	IFNG/PYHIN1/PARP9/DTX3L/HCLS1	geneontology_Biological_Process	Down
GO:1901224	positive regulation of NIK/NF-kappaB signaling	0.0113	0.0446	0.0318	CD86/HAVCR2/CD27/LGALS9/CCL19	geneontology_Biological_Process	Down
GO:0002335	mature B cell differentiation	0.0114	0.0446	0.0318	SLAMF8/GPR183/POU2AF1	geneontology_Biological_Process	Down
GO:0045830	positive regulation of isotype switching	0.0114	0.0446	0.0318	TBX21/PTPRC/CD40	geneontology_Biological_Process	Down
GO:0001865	NK T cell differentiation	0.0117	0.0452	0.0322	ZNF683/ITK	geneontology_Biological_Process	Down
GO:0032815	negative regulation of natural killer cell activation	0.0117	0.0452	0.0322	HAVCR2/HLA-F	geneontology_Biological_Process	Down
GO:0034154	toll-like receptor 7 signaling pathway	0.0117	0.0452	0.0322	HAVCR2/RSAD2	geneontology_Biological_Process	Down
GO:0039530	MDA-5 signaling pathway	0.0117	0.0452	0.0322	IFIH1/DDX60	geneontology_Biological_Process	Down
GO:0043380	regulation of memory T cell differentiation	0.0117	0.0452	0.0322	IL12RB1/FGL2	geneontology_Biological_Process	Down
GO:0045348	positive regulation of MHC class II biosynthetic process	0.0117	0.0452	0.0322	IFNG/CIITA	geneontology_Biological_Process	Down
GO:0045625	regulation of T-helper 1 cell differentiation	0.0117	0.0452	0.0322	JAK3/CCL19	geneontology_Biological_Process	Down
GO:2000109	regulation of macrophage apoptotic process	0.0117	0.0452	0.0322	CCR5/CCL5	geneontology_Biological_Process	Down
GO:2000320	negative regulation of T-helper 17 cell differentiation	0.0117	0.0452	0.0322	TBX21/FOXP3	geneontology_Biological_Process	Down
GO:0033238	regulation of cellular amine metabolic process	0.0119	0.0461	0.0329	PSMB9/SLC7A7/PSMB10/PSMB8/ITGB2	geneontology_Biological_Process	Down
GO:0035821	modulation of process of other organism	0.0123	0.0475	0.0339	CCL4/CCL5/CCL8/CD4/IFI27/MPEG1	geneontology_Biological_Process	Down
GO:1904064	positive regulation of cation transmembrane transport	0.0124	0.048	0.0342	IFNG/CXCL11/CXCL10/CXCL9/CTSS/CCR2/CCL2	geneontology_Biological_Process	Down
GO:0010951	negative regulation of endopeptidase activity	0.0125	0.0481	0.0343	LAMP3/CST7/CD27/BST2/BIRC3/IFI6/SPOCK2/C3/SERPINA1/RARRES1	geneontology_Biological_Process	Down
GO:0033032	regulation of myeloid cell apoptotic process	0.0125	0.0482	0.0344	CCR5/CCL5/FCER1G	geneontology_Biological_Process	Down
GO:0048873	homeostasis of number of cells within a tissue	0.0125	0.0482	0.0344	CCR2/SASH3/CSF1	geneontology_Biological_Process	Down
GO:0007163	establishment or maintenance of cell polarity	0.0126	0.0483	0.0344	CCL4/CD3G/CRTAM/SPN/NCKAP1L/RAC2/RHOH/CCR7/CCL19	geneontology_Biological_Process	Down
GO:0010524	positive regulation of calcium ion transport into cytosol	0.0129	0.0496	0.0354	CXCL11/CXCL10/CXCL9/CD4	geneontology_Biological_Process	Down
GO:0030449	regulation of complement activation	0.0133	0.051	0.0363	C1QB/C1QA/C1QC/C3AR1/C1S/C3	geneontology_Biological_Process	Down
GO:0001894	tissue homeostasis	0.0134	0.0514	0.0366	B2M/CD38/SNX10/CCR2/LYZ/SASH3/RAC2/CSF1/ACP5/JCHAIN	geneontology_Biological_Process	Down
GO:0035666	TRIF-dependent toll-like receptor signaling pathway	0.0138	0.0524	0.0374	CD300LF/BIRC3/CD40	geneontology_Biological_Process	Down
GO:0060142	regulation of syncytium formation by plasma membrane fusion	0.0138	0.0524	0.0374	CXCL10/CXCL9/CD53	geneontology_Biological_Process	Down
GO:0008347	glial cell migration	0.0138	0.0524	0.0374	CCR2/CCL2/GPR183/CSF1	geneontology_Biological_Process	Down
GO:0070741	response to interleukin-6	0.0138	0.0524	0.0374	STAT1/SELPLG/SPI1/ICAM1	geneontology_Biological_Process	Down
GO:0007596	blood coagulation	0.0139	0.053	0.0377	IRF1/PLEK/LCP2/FCER1G/LCK/FERMT3/WAS/VAV1/CD40/CD40LG/PRKCB/SERPINA1	geneontology_Biological_Process	Down
GO:0001820	serotonin secretion	0.0141	0.053	0.0377	FCER1G/LILRB1	geneontology_Biological_Process	Down
GO:0043379	memory T cell differentiation	0.0141	0.053	0.0377	IL12RB1/FGL2	geneontology_Biological_Process	Down
GO:0044803	multi-organism membrane organization	0.0141	0.053	0.0377	CCR5/CD4	geneontology_Biological_Process	Down
GO:0046642	negative regulation of alpha-beta T cell proliferation	0.0141	0.053	0.0377	CD274/LGALS9	geneontology_Biological_Process	Down
GO:0070106	interleukin-27-mediated signaling pathway	0.0141	0.053	0.0377	STAT1/EBI3	geneontology_Biological_Process	Down
GO:0070757	interleukin-35-mediated signaling pathway	0.0141	0.053	0.0377	STAT1/EBI3	geneontology_Biological_Process	Down
GO:0090715	immunological memory formation process	0.0141	0.053	0.0377	IL12RB1/FGL2	geneontology_Biological_Process	Down
GO:2000317	negative regulation of T-helper 17 type immune response	0.0141	0.053	0.0377	TBX21/FOXP3	geneontology_Biological_Process	Down
GO:2000551	regulation of T-helper 2 cell cytokine production	0.0141	0.053	0.0377	TBX21/RSAD2	geneontology_Biological_Process	Down
GO:1904019	epithelial cell apoptotic process	0.0144	0.054	0.0385	FASLG/CD40/CD40LG/CCL2/HLA-G/ICAM1	geneontology_Biological_Process	Down
GO:0050732	negative regulation of peptidyl-tyrosine phosphorylation	0.0146	0.0548	0.0391	SAMSN1/PARP14/PTPRC/SOCS1	geneontology_Biological_Process	Down
GO:1903307	positive regulation of regulated secretory pathway	0.0146	0.0548	0.0391	FCER1G/PTAFR/HLA-F/ITGB2	geneontology_Biological_Process	Down
GO:0051346	negative regulation of hydrolase activity	0.0148	0.0552	0.0393	GZMA/LAMP3/CST7/CD27/NCKAP1L/BST2/BIRC3/RHOH/APOC1/IFIT1/IFI6/SPOCK2/C3/SERPINA1/RARRES1	geneontology_Biological_Process	Down
GO:0002675	positive regulation of acute inflammatory response	0.015	0.0562	0.0401	FCER1G/CCR7/C3	geneontology_Biological_Process	Down
GO:0007599	hemostasis	0.0155	0.0577	0.0411	IRF1/PLEK/LCP2/FCER1G/LCK/FERMT3/WAS/VAV1/CD40/CD40LG/PRKCB/SERPINA1	geneontology_Biological_Process	Down
GO:0050817	coagulation	0.0158	0.0588	0.0419	IRF1/PLEK/LCP2/FCER1G/LCK/FERMT3/WAS/VAV1/CD40/CD40LG/PRKCB/SERPINA1	geneontology_Biological_Process	Down
GO:0051262	protein tetramerization	0.0158	0.059	0.042	GBP5/B2M/SAMHD1/HLA-DRB1/MS4A1	geneontology_Biological_Process	Down
GO:0050849	negative regulation of calcium-mediated signaling	0.0164	0.0609	0.0434	SLA2/PLEK/TBC1D10C	geneontology_Biological_Process	Down
GO:0035306	positive regulation of dephosphorylation	0.0165	0.0611	0.0435	IFNG/LILRB2/PLEK/PTPRC	geneontology_Biological_Process	Down
GO:0043551	regulation of phosphatidylinositol 3-kinase activity	0.0165	0.0611	0.0435	SLA2/SOCS1/CCR7/CCL19	geneontology_Biological_Process	Down
GO:0002923	regulation of humoral immune response mediated by circulating immunoglobulin	0.0167	0.0611	0.0435	LTA/PTPRC	geneontology_Biological_Process	Down
GO:0032621	interleukin-18 production	0.0167	0.0611	0.0435	GBP5/CD84	geneontology_Biological_Process	Down
GO:0032736	positive regulation of interleukin-13 production	0.0167	0.0611	0.0435	LGALS9/IRF4	geneontology_Biological_Process	Down
GO:0035739	CD4-positive	12/18866	0.0167	0.0611	0.0435	2	0.00628931
GO:0042492	gamma-delta T cell differentiation	0.0167	0.0611	0.0435	PTPRC/NCKAP1L	geneontology_Biological_Process	Down
GO:0070269	pyroptosis	0.0167	0.0611	0.0435	ZBP1/AIM2	geneontology_Biological_Process	Down
GO:0071639	positive regulation of monocyte chemotactic protein-1 production	0.0167	0.0611	0.0435	LGALS9/CLEC7A	geneontology_Biological_Process	Down
GO:0071888	macrophage apoptotic process	0.0167	0.0611	0.0435	CCR5/CCL5	geneontology_Biological_Process	Down
GO:0097340	inhibition of cysteine-type endopeptidase activity	0.0167	0.0611	0.0435	CST7/BIRC3	geneontology_Biological_Process	Down
GO:0097341	zymogen inhibition	0.0167	0.0611	0.0435	CST7/BIRC3	geneontology_Biological_Process	Down
GO:1903961	positive regulation of anion transmembrane transport	0.0167	0.0611	0.0435	PTAFR/ACSL5	geneontology_Biological_Process	Down
GO:2000561	regulation of CD4-positive	12/18866	0.0167	0.0611	0.0435	2	0.00628931
GO:0010466	negative regulation of peptidase activity	0.0174	0.0635	0.0452	LAMP3/CST7/CD27/BST2/BIRC3/IFI6/SPOCK2/C3/SERPINA1/RARRES1	geneontology_Biological_Process	Down
GO:0043030	regulation of macrophage activation	0.0174	0.0635	0.0452	HAVCR2/CD74/PTPRC/CST7	geneontology_Biological_Process	Down
GO:0045454	cell redox homeostasis	0.0174	0.0635	0.0452	CYBB/NCF1/NCF2/RAC2	geneontology_Biological_Process	Down
GO:0002691	regulation of cellular extravasation	0.0178	0.0647	0.0461	CCR2/PTAFR/ICAM1	geneontology_Biological_Process	Down
GO:0033028	myeloid cell apoptotic process	0.0178	0.0647	0.0461	CCR5/CCL5/FCER1G	geneontology_Biological_Process	Down
GO:0030865	cortical cytoskeleton organization	0.0184	0.0669	0.0477	PLEK/NCKAP1L/RAC2/RHOH	geneontology_Biological_Process	Down
GO:0045921	positive regulation of exocytosis	0.0189	0.0684	0.0488	IFNG/FCER1G/PTAFR/HLA-F/ITGB2	geneontology_Biological_Process	Down
GO:0002756	MyD88-independent toll-like receptor signaling pathway	0.0193	0.0689	0.0491	CD300LF/BIRC3/CD40	geneontology_Biological_Process	Down
GO:0007202	activation of phospholipase C activity	0.0193	0.0689	0.0491	CD86/ITK/S1PR4	geneontology_Biological_Process	Down
GO:0010922	positive regulation of phosphatase activity	0.0193	0.0689	0.0491	IFNG/PLEK/PTPRC	geneontology_Biological_Process	Down
GO:0032814	regulation of natural killer cell activation	0.0193	0.0689	0.0491	ZNF683/HAVCR2/HLA-F	geneontology_Biological_Process	Down
GO:0045648	positive regulation of erythrocyte differentiation	0.0193	0.0689	0.0491	STAT1/NCKAP1L/ISG15	geneontology_Biological_Process	Down
GO:0045907	positive regulation of vasoconstriction	0.0193	0.0689	0.0491	CD38/PTAFR/ICAM1	geneontology_Biological_Process	Down
GO:0050715	positive regulation of cytokine secretion	0.0193	0.0689	0.0491	IFNG/CLEC4E/CRTAM	geneontology_Biological_Process	Down
GO:0051482	positive regulation of cytosolic calcium ion concentration involved in phospholipase C-activating G protein-coupled signaling pathway	0.0193	0.0689	0.0491	P2RY10/GPR174/C3AR1	geneontology_Biological_Process	Down
GO:0002430	complement receptor mediated signaling pathway	0.0195	0.0689	0.0491	FPR3/C3AR1	geneontology_Biological_Process	Down
GO:0002679	respiratory burst involved in defense response	0.0195	0.0689	0.0491	SLAMF8/HCK	geneontology_Biological_Process	Down
GO:0002836	positive regulation of response to tumor cell	0.0195	0.0689	0.0491	CD274/CRTAM	geneontology_Biological_Process	Down
GO:0002839	positive regulation of immune response to tumor cell	0.0195	0.0689	0.0491	CD274/CRTAM	geneontology_Biological_Process	Down
GO:0002903	negative regulation of B cell apoptotic process	0.0195	0.0689	0.0491	CD74/HSH2D	geneontology_Biological_Process	Down
GO:0016322	neuron remodeling	0.0195	0.0689	0.0491	C1QA/C3	geneontology_Biological_Process	Down
GO:0033089	positive regulation of T cell differentiation in thymus	0.0195	0.0689	0.0491	FOXP3/IL7R	geneontology_Biological_Process	Down
GO:0035563	positive regulation of chromatin binding	0.0195	0.0689	0.0491	PARP9/DTX3L	geneontology_Biological_Process	Down
GO:0045579	positive regulation of B cell differentiation	0.0195	0.0689	0.0491	CD27/NCKAP1L	geneontology_Biological_Process	Down
GO:0060100	positive regulation of phagocytosis	13/18866	0.0195	0.0689	0.0491	2	0.00628931
GO:1902563	regulation of neutrophil activation	0.0195	0.0689	0.0491	PTAFR/ITGB2	geneontology_Biological_Process	Down
GO:1903236	regulation of leukocyte tethering or rolling	0.0195	0.0689	0.0491	CCR2/PTAFR	geneontology_Biological_Process	Down
GO:1903977	positive regulation of glial cell migration	0.0195	0.0689	0.0491	CCR2/CSF1	geneontology_Biological_Process	Down
GO:1905155	positive regulation of membrane invagination	0.0195	0.0689	0.0491	NCKAP1L/C3	geneontology_Biological_Process	Down
GO:0045765	regulation of angiogenesis	0.0197	0.0695	0.0495	FASLG/CXCL10/WARS1/STAT1/CXCL13/CCR2/CYBB/ITGB2/CD40/C3AR1/PRKCB/HLA-G/C3	geneontology_Biological_Process	Down
GO:0051702	interaction with symbiont	0.0206	0.0721	0.0514	CCL4/CCL5/CCL8/APOL1/IFI27	geneontology_Biological_Process	Down
GO:2000117	negative regulation of cysteine-type endopeptidase activity	0.0206	0.0721	0.0514	LAMP3/CST7/CD27/BIRC3/IFI6	geneontology_Biological_Process	Down
GO:0051851	modulation by host of symbiont process	0.0206	0.0721	0.0514	CCL4/CCL5/CCL8/IFI27	geneontology_Biological_Process	Down
GO:1900180	regulation of protein localization to nucleus	0.0207	0.0726	0.0518	IFNG/LILRB4/PYHIN1/PARP9/DTX3L/HCLS1	geneontology_Biological_Process	Down
GO:0006521	regulation of cellular amino acid metabolic process	0.0217	0.0759	0.0541	PSMB9/SLC7A7/PSMB10/PSMB8	geneontology_Biological_Process	Down
GO:1903725	regulation of phospholipid metabolic process	0.0223	0.078	0.0556	SLA2/SOCS1/CCR7/APOC1/CCL19	geneontology_Biological_Process	Down
GO:0002755	MyD88-dependent toll-like receptor signaling pathway	0.0225	0.0782	0.0557	IRF1/TLR8/CD300LF	geneontology_Biological_Process	Down
GO:2000310	regulation of NMDA receptor activity	0.0225	0.0782	0.0557	IFNG/CCR2/CCL2	geneontology_Biological_Process	Down
GO:2000781	positive regulation of double-strand break repair	0.0225	0.0782	0.0557	PARP9/DTX3L/WAS	geneontology_Biological_Process	Down
GO:0002829	negative regulation of type 2 immune response	0.0225	0.0782	0.0557	TBX21/CCR2	geneontology_Biological_Process	Down
GO:0043922	negative regulation by host of viral transcription	0.0225	0.0782	0.0557	CCL4/CCL5	geneontology_Biological_Process	Down
GO:0070486	leukocyte aggregation	0.0225	0.0782	0.0557	RAC2/ZAP70	geneontology_Biological_Process	Down
GO:0090713	immunological memory process	0.0225	0.0782	0.0557	IL12RB1/FGL2	geneontology_Biological_Process	Down
GO:0045453	bone resorption	0.0228	0.079	0.0563	CD38/SNX10/RAC2/ACP5	geneontology_Biological_Process	Down
GO:0044106	cellular amine metabolic process	0.0237	0.082	0.0585	IDO1/PSMB9/SLC7A7/PSMB10/PSMB8/ITGB2	geneontology_Biological_Process	Down
GO:0090322	regulation of superoxide metabolic process	0.0242	0.0835	0.0595	ITGB2/CLEC7A/ACP5	geneontology_Biological_Process	Down
GO:0061025	membrane fusion	0.0247	0.0853	0.0608	CCR5/TAP1/STX11/CD4/TAP2/SAMD9/MX1	geneontology_Biological_Process	Down
GO:0044728	DNA methylation or demethylation	0.0251	0.0866	0.0617	APOBEC3G/APOBEC3H/APOBEC3A/SPI1/APOBEC3B	geneontology_Biological_Process	Down
GO:0050922	negative regulation of chemotaxis	0.0252	0.0869	0.0619	CXCL13/SLAMF8/AIF1/CCL2	geneontology_Biological_Process	Down
GO:0002281	macrophage activation involved in immune response	0.0257	0.0874	0.0623	IFNG/HAVCR2	geneontology_Biological_Process	Down
GO:0002467	germinal center formation	0.0257	0.0874	0.0623	CXCL13/TNFSF13B	geneontology_Biological_Process	Down
GO:0032645	regulation of granulocyte macrophage colony-stimulating factor production	0.0257	0.0874	0.0623	CD84/DDX58	geneontology_Biological_Process	Down
GO:0033623	regulation of integrin activation	0.0257	0.0874	0.0623	CXCL13/PLEK	geneontology_Biological_Process	Down
GO:0034638	phosphatidylcholine catabolic process	0.0257	0.0874	0.0623	APOC1/PLA2G7	geneontology_Biological_Process	Down
GO:0035745	T-helper 2 cell cytokine production	0.0257	0.0874	0.0623	TBX21/RSAD2	geneontology_Biological_Process	Down
GO:0042976	activation of Janus kinase activity	0.0257	0.0874	0.0623	CCL5/SOCS1	geneontology_Biological_Process	Down
GO:0045064	T-helper 2 cell differentiation	0.0257	0.0874	0.0623	CD86/BATF	geneontology_Biological_Process	Down
GO:0045651	positive regulation of macrophage differentiation	0.0257	0.0874	0.0623	HCLS1/CSF1	geneontology_Biological_Process	Down
GO:0051044	positive regulation of membrane protein ectodomain proteolysis	0.0257	0.0874	0.0623	IFNG/TNFRSF1B	geneontology_Biological_Process	Down
GO:0060099	regulation of phagocytosis	15/18866	0.0257	0.0874	0.0623	2	0.00628931
GO:0090594	inflammatory response to wounding	0.0257	0.0874	0.0623	CCR2/SIGLEC10	geneontology_Biological_Process	Down
GO:0051817	modulation of process of other organism involved in symbiotic interaction	0.0261	0.0885	0.0631	CCL4/CCL5/CCL8/CD4/IFI27	geneontology_Biological_Process	Down
GO:0007584	response to nutrient	0.0261	0.0885	0.0631	CXCL10/STAT1/CD3E/LTA/CD4/CYBB/CD40	geneontology_Biological_Process	Down
GO:0043550	regulation of lipid kinase activity	0.0265	0.0896	0.0639	SLA2/SOCS1/CCR7/CCL19	geneontology_Biological_Process	Down
GO:0042157	lipoprotein metabolic process	0.027	0.0912	0.065	APOL3/APOL6/APOL1/OLR1/APOC1/APOL4	geneontology_Biological_Process	Down
GO:0016601	Rac protein signal transduction	0.0277	0.0936	0.0667	RAC2/AIF1/RHOH	geneontology_Biological_Process	Down
GO:0002753	cytoplasmic pattern recognition receptor signaling pathway	0.0278	0.0936	0.0667	IFIH1/DDX60/BIRC3/DDX58	geneontology_Biological_Process	Down
GO:0032642	regulation of chemokine production	0.0278	0.0936	0.0667	HAVCR2/CD74/LGALS9/CLEC7A	geneontology_Biological_Process	Down
GO:0030838	positive regulation of actin filament polymerization	0.0281	0.0947	0.0675	NCKAP1L/HCK/WAS/CCR7/ICAM1	geneontology_Biological_Process	Down
GO:0002523	leukocyte migration involved in inflammatory response	0.0291	0.097	0.0691	SLAMF8/ITGB2	geneontology_Biological_Process	Down
GO:0010919	regulation of inositol phosphate biosynthetic process	0.0291	0.097	0.0691	PLEK/PTAFR	geneontology_Biological_Process	Down
GO:0032604	granulocyte macrophage colony-stimulating factor production	0.0291	0.097	0.0691	CD84/DDX58	geneontology_Biological_Process	Down
GO:0035067	negative regulation of histone acetylation	0.0291	0.097	0.0691	FOXP3/SPI1	geneontology_Biological_Process	Down
GO:0042532	negative regulation of tyrosine phosphorylation of STAT protein	0.0291	0.097	0.0691	PARP14/SOCS1	geneontology_Biological_Process	Down
GO:0050710	negative regulation of cytokine secretion	0.0291	0.097	0.0691	SRGN/FOXP3	geneontology_Biological_Process	Down
GO:1905153	regulation of membrane invagination	0.0291	0.097	0.0691	NCKAP1L/C3	geneontology_Biological_Process	Down
GO:2001034	positive regulation of double-strand break repair via nonhomologous end joining	0.0291	0.097	0.0691	PARP9/DTX3L	geneontology_Biological_Process	Down
GO:0051281	positive regulation of release of sequestered calcium ion into cytosol	0.0296	0.0985	0.0702	CXCL11/CXCL10/CXCL9	geneontology_Biological_Process	Down
GO:0046330	positive regulation of JNK cascade	0.0296	0.0985	0.0702	SLAMF1/NCF1/CD27/CD40LG/CCR7/CCL19	geneontology_Biological_Process	Down
GO:0010810	regulation of cell-substrate adhesion	0.0312	0.104	0.0739	GBP1/CD3E/RAC2/CCR7/CSF1/SPOCK2/EGFL6/MMP12	geneontology_Biological_Process	Down
GO:1902042	negative regulation of extrinsic apoptotic signaling pathway via death domain receptors	0.0316	0.105	0.0747	FASLG/ICAM1/TNFSF10	geneontology_Biological_Process	Down
GO:0046579	positive regulation of Ras protein signal transduction	0.0319	0.106	0.0753	P2RY10/GPR174/VAV1/CSF1	geneontology_Biological_Process	Down
GO:0030889	negative regulation of B cell proliferation	0.0326	0.108	0.0768	CTLA4/MNDA	geneontology_Biological_Process	Down
GO:0044546	NLRP3 inflammasome complex assembly	0.0326	0.108	0.0768	GBP5/AIM2	geneontology_Biological_Process	Down
GO:0070206	protein trimerization	0.0326	0.108	0.0768	CD74/HLA-G	geneontology_Biological_Process	Down
GO:0070988	demethylation	0.0333	0.11	0.0784	APOBEC3G/APOBEC3H/APOBEC3A/APOBEC3B	geneontology_Biological_Process	Down
GO:0032091	negative regulation of protein binding	0.0337	0.111	0.079	B2M/XIRP1/PIM2/IFIT2/IFIT1	geneontology_Biological_Process	Down
GO:0032414	positive regulation of ion transmembrane transporter activity	0.0337	0.111	0.079	IFNG/CTSS/CCR2/PTAFR/CCL2	geneontology_Biological_Process	Down
GO:2000379	positive regulation of reactive oxygen species metabolic process	0.0337	0.111	0.079	IFNG/ITGB2/AIF1/CLEC7A/ICAM1	geneontology_Biological_Process	Down
GO:0008154	actin polymerization or depolymerization	0.0342	0.112	0.0801	PLEK/NCKAP1L/HCK/AIF1/WAS/CCR7/HCLS1/ICAM1	geneontology_Biological_Process	Down
GO:0150077	regulation of neuroinflammatory response	0.0357	0.117	0.0834	PTPRC/CST7/TNFRSF1B	geneontology_Biological_Process	Down
GO:0009200	deoxyribonucleoside triphosphate metabolic process	0.0363	0.118	0.084	SAMHD1/CMPK2	geneontology_Biological_Process	Down
GO:0032656	regulation of interleukin-13 production	0.0363	0.118	0.084	LGALS9/IRF4	geneontology_Biological_Process	Down
GO:0033194	response to hydroperoxide	0.0363	0.118	0.084	CD38/AIF1	geneontology_Biological_Process	Down
GO:0043031	negative regulation of macrophage activation	0.0363	0.118	0.084	PTPRC/CST7	geneontology_Biological_Process	Down
GO:0043652	engulfment of apoptotic cell	0.0363	0.118	0.084	RAC2/RHOH	geneontology_Biological_Process	Down
GO:0044827	modulation by host of viral genome replication	0.0363	0.118	0.084	CCL8/IFI27	geneontology_Biological_Process	Down
GO:0051023	regulation of immunoglobulin secretion	0.0363	0.118	0.084	CD40/CD40LG	geneontology_Biological_Process	Down
GO:0071605	monocyte chemotactic protein-1 production	0.0363	0.118	0.084	LGALS9/CLEC7A	geneontology_Biological_Process	Down
GO:0071637	regulation of monocyte chemotactic protein-1 production	0.0363	0.118	0.084	LGALS9/CLEC7A	geneontology_Biological_Process	Down
GO:2001259	positive regulation of cation channel activity	0.0363	0.118	0.084	IFNG/CTSS/CCR2/CCL2	geneontology_Biological_Process	Down
GO:0097178	ruffle assembly	0.0378	0.123	0.0873	SNX10/AIF1/ICAM1	geneontology_Biological_Process	Down
GO:0032418	lysosome localization	0.0379	0.123	0.0873	FCER1G/RAC2/LGALS9/CD84	geneontology_Biological_Process	Down
GO:0032602	chemokine production	0.0379	0.123	0.0873	HAVCR2/CD74/LGALS9/CLEC7A	geneontology_Biological_Process	Down
GO:0008037	cell recognition	0.0382	0.124	0.0881	PRF1/HAVCR2/CRTAM/CD5/CD6/CCR7/CLEC7A/CCL19	geneontology_Biological_Process	Down
GO:1901342	regulation of vasculature development	0.0388	0.125	0.0893	FASLG/CXCL10/WARS1/STAT1/CXCL13/CCR2/CYBB/ITGB2/CD40/C3AR1/PRKCB/HLA-G/C3	geneontology_Biological_Process	Down
GO:0007520	myoblast fusion	0.04	0.128	0.0914	CXCL10/CXCL9/CD53	geneontology_Biological_Process	Down
GO:0070266	necroptotic process	0.04	0.128	0.0914	FASLG/ZBP1/BIRC3	geneontology_Biological_Process	Down
GO:0031643	positive regulation of myelination	0.0401	0.128	0.0914	CST7/TNFRSF1B	geneontology_Biological_Process	Down
GO:0032930	positive regulation of superoxide anion generation	0.0401	0.128	0.0914	ITGB2/CLEC7A	geneontology_Biological_Process	Down
GO:0039535	regulation of RIG-I signaling pathway	0.0401	0.128	0.0914	DDX60/BIRC3	geneontology_Biological_Process	Down
GO:0071800	podosome assembly	0.0401	0.128	0.0914	BIN2/HCK	geneontology_Biological_Process	Down
GO:2000010	positive regulation of protein localization to cell surface	0.0401	0.128	0.0914	FCER1G/CD247	geneontology_Biological_Process	Down
GO:2000251	positive regulation of actin cytoskeleton reorganization	0.0401	0.128	0.0914	HCK/HCLS1	geneontology_Biological_Process	Down
GO:2000757	negative regulation of peptidyl-lysine acetylation	0.0401	0.128	0.0914	FOXP3/SPI1	geneontology_Biological_Process	Down
GO:0014015	positive regulation of gliogenesis	0.0411	0.131	0.0936	CCR2/LTA/TNFRSF1B/CSF1	geneontology_Biological_Process	Down
GO:0031641	regulation of myelination	0.0423	0.135	0.0961	CST7/TNFRSF1B/TYMP	geneontology_Biological_Process	Down
GO:0043330	response to exogenous dsRNA	0.0423	0.135	0.0961	IFIH1/DDX58/IFIT1	geneontology_Biological_Process	Down
GO:0008064	regulation of actin polymerization or depolymerization	0.0425	0.135	0.0964	PLEK/NCKAP1L/HCK/WAS/CCR7/HCLS1/ICAM1	geneontology_Biological_Process	Down
GO:0051259	protein complex oligomerization	0.0426	0.135	0.0965	GBP5/B2M/PRF1/SAMHD1/CD74/HLA-DRB1/HLA-G/MS4A1	geneontology_Biological_Process	Down
GO:0051057	positive regulation of small GTPase mediated signal transduction	0.0428	0.136	0.0968	P2RY10/GPR174/VAV1/CSF1	geneontology_Biological_Process	Down
GO:2001056	positive regulation of cysteine-type endopeptidase activity	0.043	0.136	0.0972	FASLG/AIM2/LCK/LGALS9/CLEC7A/TNFSF10	geneontology_Biological_Process	Down
GO:0030832	regulation of actin filament length	0.0435	0.138	0.0983	PLEK/NCKAP1L/HCK/WAS/CCR7/HCLS1/ICAM1	geneontology_Biological_Process	Down
GO:0032411	positive regulation of transporter activity	0.0439	0.138	0.0985	IFNG/CTSS/CCR2/PTAFR/CCL2	geneontology_Biological_Process	Down
GO:0002320	lymphoid progenitor cell differentiation	0.0441	0.138	0.0985	SPI1/BATF	geneontology_Biological_Process	Down
GO:0002689	negative regulation of leukocyte chemotaxis	0.0441	0.138	0.0985	SLAMF8/CCL2	geneontology_Biological_Process	Down
GO:0002902	regulation of B cell apoptotic process	0.0441	0.138	0.0985	CD74/HSH2D	geneontology_Biological_Process	Down
GO:0007194	negative regulation of adenylate cyclase activity	0.0441	0.138	0.0985	CCR2/P2RY13	geneontology_Biological_Process	Down
GO:0045618	positive regulation of keratinocyte differentiation	0.0441	0.138	0.0985	ZBED2/PLAAT4	geneontology_Biological_Process	Down
GO:0071636	positive regulation of transforming growth factor beta production	0.0441	0.138	0.0985	FOXP3/LGALS9	geneontology_Biological_Process	Down
GO:0071731	response to nitric oxide	0.0441	0.138	0.0985	CCR7/CCL19	geneontology_Biological_Process	Down
GO:1901741	positive regulation of myoblast fusion	0.0441	0.138	0.0985	CXCL9/CD53	geneontology_Biological_Process	Down
GO:2000774	positive regulation of cellular senescence	0.0441	0.138	0.0985	B2M/HLA-G	geneontology_Biological_Process	Down
GO:0071260	cellular response to mechanical stimulus	0.0445	0.139	0.0993	IRF1/TLR8/CD40/MMP7	geneontology_Biological_Process	Down
GO:0010559	regulation of glycoprotein biosynthetic process	0.0446	0.14	0.0994	JAK3/CCR7/CCL19	geneontology_Biological_Process	Down
GO:0030574	collagen catabolic process	0.0446	0.14	0.0994	CTSS/MMP12/MMP7	geneontology_Biological_Process	Down
GO:0097305	response to alcohol	0.0453	0.142	0.101	CCR5/CYBB/CD27/CCL7/SPI1/CCR7/ICAM1/CCL19	geneontology_Biological_Process	Down
GO:0030041	actin filament polymerization	0.0456	0.142	0.101	NCKAP1L/HCK/AIF1/WAS/CCR7/HCLS1/ICAM1	geneontology_Biological_Process	Down
GO:0045165	cell fate commitment	0.0467	0.146	0.104	TBX21/IL12RB1/SLAMF8/SLAMF6/FOXP3/EOMES/SPN/IRF4/BATF	geneontology_Biological_Process	Down
GO:0051098	regulation of binding	0.0476	0.148	0.106	IFNG/B2M/GZMA/XIRP1/PYHIN1/PARP9/DTX3L/PIM2/IRF4/IFIT2/IFIT1	geneontology_Biological_Process	Down
GO:0002115	store-operated calcium entry	0.0482	0.149	0.106	CD84/MS4A1	geneontology_Biological_Process	Down
GO:0006837	serotonin transport	0.0482	0.149	0.106	FCER1G/LILRB1	geneontology_Biological_Process	Down
GO:0030502	negative regulation of bone mineralization	0.0482	0.149	0.106	SRGN/CCR1	geneontology_Biological_Process	Down
GO:0032616	interleukin-13 production	0.0482	0.149	0.106	LGALS9/IRF4	geneontology_Biological_Process	Down
GO:1903978	regulation of microglial cell activation	0.0482	0.149	0.106	PTPRC/CST7	geneontology_Biological_Process	Down
GO:0043112	receptor metabolic process	0.051	0.158	0.112	IFNG/FCER1G/TRAT1/LILRB1/DTX3L/ITGB2/MX1	geneontology_Biological_Process	Down
GO:1901222	regulation of NIK/NF-kappaB signaling	0.0511	0.158	0.112	CD86/HAVCR2/CD27/LGALS9/CCL19	geneontology_Biological_Process	Down
GO:0097300	programmed necrotic cell death	0.052	0.161	0.114	FASLG/ZBP1/BIRC3	geneontology_Biological_Process	Down
GO:0001779	natural killer cell differentiation	0.0524	0.161	0.115	ZNF683/PTPRC	geneontology_Biological_Process	Down
GO:0002313	mature B cell differentiation involved in immune response	0.0524	0.161	0.115	GPR183/POU2AF1	geneontology_Biological_Process	Down
GO:0010560	positive regulation of glycoprotein biosynthetic process	0.0524	0.161	0.115	CCR7/CCL19	geneontology_Biological_Process	Down
GO:0035584	calcium-mediated signaling using intracellular calcium source	0.0524	0.161	0.115	PTPRC/VCAM1	geneontology_Biological_Process	Down
GO:0039531	regulation of viral-induced cytoplasmic pattern recognition receptor signaling pathway	0.0524	0.161	0.115	DDX60/BIRC3	geneontology_Biological_Process	Down
GO:0051900	regulation of mitochondrial depolarization	0.0524	0.161	0.115	HSH2D/IFI6	geneontology_Biological_Process	Down
GO:0006304	DNA modification	0.0526	0.161	0.115	APOBEC3G/APOBEC3H/APOBEC3A/SPI1/APOBEC3B	geneontology_Biological_Process	Down
GO:2000377	regulation of reactive oxygen species metabolic process	0.0533	0.163	0.116	IFNG/RAC2/ITGB2/AIF1/CLEC7A/ICAM1/ACP5	geneontology_Biological_Process	Down
GO:0002762	negative regulation of myeloid leukocyte differentiation	0.0546	0.167	0.119	LILRB4/LILRB1/C1QC	geneontology_Biological_Process	Down
GO:0043154	negative regulation of cysteine-type endopeptidase activity involved in apoptotic process	0.0555	0.17	0.121	LAMP3/CD27/BIRC3/IFI6	geneontology_Biological_Process	Down
GO:0010811	positive regulation of cell-substrate adhesion	0.0557	0.17	0.121	CD3E/CCR7/CSF1/SPOCK2/EGFL6	geneontology_Biological_Process	Down
GO:0045471	response to ethanol	0.0557	0.17	0.121	CYBB/CD27/CCL7/SPI1/ICAM1	geneontology_Biological_Process	Down
GO:0031280	negative regulation of cyclase activity	0.0568	0.172	0.123	CCR2/P2RY13	geneontology_Biological_Process	Down
GO:0035561	regulation of chromatin binding	0.0568	0.172	0.123	PARP9/DTX3L	geneontology_Biological_Process	Down
GO:0035743	CD4-positive	23/18866	0.0568	0.172	0.123	2	0.00628931
GO:0051043	regulation of membrane protein ectodomain proteolysis	0.0568	0.172	0.123	IFNG/TNFRSF1B	geneontology_Biological_Process	Down
GO:0071404	cellular response to low-density lipoprotein particle stimulus	0.0568	0.172	0.123	FCER1G/ITGB2	geneontology_Biological_Process	Down
GO:0090343	positive regulation of cell aging	0.0568	0.172	0.123	B2M/HLA-G	geneontology_Biological_Process	Down
GO:1901984	negative regulation of protein acetylation	0.0568	0.172	0.123	FOXP3/SPI1	geneontology_Biological_Process	Down
GO:0048260	positive regulation of receptor-mediated endocytosis	0.0573	0.173	0.123	B2M/C3/CCL19	geneontology_Biological_Process	Down
GO:0060218	hematopoietic stem cell differentiation	0.0595	0.18	0.128	PSMB9/PSMB10/PSMB8/BATF	geneontology_Biological_Process	Down
GO:0043331	response to dsRNA	0.06	0.181	0.129	IFIH1/DDX58/IFIT1	geneontology_Biological_Process	Down
GO:0008637	apoptotic mitochondrial changes	0.0606	0.183	0.13	GZMB/PIM2/IFIT2/IFI6/TNFSF10	geneontology_Biological_Process	Down
GO:0034695	response to prostaglandin E	0.0613	0.184	0.131	CCR7/CCL19	geneontology_Biological_Process	Down
GO:0051882	mitochondrial depolarization	0.0613	0.184	0.131	HSH2D/IFI6	geneontology_Biological_Process	Down
GO:1903829	positive regulation of cellular protein localization	0.0613	0.184	0.131	IFNG/GZMB/FCER1G/PYHIN1/PARP9/DTX3L/CD247/RAC2/ITGB2/HCLS1	geneontology_Biological_Process	Down
GO:0046470	phosphatidylcholine metabolic process	0.0615	0.185	0.132	PLA2G2D/PLAAT4/APOC1/PLA2G7	geneontology_Biological_Process	Down
GO:1903018	regulation of glycoprotein metabolic process	0.0627	0.188	0.134	JAK3/CCR7/CCL19	geneontology_Biological_Process	Down
GO:0001954	positive regulation of cell-matrix adhesion	0.0656	0.196	0.14	CD3E/CCR7/CSF1	geneontology_Biological_Process	Down
GO:0014013	regulation of gliogenesis	0.0657	0.197	0.14	CCR2/LTA/TNFRSF1B/GPR183/CSF1	geneontology_Biological_Process	Down
GO:0050687	negative regulation of defense response to virus	0.0659	0.197	0.14	FGL2/IL2RA	geneontology_Biological_Process	Down
GO:0051100	negative regulation of binding	0.0669	0.2	0.142	B2M/GZMA/XIRP1/PIM2/IFIT2/IFIT1	geneontology_Biological_Process	Down
GO:0006310	DNA recombination	0.0675	0.201	0.143	TBX21/SAMHD1/FOXP3/PTPRC/WAS/CD40/CD40LG/IL7R/BATF	geneontology_Biological_Process	Down
GO:0046849	bone remodeling	0.0679	0.202	0.144	CD38/SNX10/RAC2/ACP5	geneontology_Biological_Process	Down
GO:0032874	positive regulation of stress-activated MAPK cascade	0.0684	0.203	0.145	SLAMF1/NCF1/CD27/CD40LG/CCR7/CCL19	geneontology_Biological_Process	Down
GO:0010332	response to gamma radiation	0.0684	0.203	0.145	CXCL10/PTPRC/CCL7	geneontology_Biological_Process	Down
GO:1904645	response to amyloid-beta	0.0684	0.203	0.145	VCAM1/ICAM1/MMP12	geneontology_Biological_Process	Down
GO:0007265	Ras protein signal transduction	0.0693	0.206	0.147	P2RY10/RAC2/DOK2/AIF1/GPR174/WAS/VAV1/RHOH/RASAL3/CSF1	geneontology_Biological_Process	Down
GO:0000272	polysaccharide catabolic process	0.0706	0.208	0.148	AOAH/CHIT1	geneontology_Biological_Process	Down
GO:0001783	B cell apoptotic process	0.0706	0.208	0.148	CD74/HSH2D	geneontology_Biological_Process	Down
GO:0031579	membrane raft organization	0.0706	0.208	0.148	CD2/PTPRC	geneontology_Biological_Process	Down
GO:0036152	phosphatidylethanolamine acyl-chain remodeling	0.0706	0.208	0.148	PLA2G2D/PLAAT4	geneontology_Biological_Process	Down
GO:0042104	positive regulation of activated T cell proliferation	0.0706	0.208	0.148	IL12RB1/IL2RA	geneontology_Biological_Process	Down
GO:0051350	negative regulation of lyase activity	0.0706	0.208	0.148	CCR2/P2RY13	geneontology_Biological_Process	Down
GO:0060561	apoptotic process involved in morphogenesis	0.0706	0.208	0.148	TNFRSF1B/SPI1	geneontology_Biological_Process	Down
GO:1903020	positive regulation of glycoprotein metabolic process	0.0706	0.208	0.148	CCR7/CCL19	geneontology_Biological_Process	Down
GO:0070304	positive regulation of stress-activated protein kinase signaling cascade	0.0715	0.21	0.15	SLAMF1/NCF1/CD27/CD40LG/CCR7/CCL19	geneontology_Biological_Process	Down
GO:0032088	negative regulation of NF-kappaB transcription factor activity	0.0723	0.212	0.151	HAVCR2/NLRC5/AIM2/FOXP3	geneontology_Biological_Process	Down
GO:0061097	regulation of protein tyrosine kinase activity	0.0723	0.212	0.151	CCL5/FCGR1A/PTPRC/NCF1	geneontology_Biological_Process	Down
GO:0042493	response to drug	0.0742	0.218	0.155	STAT1/B2M/CD38/SLAMF8/AIM2/LTA/CD69/CYBB/LCK/NCKAP1L/ICAM1	geneontology_Biological_Process	Down
GO:0000768	syncytium formation by plasma membrane fusion	0.0744	0.218	0.155	CXCL10/CXCL9/CD53	geneontology_Biological_Process	Down
GO:0046128	purine ribonucleoside metabolic process	0.0744	0.218	0.155	ADA2/GIMAP7/CARD11	geneontology_Biological_Process	Down
GO:0140253	cell-cell fusion	0.0744	0.218	0.155	CXCL10/CXCL9/CD53	geneontology_Biological_Process	Down
GO:0030833	regulation of actin filament polymerization	0.0747	0.218	0.155	NCKAP1L/HCK/WAS/CCR7/HCLS1/ICAM1	geneontology_Biological_Process	Down
GO:0051099	positive regulation of binding	0.0747	0.218	0.155	IFNG/B2M/PYHIN1/PARP9/DTX3L/IRF4	geneontology_Biological_Process	Down
GO:0032897	negative regulation of viral transcription	0.0754	0.219	0.156	CCL4/CCL5	geneontology_Biological_Process	Down
GO:0033081	regulation of T cell differentiation in thymus	0.0754	0.219	0.156	FOXP3/IL7R	geneontology_Biological_Process	Down
GO:0046426	negative regulation of receptor signaling pathway via JAK-STAT	0.0754	0.219	0.156	PARP14/SOCS1	geneontology_Biological_Process	Down
GO:0048143	astrocyte activation	0.0754	0.219	0.156	IFNG/C1QA	geneontology_Biological_Process	Down
GO:0060544	regulation of necroptotic process	0.0754	0.219	0.156	ZBP1/BIRC3	geneontology_Biological_Process	Down
GO:0062098	regulation of programmed necrotic cell death	0.0754	0.219	0.156	ZBP1/BIRC3	geneontology_Biological_Process	Down
GO:0007498	mesoderm development	0.0766	0.222	0.158	EOMES/IKZF3/HCK/IKZF1/SECTM1	geneontology_Biological_Process	Down
GO:0043280	positive regulation of cysteine-type endopeptidase activity involved in apoptotic process	0.0766	0.222	0.158	FASLG/LCK/LGALS9/CLEC7A/TNFSF10	geneontology_Biological_Process	Down
GO:0045638	negative regulation of myeloid cell differentiation	0.0769	0.222	0.158	LILRB4/LILRB1/GPR171/C1QC	geneontology_Biological_Process	Down
GO:0051668	localization within membrane	0.0769	0.222	0.158	CD2/ITGAL/PTPRC/ITGB2	geneontology_Biological_Process	Down
GO:0051289	protein homotetramerization	0.0774	0.224	0.159	GBP5/B2M/SAMHD1	geneontology_Biological_Process	Down
GO:0043254	regulation of protein-containing complex assembly	0.0791	0.228	0.163	GBP5/IFNG/WARS1/CXCL13/PLEK/NCKAP1L/HCK/WAS/CCR7/HCLS1/CLEC7A/ICAM1	geneontology_Biological_Process	Down
GO:0009074	aromatic amino acid family catabolic process	0.0804	0.23	0.164	IDO1/IL4I1	geneontology_Biological_Process	Down
GO:0010575	positive regulation of vascular endothelial growth factor production	0.0804	0.23	0.164	C3AR1/C3	geneontology_Biological_Process	Down
GO:0032958	inositol phosphate biosynthetic process	0.0804	0.23	0.164	PLEK/PTAFR	geneontology_Biological_Process	Down
GO:0045606	positive regulation of epidermal cell differentiation	0.0804	0.23	0.164	ZBED2/PLAAT4	geneontology_Biological_Process	Down
GO:0060143	positive regulation of syncytium formation by plasma membrane fusion	0.0804	0.23	0.164	CXCL9/CD53	geneontology_Biological_Process	Down
GO:1902932	positive regulation of alcohol biosynthetic process	0.0804	0.23	0.164	IFNG/PTAFR	geneontology_Biological_Process	Down
GO:0006949	syncytium formation	0.0805	0.23	0.164	CXCL10/CXCL9/CD53	geneontology_Biological_Process	Down
GO:0019229	regulation of vasoconstriction	0.0805	0.23	0.164	CD38/PTAFR/ICAM1	geneontology_Biological_Process	Down
GO:0043388	positive regulation of DNA binding	0.0805	0.23	0.164	IFNG/PYHIN1/IRF4	geneontology_Biological_Process	Down
GO:0061098	positive regulation of protein tyrosine kinase activity	0.0805	0.23	0.164	CCL5/FCGR1A/NCF1	geneontology_Biological_Process	Down
GO:0006956	complement activation	0.0813	0.232	0.165	C1QB/C1QA/C1QC/C3AR1/C1S/C3	geneontology_Biological_Process	Down
GO:1901216	positive regulation of neuron death	0.0816	0.232	0.165	IFNG/FASLG/C1QA/ITGB2	geneontology_Biological_Process	Down
GO:1990823	response to leukemia inhibitory factor	0.0816	0.232	0.165	SNX10/LAPTM5/ICAM1/SPOCK2	geneontology_Biological_Process	Down
GO:1990830	cellular response to leukemia inhibitory factor	0.0816	0.232	0.165	SNX10/LAPTM5/ICAM1/SPOCK2	geneontology_Biological_Process	Down
GO:0032273	positive regulation of protein polymerization	0.0824	0.234	0.167	NCKAP1L/HCK/WAS/CCR7/ICAM1	geneontology_Biological_Process	Down
GO:0070588	calcium ion transmembrane transport	0.0828	0.235	0.168	CXCL11/FASLG/CXCL10/CCR5/CXCL9/PTPRC/LCK/CCR7/CCL19	geneontology_Biological_Process	Down
GO:0010574	regulation of vascular endothelial growth factor production	0.0837	0.237	0.169	CCR2/C3AR1/C3	geneontology_Biological_Process	Down
GO:0042278	purine nucleoside metabolic process	0.0837	0.237	0.169	ADA2/GIMAP7/CARD11	geneontology_Biological_Process	Down
GO:1902041	regulation of extrinsic apoptotic signaling pathway via death domain receptors	0.0837	0.237	0.169	FASLG/ICAM1/TNFSF10	geneontology_Biological_Process	Down
GO:1903532	positive regulation of secretion by cell	0.0841	0.238	0.17	IFNG/CD38/CLEC4E/FCER1G/CRTAM/PTAFR/HLA-DRB1/HLA-F/ITGB2	geneontology_Biological_Process	Down
GO:0032956	regulation of actin cytoskeleton organization	0.0849	0.24	0.171	PLEK/NCKAP1L/BST2/RAC2/HCK/WAS/RHOH/CCR7/HCLS1/ICAM1	geneontology_Biological_Process	Down
GO:0009435	NAD biosynthetic process	0.0854	0.241	0.172	IDO1/PARP9	geneontology_Biological_Process	Down
GO:0045671	negative regulation of osteoclast differentiation	0.0854	0.241	0.172	LILRB4/LILRB1	geneontology_Biological_Process	Down
GO:2001032	regulation of double-strand break repair via nonhomologous end joining	0.0854	0.241	0.172	PARP9/DTX3L	geneontology_Biological_Process	Down
GO:0010950	positive regulation of endopeptidase activity	0.0864	0.243	0.173	FASLG/AIM2/LCK/LGALS9/CLEC7A/TNFSF10	geneontology_Biological_Process	Down
GO:0045807	positive regulation of endocytosis	0.0889	0.25	0.178	B2M/NCKAP1L/C3/CCL19	geneontology_Biological_Process	Down
GO:0010830	regulation of myotube differentiation	0.0902	0.253	0.18	CXCL10/CXCL9/CD53	geneontology_Biological_Process	Down
GO:0006958	complement activation	141/18866	0.0905	0.253	0.18	5	0.0157233
GO:0044788	modulation by host of viral process	0.0905	0.253	0.18	CCL8/IFI27	geneontology_Biological_Process	Down
GO:0046337	phosphatidylethanolamine metabolic process	0.0905	0.253	0.18	PLA2G2D/PLAAT4	geneontology_Biological_Process	Down
GO:0070168	negative regulation of biomineral tissue development	0.0905	0.253	0.18	SRGN/CCR1	geneontology_Biological_Process	Down
GO:0110150	negative regulation of biomineralization	0.0905	0.253	0.18	SRGN/CCR1	geneontology_Biological_Process	Down
GO:0051052	regulation of DNA metabolic process	0.091	0.254	0.181	TBX21/GZMA/FOXP3/PARP9/DTX3L/PTPRC/WAS/CD40/SPI1/IL7R	geneontology_Biological_Process	Down
GO:0002792	negative regulation of peptide secretion	0.0914	0.255	0.181	CD74/SRGN/FOXP3/RSAD2	geneontology_Biological_Process	Down
GO:0006906	vesicle fusion	0.0914	0.255	0.181	TAP1/STX11/TAP2/SAMD9	geneontology_Biological_Process	Down
GO:0010522	regulation of calcium ion transport into cytosol	0.0914	0.255	0.181	CXCL11/CXCL10/CXCL9/CD4	geneontology_Biological_Process	Down
GO:0046328	regulation of JNK cascade	0.0917	0.255	0.182	SLAMF1/NCF1/CD27/CD40LG/CCR7/CCL19	geneontology_Biological_Process	Down
GO:0046686	response to cadmium ion	0.0935	0.259	0.185	B2M/CYBB/NCF1	geneontology_Biological_Process	Down
GO:0051926	negative regulation of calcium ion transport	0.0935	0.259	0.185	LILRB2/LILRB1/ICAM1	geneontology_Biological_Process	Down
GO:0060135	maternal process involved in female pregnancy	0.0935	0.259	0.185	HAVCR2/LGALS9/MMP7	geneontology_Biological_Process	Down
GO:0070265	necrotic cell death	0.0935	0.259	0.185	FASLG/ZBP1/BIRC3	geneontology_Biological_Process	Down
GO:1900449	regulation of glutamate receptor signaling pathway	0.0935	0.259	0.185	IFNG/CCR2/CCL2	geneontology_Biological_Process	Down
GO:1901214	regulation of neuron death	0.0946	0.262	0.187	IFNG/FASLG/CCL5/C1QA/HLA-F/ITGB2/TNFRSF1B/CCL2/CSF1	geneontology_Biological_Process	Down
GO:0051495	positive regulation of cytoskeleton organization	0.0952	0.263	0.187	PLEK/NCKAP1L/HCK/WAS/CCR7/HCLS1/ICAM1	geneontology_Biological_Process	Down
GO:0002323	natural killer cell activation involved in immune response	0.0957	0.263	0.187	ZNF683/HLA-F	geneontology_Biological_Process	Down
GO:0008045	motor neuron axon guidance	0.0957	0.263	0.187	RAC2/RHOH	geneontology_Biological_Process	Down
GO:0009394	2'-deoxyribonucleotide metabolic process	0.0957	0.263	0.187	SAMHD1/CMPK2	geneontology_Biological_Process	Down
GO:0034368	protein-lipid complex remodeling	0.0957	0.263	0.187	APOC1/PLA2G7	geneontology_Biological_Process	Down
GO:0034369	plasma lipoprotein particle remodeling	0.0957	0.263	0.187	APOC1/PLA2G7	geneontology_Biological_Process	Down
GO:0045940	positive regulation of steroid metabolic process	0.0957	0.263	0.187	IFNG/APOC1	geneontology_Biological_Process	Down
GO:0060292	long-term synaptic depression	0.0957	0.263	0.187	CD38/LILRB2	geneontology_Biological_Process	Down
GO:0045861	negative regulation of proteolysis	0.096	0.263	0.188	LAMP3/CST7/CD27/BST2/BIRC3/IFI6/SPOCK2/C3/SERPINA1/RARRES1	geneontology_Biological_Process	Down
GO:0048661	positive regulation of smooth muscle cell proliferation	0.0965	0.264	0.188	CCL5/STAT1/PTAFR/AIF1	geneontology_Biological_Process	Down
GO:0070498	interleukin-1-mediated signaling pathway	0.0965	0.264	0.188	PSMB9/ZBP1/PSMB10/PSMB8	geneontology_Biological_Process	Down
GO:0010573	vascular endothelial growth factor production	0.0968	0.265	0.189	CCR2/C3AR1/C3	geneontology_Biological_Process	Down
GO:0031646	positive regulation of nervous system process	0.0968	0.265	0.189	PTAFR/CST7/TNFRSF1B	geneontology_Biological_Process	Down
GO:0051056	regulation of small GTPase mediated signal transduction	0.0974	0.266	0.19	P2RY10/RAC2/GPR174/VAV1/ARHGAP9/RHOH/RASAL3/TAGAP/CSF1	geneontology_Biological_Process	Down
GO:0034504	protein localization to nucleus	0.0978	0.267	0.19	IFNG/LILRB4/PYHIN1/PARP9/DTX3L/GBP2/HCLS1/MMP12	geneontology_Biological_Process	Down
GO:0098742	cell-cell adhesion via plasma-membrane adhesion molecules	0.0978	0.267	0.19	CRTAM/ITGAL/ITGB2/CD6/CD84/SELL/VCAM1/ICAM1	geneontology_Biological_Process	Down
GO:0007200	phospholipase C-activating G protein-coupled receptor signaling pathway	0.0991	0.27	0.192	P2RY10/FPR3/GPR174/C3AR1	geneontology_Biological_Process	Down
GO:0044766	multi-organism transport	0.1	0.272	0.194	BST2/SIGLEC1/IFIT1	geneontology_Biological_Process	Down
GO:0046626	regulation of insulin receptor signaling pathway	0.1	0.272	0.194	SOCS1/PRKCB/MZB1	geneontology_Biological_Process	Down
GO:1902579	multi-organism localization	0.1	0.272	0.194	BST2/SIGLEC1/IFIT1	geneontology_Biological_Process	Down
GO:0019359	nicotinamide nucleotide biosynthetic process	0.101	0.272	0.194	IDO1/PARP9	geneontology_Biological_Process	Down
GO:0019363	pyridine nucleotide biosynthetic process	0.101	0.272	0.194	IDO1/PARP9	geneontology_Biological_Process	Down
GO:0034367	protein-containing complex remodeling	0.101	0.272	0.194	APOC1/PLA2G7	geneontology_Biological_Process	Down
GO:0034694	response to prostaglandin	0.101	0.272	0.194	CCR7/CCL19	geneontology_Biological_Process	Down
GO:0045761	regulation of adenylate cyclase activity	0.101	0.272	0.194	CCR2/P2RY13	geneontology_Biological_Process	Down
GO:0046475	glycerophospholipid catabolic process	0.101	0.272	0.194	APOC1/PLA2G7	geneontology_Biological_Process	Down
GO:0051968	positive regulation of synaptic transmission	32/18866	0.101	0.272	0.194	2	0.00628931
GO:0070528	protein kinase C signaling	0.101	0.272	0.194	PLEK/CD40	geneontology_Biological_Process	Down
GO:1903959	regulation of anion transmembrane transport	0.101	0.272	0.194	PTAFR/ACSL5	geneontology_Biological_Process	Down
GO:0010565	regulation of cellular ketone metabolic process	0.101	0.272	0.194	PSMB9/CD74/SLC7A7/PSMB10/PSMB8/APOC1	geneontology_Biological_Process	Down
GO:0048259	regulation of receptor-mediated endocytosis	0.102	0.273	0.195	B2M/APOC1/C3/CCL19	geneontology_Biological_Process	Down
GO:2001022	positive regulation of response to DNA damage stimulus	0.102	0.273	0.195	PYHIN1/PARP9/DTX3L/WAS	geneontology_Biological_Process	Down
GO:0050918	positive chemotaxis	0.104	0.278	0.198	CXCL10/CCL5/CCR4	geneontology_Biological_Process	Down
GO:1900015	regulation of cytokine production involved in inflammatory response	0.104	0.278	0.198	GBP5/CD6/CLEC7A	geneontology_Biological_Process	Down
GO:0010039	response to iron ion	0.106	0.283	0.202	B2M/C1QA	geneontology_Biological_Process	Down
GO:0010955	negative regulation of protein processing	0.106	0.283	0.202	CST7/BIRC3	geneontology_Biological_Process	Down
GO:0019692	deoxyribose phosphate metabolic process	0.106	0.283	0.202	SAMHD1/CMPK2	geneontology_Biological_Process	Down
GO:0035025	positive regulation of Rho protein signal transduction	0.106	0.283	0.202	P2RY10/GPR174	geneontology_Biological_Process	Down
GO:0043552	positive regulation of phosphatidylinositol 3-kinase activity	0.106	0.283	0.202	CCR7/CCL19	geneontology_Biological_Process	Down
GO:0046627	negative regulation of insulin receptor signaling pathway	0.106	0.283	0.202	SOCS1/PRKCB	geneontology_Biological_Process	Down
GO:1903318	negative regulation of protein maturation	0.106	0.283	0.202	CST7/BIRC3	geneontology_Biological_Process	Down
GO:1904893	negative regulation of receptor signaling pathway via STAT	0.106	0.283	0.202	PARP14/SOCS1	geneontology_Biological_Process	Down
GO:0046777	protein autophosphorylation	0.107	0.284	0.203	PTPRC/ITK/LCK/SLA/PIM2/HCK/ZAP70	geneontology_Biological_Process	Down
GO:0090174	organelle membrane fusion	0.107	0.284	0.203	TAP1/STX11/TAP2/SAMD9	geneontology_Biological_Process	Down
GO:2001237	negative regulation of extrinsic apoptotic signaling pathway	0.107	0.284	0.203	FASLG/ICAM1/IFI6/TNFSF10	geneontology_Biological_Process	Down
GO:0043516	regulation of DNA damage response	34/18866	0.112	0.296	0.211	2	0.00628931
GO:0055094	response to lipoprotein particle	0.112	0.296	0.211	FCER1G/ITGB2	geneontology_Biological_Process	Down
GO:0070102	interleukin-6-mediated signaling pathway	0.112	0.296	0.211	STAT1/SPI1	geneontology_Biological_Process	Down
GO:0045834	positive regulation of lipid metabolic process	0.117	0.309	0.22	IFNG/CD74/CCR7/APOC1/CCL19	geneontology_Biological_Process	Down
GO:0009262	deoxyribonucleotide metabolic process	0.117	0.309	0.22	SAMHD1/CMPK2	geneontology_Biological_Process	Down
GO:0019362	pyridine nucleotide metabolic process	0.117	0.309	0.22	IDO1/PARP9	geneontology_Biological_Process	Down
GO:0046496	nicotinamide nucleotide metabolic process	0.117	0.309	0.22	IDO1/PARP9	geneontology_Biological_Process	Down
GO:0071312	cellular response to alkaloid	0.117	0.309	0.22	AIF1/ICAM1	geneontology_Biological_Process	Down
GO:0072525	pyridine-containing compound biosynthetic process	0.117	0.309	0.22	IDO1/PARP9	geneontology_Biological_Process	Down
GO:1900077	negative regulation of cellular response to insulin stimulus	0.117	0.309	0.22	SOCS1/PRKCB	geneontology_Biological_Process	Down
GO:0035690	cellular response to drug	0.118	0.31	0.221	SLAMF8/AIM2/CD69	geneontology_Biological_Process	Down
GO:0045739	positive regulation of DNA repair	0.118	0.31	0.221	PARP9/DTX3L/WAS	geneontology_Biological_Process	Down
GO:0007015	actin filament organization	0.118	0.31	0.221	PLEK/XIRP1/NCKAP1L/RAC2/HCK/AIF1/WAS/RHOH/CCR7/HCLS1/ICAM1	geneontology_Biological_Process	Down
GO:0061515	myeloid cell development	0.122	0.319	0.227	LILRB1/EVI2B/NCKAP1L	geneontology_Biological_Process	Down
GO:1904427	positive regulation of calcium ion transmembrane transport	0.122	0.319	0.227	CXCL11/CXCL10/CXCL9	geneontology_Biological_Process	Down
GO:0000209	protein polyubiquitination	0.123	0.32	0.228	UBE2L6/PSMB9/PSMB10/DTX3L/TRIM22/PSMB8/HERC5/IFI27/HERC6	geneontology_Biological_Process	Down
GO:0016050	vesicle organization	0.123	0.32	0.228	FASLG/TAP1/STX11/SRGN/SNX10/TAP2/SAMD9/MX1/SERPINA1	geneontology_Biological_Process	Down
GO:0051047	positive regulation of secretion	0.123	0.32	0.228	IFNG/CD38/CLEC4E/FCER1G/CRTAM/PTAFR/HLA-DRB1/HLA-F/ITGB2	geneontology_Biological_Process	Down
GO:0010543	regulation of platelet activation	0.123	0.32	0.228	PLEK/FCER1G	geneontology_Biological_Process	Down
GO:0033280	response to vitamin D	0.123	0.32	0.228	CXCL10/CD4	geneontology_Biological_Process	Down
GO:0045742	positive regulation of epidermal growth factor receptor signaling pathway	0.123	0.32	0.228	FASLG/NCF1	geneontology_Biological_Process	Down
GO:0071402	cellular response to lipoprotein particle stimulus	0.123	0.32	0.228	FCER1G/ITGB2	geneontology_Biological_Process	Down
GO:0071634	regulation of transforming growth factor beta production	0.123	0.32	0.228	FOXP3/LGALS9	geneontology_Biological_Process	Down
GO:0051054	positive regulation of DNA metabolic process	0.123	0.32	0.228	TBX21/PARP9/DTX3L/PTPRC/WAS/CD40	geneontology_Biological_Process	Down
GO:1901654	response to ketone	0.123	0.32	0.228	CD38/PTAFR/CYBB/CCR7/ICAM1/CCL19	geneontology_Biological_Process	Down
GO:0032963	collagen metabolic process	0.124	0.322	0.229	CTSS/CIITA/MMP12/MMP7	geneontology_Biological_Process	Down
GO:0010952	positive regulation of peptidase activity	0.125	0.324	0.231	FASLG/AIM2/LCK/LGALS9/CLEC7A/TNFSF10	geneontology_Biological_Process	Down
GO:1902036	regulation of hematopoietic stem cell differentiation	0.125	0.325	0.232	PSMB9/PSMB10/PSMB8	geneontology_Biological_Process	Down
GO:0045070	positive regulation of viral genome replication	0.129	0.332	0.237	CCL5/IFIT1	geneontology_Biological_Process	Down
GO:0062208	positive regulation of pattern recognition receptor signaling pathway	0.129	0.332	0.237	RSAD2/DDX60	geneontology_Biological_Process	Down
GO:0090218	positive regulation of lipid kinase activity	0.129	0.332	0.237	CCR7/CCL19	geneontology_Biological_Process	Down
GO:1903514	release of sequestered calcium ion into cytosol by endoplasmic reticulum	0.129	0.332	0.237	FASLG/CCR5	geneontology_Biological_Process	Down
GO:0031623	receptor internalization	0.13	0.335	0.239	FCER1G/LILRB1/ITGB2/MX1	geneontology_Biological_Process	Down
GO:0030198	extracellular matrix organization	0.132	0.341	0.243	CTSS/ITGAL/ITGB2/TNFRSF1B/VCAM1/ICAM1/SPOCK2/EGFL6/MMP12/MMP7	geneontology_Biological_Process	Down
GO:1900076	regulation of cellular response to insulin stimulus	0.133	0.342	0.244	SOCS1/PRKCB/MZB1	geneontology_Biological_Process	Down
GO:0043062	extracellular structure organization	0.134	0.344	0.245	CTSS/ITGAL/ITGB2/TNFRSF1B/VCAM1/ICAM1/SPOCK2/EGFL6/MMP12/MMP7	geneontology_Biological_Process	Down
GO:0010591	regulation of lamellipodium assembly	0.134	0.344	0.245	RAC2/WAS	geneontology_Biological_Process	Down
GO:0010742	macrophage derived foam cell differentiation	0.134	0.344	0.245	STAT1/CSF1	geneontology_Biological_Process	Down
GO:0071276	cellular response to cadmium ion	0.134	0.344	0.245	CYBB/NCF1	geneontology_Biological_Process	Down
GO:0071604	transforming growth factor beta production	0.134	0.344	0.245	FOXP3/LGALS9	geneontology_Biological_Process	Down
GO:0090077	foam cell differentiation	0.134	0.344	0.245	STAT1/CSF1	geneontology_Biological_Process	Down
GO:1901186	positive regulation of ERBB signaling pathway	0.134	0.344	0.245	FASLG/NCF1	geneontology_Biological_Process	Down
GO:0030282	bone mineralization	0.136	0.347	0.247	SRGN/SNX10/CCR1/ISG15	geneontology_Biological_Process	Down
GO:0051258	protein polymerization	0.136	0.347	0.247	NCKAP1L/HCK/AIF1/WAS/CCR7/HCLS1/MX1/ICAM1	geneontology_Biological_Process	Down
GO:1903524	positive regulation of blood circulation	0.137	0.349	0.249	CD38/PTAFR/ICAM1	geneontology_Biological_Process	Down
GO:2001236	regulation of extrinsic apoptotic signaling pathway	0.139	0.355	0.253	FASLG/PTPRC/ICAM1/IFI6/TNFSF10	geneontology_Biological_Process	Down
GO:0009163	nucleoside biosynthetic process	0.14	0.355	0.253	ADA2/TYMP	geneontology_Biological_Process	Down
GO:0010453	regulation of cell fate commitment	0.14	0.355	0.253	TBX21/IL12RB1	geneontology_Biological_Process	Down
GO:0010831	positive regulation of myotube differentiation	0.14	0.355	0.253	CXCL9/CD53	geneontology_Biological_Process	Down
GO:0030866	cortical actin cytoskeleton organization	0.14	0.355	0.253	PLEK/NCKAP1L	geneontology_Biological_Process	Down
GO:1901068	guanosine-containing compound metabolic process	0.14	0.355	0.253	GIMAP7/CARD11	geneontology_Biological_Process	Down
GO:2000249	regulation of actin cytoskeleton reorganization	0.14	0.355	0.253	HCK/HCLS1	geneontology_Biological_Process	Down
GO:0045766	positive regulation of angiogenesis	0.14	0.356	0.253	CYBB/ITGB2/CD40/C3AR1/PRKCB/C3	geneontology_Biological_Process	Down
GO:1902905	positive regulation of supramolecular fiber organization	0.14	0.356	0.253	PLEK/NCKAP1L/HCK/WAS/CCR7/ICAM1	geneontology_Biological_Process	Down
GO:0030500	regulation of bone mineralization	0.141	0.356	0.254	SRGN/CCR1/ISG15	geneontology_Biological_Process	Down
GO:0061418	regulation of transcription from RNA polymerase II promoter in response to hypoxia	0.141	0.356	0.254	PSMB9/PSMB10/PSMB8	geneontology_Biological_Process	Down
GO:0009612	response to mechanical stimulus	0.143	0.36	0.257	CXCL10/IRF1/STAT1/TLR8/CD40/MMP7	geneontology_Biological_Process	Down
GO:0001895	retina homeostasis	0.145	0.365	0.26	B2M/LYZ/JCHAIN	geneontology_Biological_Process	Down
GO:0042310	vasoconstriction	0.145	0.365	0.26	CD38/PTAFR/ICAM1	geneontology_Biological_Process	Down
GO:0030100	regulation of endocytosis	0.145	0.365	0.26	B2M/LILRB1/NCKAP1L/APOC1/C3/CCL19	geneontology_Biological_Process	Down
GO:0051222	positive regulation of protein transport	0.146	0.366	0.261	IFNG/GZMB/CD38/CLEC4E/CRTAM/HLA-DRB1/RAC2/ITGB2/HCLS1	geneontology_Biological_Process	Down
GO:0007257	activation of JUN kinase activity	0.146	0.366	0.261	CD40LG/CCL19	geneontology_Biological_Process	Down
GO:0009072	aromatic amino acid family metabolic process	0.146	0.366	0.261	IDO1/IL4I1	geneontology_Biological_Process	Down
GO:0010939	regulation of necrotic cell death	0.146	0.366	0.261	ZBP1/BIRC3	geneontology_Biological_Process	Down
GO:0042307	positive regulation of protein import into nucleus	0.146	0.366	0.261	IFNG/HCLS1	geneontology_Biological_Process	Down
GO:1902742	apoptotic process involved in development	0.146	0.366	0.261	TNFRSF1B/SPI1	geneontology_Biological_Process	Down
GO:0043393	regulation of protein binding	0.147	0.369	0.263	B2M/XIRP1/DTX3L/PIM2/IFIT2/IFIT1	geneontology_Biological_Process	Down
GO:0032970	regulation of actin filament-based process	0.148	0.371	0.265	PLEK/NCKAP1L/BST2/RAC2/HCK/WAS/RHOH/CCR7/HCLS1/ICAM1	geneontology_Biological_Process	Down
GO:0070373	negative regulation of ERK1 and ERK2 cascade	0.149	0.371	0.265	GBP1/PTPRC/TBC1D10C	geneontology_Biological_Process	Down
GO:0099601	regulation of neurotransmitter receptor activity	0.149	0.371	0.265	IFNG/CCR2/CCL2	geneontology_Biological_Process	Down
GO:0042063	gliogenesis	0.149	0.372	0.265	IFNG/CCR2/LTA/C1QA/TNFRSF1B/CCL2/GPR183/CSF1	geneontology_Biological_Process	Down
GO:0042180	cellular ketone metabolic process	0.151	0.377	0.269	IDO1/PSMB9/CD74/SLC7A7/PSMB10/PSMB8/APOC1	geneontology_Biological_Process	Down
GO:0071548	response to dexamethasone	0.152	0.377	0.269	PTAFR/ICAM1	geneontology_Biological_Process	Down
GO:0072524	pyridine-containing compound metabolic process	0.152	0.377	0.269	IDO1/PARP9	geneontology_Biological_Process	Down
GO:0072528	pyrimidine-containing compound biosynthetic process	0.152	0.377	0.269	CMPK2/TYMP	geneontology_Biological_Process	Down
GO:2000008	regulation of protein localization to cell surface	0.152	0.377	0.269	FCER1G/CD247	geneontology_Biological_Process	Down
GO:0007254	JNK cascade	0.152	0.377	0.269	SLAMF1/NCF1/CD27/CD40LG/CCR7/CCL19	geneontology_Biological_Process	Down
GO:0070997	neuron death	0.156	0.377	0.269	IFNG/FASLG/CCL5/C1QA/HLA-F/ITGB2/TNFRSF1B/CCL2/CSF1	geneontology_Biological_Process	Down
GO:0003376	sphingosine-1-phosphate receptor signaling pathway	0.156	0.377	0.269	S1PR4	geneontology_Biological_Process	Down
GO:0006569	tryptophan catabolic process	0.156	0.377	0.269	IDO1	geneontology_Biological_Process	Down
GO:0009133	nucleoside diphosphate biosynthetic process	0.156	0.377	0.269	CMPK2	geneontology_Biological_Process	Down
GO:0015851	nucleobase transport	0.156	0.377	0.269	AQP9	geneontology_Biological_Process	Down
GO:0019062	virion attachment to host cell	0.156	0.377	0.269	ICAM1	geneontology_Biological_Process	Down
GO:0030388	fructose 1	10/18866	0.156	0.377	0.269	1	0.00314465
GO:0032070	regulation of deoxyribonuclease activity	0.156	0.377	0.269	GZMA	geneontology_Biological_Process	Down
GO:0032661	regulation of interleukin-18 production	0.156	0.377	0.269	CD84	geneontology_Biological_Process	Down
GO:0033083	regulation of immature T cell proliferation	0.156	0.377	0.269	FOXP3	geneontology_Biological_Process	Down
GO:0034163	regulation of toll-like receptor 9 signaling pathway	0.156	0.377	0.269	RSAD2	geneontology_Biological_Process	Down
GO:0034350	regulation of glial cell apoptotic process	0.156	0.377	0.269	CCL2	geneontology_Biological_Process	Down
GO:0034447	very-low-density lipoprotein particle clearance	0.156	0.377	0.269	APOC1	geneontology_Biological_Process	Down
GO:0042117	monocyte activation	0.156	0.377	0.269	CSF1	geneontology_Biological_Process	Down
GO:0042436	indole-containing compound catabolic process	0.156	0.377	0.269	IDO1	geneontology_Biological_Process	Down
GO:0046218	indolalkylamine catabolic process	0.156	0.377	0.269	IDO1	geneontology_Biological_Process	Down
GO:0046710	GDP metabolic process	0.156	0.377	0.269	CARD11	geneontology_Biological_Process	Down
GO:0050861	positive regulation of B cell receptor signaling pathway	0.156	0.377	0.269	PRKCB	geneontology_Biological_Process	Down
GO:0051541	elastin metabolic process	0.156	0.377	0.269	MMP12	geneontology_Biological_Process	Down
GO:0070099	regulation of chemokine-mediated signaling pathway	0.156	0.377	0.269	CCL5	geneontology_Biological_Process	Down
GO:0070424	regulation of nucleotide-binding oligomerization domain containing signaling pathway	0.156	0.377	0.269	BIRC3	geneontology_Biological_Process	Down
GO:0071670	smooth muscle cell chemotaxis	0.156	0.377	0.269	AIF1	geneontology_Biological_Process	Down
GO:0072203	cell proliferation involved in metanephros development	0.156	0.377	0.269	STAT1	geneontology_Biological_Process	Down
GO:0072530	purine-containing compound transmembrane transport	0.156	0.377	0.269	AQP9	geneontology_Biological_Process	Down
GO:0090037	positive regulation of protein kinase C signaling	0.156	0.377	0.269	CD40	geneontology_Biological_Process	Down
GO:0090673	endothelial cell-matrix adhesion	0.156	0.377	0.269	MMP12	geneontology_Biological_Process	Down
GO:0097278	complement-dependent cytotoxicity	0.156	0.377	0.269	C3	geneontology_Biological_Process	Down
GO:1900222	negative regulation of amyloid-beta clearance	0.156	0.377	0.269	IFNG	geneontology_Biological_Process	Down
GO:1900426	positive regulation of defense response to bacterium	0.156	0.377	0.269	HAVCR2	geneontology_Biological_Process	Down
GO:1902946	protein localization to early endosome	0.156	0.377	0.269	DTX3L	geneontology_Biological_Process	Down
GO:1903431	positive regulation of cell maturation	0.156	0.377	0.269	CLEC7A	geneontology_Biological_Process	Down
GO:2000601	positive regulation of Arp2/3 complex-mediated actin nucleation	0.156	0.377	0.269	WAS	geneontology_Biological_Process	Down
GO:2000644	regulation of receptor catabolic process	0.156	0.377	0.269	DTX3L	geneontology_Biological_Process	Down
GO:2000659	regulation of interleukin-1-mediated signaling pathway	0.156	0.377	0.269	ZBP1	geneontology_Biological_Process	Down
GO:2001225	regulation of chloride transport	0.156	0.377	0.269	PTAFR	geneontology_Biological_Process	Down
GO:0050829	defense response to Gram-negative bacterium	0.157	0.377	0.269	LYZ/CD4/MPEG1	geneontology_Biological_Process	Down
GO:0051279	regulation of release of sequestered calcium ion into cytosol	0.157	0.377	0.269	CXCL11/CXCL10/CXCL9	geneontology_Biological_Process	Down
GO:0007187	G protein-coupled receptor signaling pathway	263/18866	0.157	0.378	0.269	7	0.0220126
GO:0051101	regulation of DNA binding	0.157	0.378	0.269	IFNG/GZMA/PYHIN1/IRF4	geneontology_Biological_Process	Down
GO:0006509	membrane protein ectodomain proteolysis	0.158	0.378	0.269	IFNG/TNFRSF1B	geneontology_Biological_Process	Down
GO:0019985	translesion synthesis	0.158	0.378	0.269	UBE2L6/ISG15	geneontology_Biological_Process	Down
GO:1904591	positive regulation of protein import	0.158	0.378	0.269	IFNG/HCLS1	geneontology_Biological_Process	Down
GO:0022617	extracellular matrix disassembly	0.161	0.384	0.274	CTSS/MMP12/MMP7	geneontology_Biological_Process	Down
GO:1902930	regulation of alcohol biosynthetic process	0.161	0.384	0.274	IFNG/PLEK/PTAFR	geneontology_Biological_Process	Down
GO:0001952	regulation of cell-matrix adhesion	0.161	0.384	0.274	CD3E/CCR7/CSF1/MMP12	geneontology_Biological_Process	Down
GO:1901659	glycosyl compound biosynthetic process	0.164	0.391	0.279	ADA2/TYMP	geneontology_Biological_Process	Down
GO:0031145	anaphase-promoting complex-dependent catabolic process	0.165	0.394	0.28	PSMB9/PSMB10/PSMB8	geneontology_Biological_Process	Down
GO:0050714	positive regulation of protein secretion	0.166	0.396	0.282	IFNG/CD38/CLEC4E/CRTAM/HLA-DRB1	geneontology_Biological_Process	Down
GO:0048660	regulation of smooth muscle cell proliferation	0.168	0.396	0.282	IFNG/CCL5/STAT1/PTAFR/AIF1	geneontology_Biological_Process	Down
GO:0140029	exocytic process	0.169	0.396	0.282	STX11/PLEK/FCER1G	geneontology_Biological_Process	Down
GO:0035307	positive regulation of protein dephosphorylation	0.17	0.396	0.282	LILRB2/PTPRC	geneontology_Biological_Process	Down
GO:0045684	positive regulation of epidermis development	0.17	0.396	0.282	ZBED2/PLAAT4	geneontology_Biological_Process	Down
GO:0006558	L-phenylalanine metabolic process	0.171	0.396	0.282	IL4I1	geneontology_Biological_Process	Down
GO:0006559	L-phenylalanine catabolic process	0.171	0.396	0.282	IL4I1	geneontology_Biological_Process	Down
GO:0008655	pyrimidine-containing compound salvage	0.171	0.396	0.282	TYMP	geneontology_Biological_Process	Down
GO:0009629	response to gravity	0.171	0.396	0.282	PTAFR	geneontology_Biological_Process	Down
GO:0014820	tonic smooth muscle contraction	0.171	0.396	0.282	CD38	geneontology_Biological_Process	Down
GO:0032908	regulation of transforming growth factor beta1 production	0.171	0.396	0.282	FOXP3	geneontology_Biological_Process	Down
GO:0033079	immature T cell proliferation	0.171	0.396	0.282	FOXP3	geneontology_Biological_Process	Down
GO:0033210	leptin-mediated signaling pathway	0.171	0.396	0.282	EBI3	geneontology_Biological_Process	Down
GO:0033860	regulation of NAD(P)H oxidase activity	0.171	0.396	0.282	SLAMF8	geneontology_Biological_Process	Down
GO:0035768	endothelial cell chemotaxis to fibroblast growth factor	0.171	0.396	0.282	CXCL13	geneontology_Biological_Process	Down
GO:0042482	positive regulation of odontogenesis	0.171	0.396	0.282	CSF1	geneontology_Biological_Process	Down
GO:0043097	pyrimidine nucleoside salvage	0.171	0.396	0.282	TYMP	geneontology_Biological_Process	Down
GO:0045628	regulation of T-helper 2 cell differentiation	0.171	0.396	0.282	CD86	geneontology_Biological_Process	Down
GO:0051132	NK T cell activation	0.171	0.396	0.282	RASAL3	geneontology_Biological_Process	Down
GO:0051673	membrane disruption in other organism	0.171	0.396	0.282	MPEG1	geneontology_Biological_Process	Down
GO:0060368	regulation of Fc receptor mediated stimulatory signaling pathway	0.171	0.396	0.282	PTPRC	geneontology_Biological_Process	Down
GO:0070142	synaptic vesicle budding	0.171	0.396	0.282	MX1	geneontology_Biological_Process	Down
GO:0070189	kynurenine metabolic process	0.171	0.396	0.282	IDO1	geneontology_Biological_Process	Down
GO:0070673	response to interleukin-18	0.171	0.396	0.282	IL18BP	geneontology_Biological_Process	Down
GO:0071281	cellular response to iron ion	0.171	0.396	0.282	B2M	geneontology_Biological_Process	Down
GO:0090269	fibroblast growth factor production	0.171	0.396	0.282	AIF1	geneontology_Biological_Process	Down
GO:0090270	regulation of fibroblast growth factor production	0.171	0.396	0.282	AIF1	geneontology_Biological_Process	Down
GO:0090557	establishment of endothelial intestinal barrier	0.171	0.396	0.282	ICAM1	geneontology_Biological_Process	Down
GO:1902221	erythrose 4-phosphate/phosphoenolpyruvate family amino acid metabolic process	0.171	0.396	0.282	IL4I1	geneontology_Biological_Process	Down
GO:1902222	erythrose 4-phosphate/phosphoenolpyruvate family amino acid catabolic process	0.171	0.396	0.282	IL4I1	geneontology_Biological_Process	Down
GO:1903011	negative regulation of bone development	0.171	0.396	0.282	LILRB1	geneontology_Biological_Process	Down
GO:1905168	positive regulation of double-strand break repair via homologous recombination	0.171	0.396	0.282	WAS	geneontology_Biological_Process	Down
GO:2000035	regulation of stem cell division	0.171	0.396	0.282	EVI2B	geneontology_Biological_Process	Down
GO:2000318	positive regulation of T-helper 17 type immune response	0.171	0.396	0.282	IL12RB1	geneontology_Biological_Process	Down
GO:2000544	regulation of endothelial cell chemotaxis to fibroblast growth factor	0.171	0.396	0.282	CXCL13	geneontology_Biological_Process	Down
GO:2001269	positive regulation of cysteine-type endopeptidase activity involved in apoptotic signaling pathway	0.171	0.396	0.282	LGALS9	geneontology_Biological_Process	Down
GO:0010469	regulation of signaling receptor activity	0.171	0.397	0.283	IFNG/IL18BP/CCR2/NCF1/CCL2	geneontology_Biological_Process	Down
GO:0007568	aging	0.172	0.399	0.285	B2M/BCL2A1/C1QA/ITGB2/TNFRSF1B/HLA-G/ICAM1/MMP7	geneontology_Biological_Process	Down
GO:2000779	regulation of double-strand break repair	0.173	0.401	0.286	PARP9/DTX3L/WAS	geneontology_Biological_Process	Down
GO:0048659	smooth muscle cell proliferation	0.174	0.403	0.287	IFNG/CCL5/STAT1/PTAFR/AIF1	geneontology_Biological_Process	Down
GO:0045862	positive regulation of proteolysis	0.174	0.403	0.287	IFNG/FASLG/PYHIN1/AIM2/LCK/LGALS9/TNFRSF1B/CLEC7A/TNFSF10	geneontology_Biological_Process	Down
GO:1904951	positive regulation of establishment of protein localization	0.174	0.403	0.287	IFNG/GZMB/CD38/CLEC4E/CRTAM/HLA-DRB1/RAC2/ITGB2/HCLS1	geneontology_Biological_Process	Down
GO:0014002	astrocyte development	0.176	0.404	0.288	IFNG/C1QA	geneontology_Biological_Process	Down
GO:0031057	negative regulation of histone modification	0.176	0.404	0.288	FOXP3/SPI1	geneontology_Biological_Process	Down
GO:0034122	negative regulation of toll-like receptor signaling pathway	0.176	0.404	0.288	CD300LF/IRF4	geneontology_Biological_Process	Down
GO:0045616	regulation of keratinocyte differentiation	0.176	0.404	0.288	ZBED2/PLAAT4	geneontology_Biological_Process	Down
GO:0090311	regulation of protein deacetylation	0.176	0.404	0.288	IFNG/FOXP3	geneontology_Biological_Process	Down
GO:1904646	cellular response to amyloid-beta	0.176	0.404	0.288	VCAM1/ICAM1	geneontology_Biological_Process	Down
GO:0006919	activation of cysteine-type endopeptidase activity involved in apoptotic process	0.177	0.406	0.289	FASLG/LCK/TNFSF10	geneontology_Biological_Process	Down
GO:0034109	homotypic cell-cell adhesion	0.177	0.406	0.289	CCL5/PLEK/FERMT3	geneontology_Biological_Process	Down
GO:0097756	negative regulation of blood vessel diameter	0.177	0.406	0.289	CD38/PTAFR/ICAM1	geneontology_Biological_Process	Down
GO:1901532	regulation of hematopoietic progenitor cell differentiation	0.177	0.406	0.289	PSMB9/PSMB10/PSMB8	geneontology_Biological_Process	Down
GO:0035987	endodermal cell differentiation	0.182	0.411	0.293	EOMES/ITGB2	geneontology_Biological_Process	Down
GO:0048771	tissue remodeling	0.183	0.411	0.293	CD38/SNX10/CCR2/RAC2/ACP5	geneontology_Biological_Process	Down
GO:0051260	protein homooligomerization	0.183	0.411	0.293	GBP5/B2M/PRF1/SAMHD1/HLA-G	geneontology_Biological_Process	Down
GO:0044706	multi-multicellular organism process	0.183	0.411	0.293	IDO1/CD38/HAVCR2/PTAFR/LGALS9/MMP7	geneontology_Biological_Process	Down
GO:0002551	mast cell chemotaxis	0.185	0.411	0.293	RAC2	geneontology_Biological_Process	Down
GO:0002713	negative regulation of B cell mediated immunity	0.185	0.411	0.293	FOXP3	geneontology_Biological_Process	Down
GO:0002890	negative regulation of immunoglobulin mediated immune response	0.185	0.411	0.293	FOXP3	geneontology_Biological_Process	Down
GO:0006002	fructose 6-phosphate metabolic process	0.185	0.411	0.293	HK3	geneontology_Biological_Process	Down
GO:0006568	tryptophan metabolic process	0.185	0.411	0.293	IDO1	geneontology_Biological_Process	Down
GO:0007077	mitotic nuclear envelope disassembly	0.185	0.411	0.293	PRKCB	geneontology_Biological_Process	Down
GO:0009151	purine deoxyribonucleotide metabolic process	0.185	0.411	0.293	SAMHD1	geneontology_Biological_Process	Down
GO:0010454	negative regulation of cell fate commitment	0.185	0.411	0.293	TBX21	geneontology_Biological_Process	Down
GO:0014831	gastro-intestinal system smooth muscle contraction	0.185	0.411	0.293	PTAFR	geneontology_Biological_Process	Down
GO:0031392	regulation of prostaglandin biosynthetic process	0.185	0.411	0.293	CD74	geneontology_Biological_Process	Down
GO:0032905	transforming growth factor beta1 production	0.185	0.411	0.293	FOXP3	geneontology_Biological_Process	Down
GO:0032957	inositol trisphosphate metabolic process	0.185	0.411	0.293	PTAFR	geneontology_Biological_Process	Down
GO:0033523	histone H2B ubiquitination	0.185	0.411	0.293	DTX3L	geneontology_Biological_Process	Down
GO:0033700	phospholipid efflux	0.185	0.411	0.293	APOC1	geneontology_Biological_Process	Down
GO:0035766	cell chemotaxis to fibroblast growth factor	0.185	0.411	0.293	CXCL13	geneontology_Biological_Process	Down
GO:0036005	response to macrophage colony-stimulating factor	0.185	0.411	0.293	CSF1	geneontology_Biological_Process	Down
GO:0036006	cellular response to macrophage colony-stimulating factor stimulus	0.185	0.411	0.293	CSF1	geneontology_Biological_Process	Down
GO:0042118	endothelial cell activation	0.185	0.411	0.293	CXCL10	geneontology_Biological_Process	Down
GO:0042368	vitamin D biosynthetic process	0.185	0.411	0.293	IFNG	geneontology_Biological_Process	Down
GO:0044650	adhesion of symbiont to host cell	0.185	0.411	0.293	ICAM1	geneontology_Biological_Process	Down
GO:0046689	response to mercury ion	0.185	0.411	0.293	AQP9	geneontology_Biological_Process	Down
GO:0051095	regulation of helicase activity	0.185	0.411	0.293	IFIT1	geneontology_Biological_Process	Down
GO:0061517	macrophage proliferation	0.185	0.411	0.293	CSF1	geneontology_Biological_Process	Down
GO:0070243	regulation of thymocyte apoptotic process	0.185	0.411	0.293	JAK3	geneontology_Biological_Process	Down
GO:0070278	extracellular matrix constituent secretion	0.185	0.411	0.293	TNFRSF1B	geneontology_Biological_Process	Down
GO:0070493	thrombin-activated receptor signaling pathway	0.185	0.411	0.293	PLEK	geneontology_Biological_Process	Down
GO:0072531	pyrimidine-containing compound transmembrane transport	0.185	0.411	0.293	AQP9	geneontology_Biological_Process	Down
GO:0090520	sphingolipid mediated signaling pathway	0.185	0.411	0.293	S1PR4	geneontology_Biological_Process	Down
GO:1902337	regulation of apoptotic process involved in morphogenesis	0.185	0.411	0.293	TNFRSF1B	geneontology_Biological_Process	Down
GO:1904847	regulation of cell chemotaxis to fibroblast growth factor	0.185	0.411	0.293	CXCL13	geneontology_Biological_Process	Down
GO:1905522	negative regulation of macrophage migration	0.185	0.411	0.293	SLAMF8	geneontology_Biological_Process	Down
GO:1905668	positive regulation of protein localization to endosome	0.185	0.411	0.293	DTX3L	geneontology_Biological_Process	Down
GO:2001204	regulation of osteoclast development	0.185	0.411	0.293	LILRB1	geneontology_Biological_Process	Down
GO:0014068	positive regulation of phosphatidylinositol 3-kinase signaling	0.186	0.413	0.295	CCL5/NCF1/HCLS1	geneontology_Biological_Process	Down
GO:0071496	cellular response to external stimulus	0.187	0.415	0.296	IRF1/TLR8/PTPRC/AIF1/CD40/VCAM1/ICAM1/MMP7	geneontology_Biological_Process	Down
GO:0035722	interleukin-12-mediated signaling pathway	0.188	0.417	0.297	IFNG/IL12RB1	geneontology_Biological_Process	Down
GO:0042551	neuron maturation	0.188	0.417	0.297	C1QA/C3	geneontology_Biological_Process	Down
GO:0046677	response to antibiotic	0.188	0.417	0.297	CIITA/CCR4	geneontology_Biological_Process	Down
GO:0008625	extrinsic apoptotic signaling pathway via death domain receptors	0.19	0.421	0.3	FASLG/ICAM1/TNFSF10	geneontology_Biological_Process	Down
GO:0046683	response to organophosphorus	0.19	0.422	0.301	STAT1/PTAFR/SELL/AQP9	geneontology_Biological_Process	Down
GO:0110053	regulation of actin filament organization	0.191	0.422	0.301	PLEK/NCKAP1L/HCK/WAS/CCR7/HCLS1/ICAM1	geneontology_Biological_Process	Down
GO:1905330	regulation of morphogenesis of an epithelium	0.191	0.423	0.302	CXCL10/STAT1/PSMB9/PSMB10/PSMB8	geneontology_Biological_Process	Down
GO:0014911	positive regulation of smooth muscle cell migration	0.194	0.427	0.305	CCL5/AIF1	geneontology_Biological_Process	Down
GO:0090316	positive regulation of intracellular protein transport	0.194	0.427	0.305	IFNG/GZMB/RAC2/ITGB2/HCLS1	geneontology_Biological_Process	Down
GO:0042058	regulation of epidermal growth factor receptor signaling pathway	0.194	0.427	0.305	FASLG/NCF1/IFI6	geneontology_Biological_Process	Down
GO:0070542	response to fatty acid	0.194	0.427	0.305	PTAFR/CCR7/CCL19	geneontology_Biological_Process	Down
GO:0032271	regulation of protein polymerization	0.196	0.427	0.305	NCKAP1L/HCK/WAS/CCR7/HCLS1/ICAM1	geneontology_Biological_Process	Down
GO:0043433	negative regulation of DNA-binding transcription factor activity	0.197	0.427	0.305	HAVCR2/NLRC5/AIM2/FOXP3/EOMES	geneontology_Biological_Process	Down
GO:0120032	regulation of plasma membrane bounded cell projection assembly	0.197	0.427	0.305	RAC2/WAS/CCR7/ICAM1/CCL19	geneontology_Biological_Process	Down
GO:2001235	positive regulation of apoptotic signaling pathway	0.197	0.427	0.305	GZMB/PTPRC/LCK/LGALS9/TNFSF10	geneontology_Biological_Process	Down
GO:0032147	activation of protein kinase activity	0.197	0.427	0.305	CCL5/CD86/CD74/PTPRC/NCKAP1L/CD40LG/SOCS1/CCL19	geneontology_Biological_Process	Down
GO:0002638	negative regulation of immunoglobulin production	0.198	0.427	0.305	FOXP3	geneontology_Biological_Process	Down
GO:0003337	mesenchymal to epithelial transition involved in metanephros morphogenesis	0.198	0.427	0.305	STAT1	geneontology_Biological_Process	Down
GO:0009143	nucleoside triphosphate catabolic process	0.198	0.427	0.305	SAMHD1	geneontology_Biological_Process	Down
GO:0009265	2'-deoxyribonucleotide biosynthetic process	0.198	0.427	0.305	CMPK2	geneontology_Biological_Process	Down
GO:0010623	programmed cell death involved in cell development	0.198	0.427	0.305	FASLG	geneontology_Biological_Process	Down
GO:0010870	positive regulation of receptor biosynthetic process	0.198	0.427	0.305	IFNG	geneontology_Biological_Process	Down
GO:0015791	polyol transport	0.198	0.427	0.305	AQP9	geneontology_Biological_Process	Down
GO:0019755	one-carbon compound transport	0.198	0.427	0.305	AQP9	geneontology_Biological_Process	Down
GO:0021978	telencephalon regionalization	0.198	0.427	0.305	EOMES	geneontology_Biological_Process	Down
GO:0030002	cellular anion homeostasis	0.198	0.427	0.305	FASLG	geneontology_Biological_Process	Down
GO:0030320	cellular monovalent inorganic anion homeostasis	0.198	0.427	0.305	FASLG	geneontology_Biological_Process	Down
GO:0030656	regulation of vitamin metabolic process	0.198	0.427	0.305	IFNG	geneontology_Biological_Process	Down
GO:0031274	positive regulation of pseudopodium assembly	0.198	0.427	0.305	CCR7	geneontology_Biological_Process	Down
GO:0031953	negative regulation of protein autophosphorylation	0.198	0.427	0.305	PTPRC	geneontology_Biological_Process	Down
GO:0032725	positive regulation of granulocyte macrophage colony-stimulating factor production	0.198	0.427	0.305	DDX58	geneontology_Biological_Process	Down
GO:0032823	regulation of natural killer cell differentiation	0.198	0.427	0.305	ZNF683	geneontology_Biological_Process	Down
GO:0034379	very-low-density lipoprotein particle assembly	0.198	0.427	0.305	APOC1	geneontology_Biological_Process	Down
[truncated: 535 more rows]
