# Supplementary material for: Establishment of a novel cytokine-related 8-gene signature for distinguishing and predicting the prognosis of triple-negative breast cancer
Source: Front Med (Lausanne). 2023 Jun 2;10:1189361. doi: 10.3389/fmed.2023.1189361 (PMC10275569; doi:10.3389/fmed.2023.1189361)
Supplement: Supplementary file 4 [file Table_4.XLSX]

## Sheet: Table S4
Table S4 Comparison of immune activity in the 2 clusters of TNBC.

## Sheet: Table S4_1
Table S4_1 Comparison of immune activity in the 2 clusters of TNBC.
ID	B cell	T cell CD4+	T cell CD8+	Neutrophil	Macrophage	Myeloid dendritic cell	Groups
TCGA-A1-A0SK-01	0.525947	0	0	0.0849	0	0.129	G1
TCGA-A1-A0SO-01	0.104208	0.0952	0.0858968	0.0635	0.095469	0.301	G1
TCGA-A1-A0SP-01	0.104125	0.102	0.0262653	0.162	0	0.583	G1
TCGA-A2-A04P-01	0.125674	0.0947	0	0.0561	0	0.212	G1
TCGA-A2-A0D2-01	0.0740482	0.151	0.165445	0.179	0.0558856	0.558	G1
TCGA-A2-A0T0-01	0.019957	0.0385	0.0439821	0.11	0.00327337	0.363	G1
TCGA-A2-A0T2-01	0.00658835	0.0698	0.0976876	0.0282	0.03294	0.295	G1
TCGA-A2-A0YE-01	0.062699	0.0486	0.192855	0.0756	0.102335	0.368	G1
TCGA-A2-A1G6-01	0.0366824	0.0933	0.32945	0.137	0.218793	0.45	G1
TCGA-A2-A3XS-01	0.0541411	0.241	0.0164224	0.0517	0	0.368	G1
TCGA-A2-A3XU-01	0	0	0	0	0	0.0613	G1
TCGA-A2-A3XX-01	0.0613689	0.153	0.0385038	0.0706	0.0221324	0.431	G1
TCGA-A2-A3XY-01	0.00170021	0.347	0.049301	0.235	0	0.671	G1
TCGA-A7-A0CE-01	0	0.0389	0.120534	0.128	0	0.272	G1
TCGA-A7-A0DA-01	0.000324273	0.142	0.0291016	0.121	0.0179983	0.348	G1
TCGA-A7-A26F-01	0.0306169	0.143	0.197152	0.407	0.249536	0.807	G1
TCGA-A7-A26G-01	0.176296	0.163	0.409863	0.277	0.301335	0.818	G1
TCGA-A7-A26I-01	0.0210438	0.113	0.0967431	0.129	0.29425	0.67	G1
TCGA-A7-A4SE-01	0.0306501	0.182	0.00939229	0.186	0	0.589	G1
TCGA-A7-A5ZV-01	0	0.0865	0.0139155	0.0334	0.095885	0.474	G1
TCGA-A7-A6VV-01	0.120547	0.254	0	0.176	0.0887005	0.771	G1
TCGA-A7-A6VW-01	0	0.00914	0	0.138	0	0.275	G1
TCGA-A8-A07C-01	0.0917833	0.105	0.139794	0.168	0.159117	0.538	G1
TCGA-A8-A07O-01	0	0.0397	0	0.181	0	0.364	G1
TCGA-AC-A2BK-01	0.0923325	0.014	0.167813	0.0616	0.0350228	0.35	G1
TCGA-AC-A2QH-01	0	0.0349	0.0418133	0.103	0.221846	0.234	G1
TCGA-AC-A2QJ-01	0	0.148	0	0.0944	0.27263	0.656	G1
TCGA-AC-A7VC-01	0.0597623	0.116	0	0.0615	0.0442761	0.33	G1
TCGA-AN-A04D-01	0.0666238	0	0	0.0058	0.00985225	0.15	G1
TCGA-AN-A0AL-01	0.286053	0.187	0.0842071	0.19	0	0.568	G1
TCGA-AN-A0AR-01	0.0443156	0	0	0.00524	0	0.127	G1
TCGA-AN-A0AT-01	0.0801846	0.0719	0.05078	0.111	0	0.382	G1
TCGA-AN-A0G0-01	0.0826029	0.0124	0.0717715	0.0705	0.186105	0.264	G1
TCGA-AO-A03U-01	0.0481935	0	0.561926	0.424	0.291615	0.811	G1
TCGA-AO-A124-01	0.0717359	0.107	0.0348975	0.16	0	0.303	G1
TCGA-AO-A12F-01	0	0.00558	0	0.111	0.0318171	0.182	G1
TCGA-AO-A1KR-01	0	0.0744	0.0169771	0.0324	0	0	G1
TCGA-AQ-A04J-01	0.277352	0.37	0.191881	0.212	0.0537947	0.665	G1
TCGA-AQ-A54N-01	0.00140904	0	0	0.000952	0	0.0758	G1
TCGA-AR-A0TS-01	0.543577	0.954	0.271668	0.351	0.176093	1.16	G1
TCGA-AR-A1AY-01	0.042503	0.197	0	0.151	0.0410484	0.47	G1
TCGA-AR-A256-01	0.0848345	0.107	0.104264	0.237	0	0.63	G1
TCGA-AR-A2LH-01	0.336589	0.364	0.334858	0.243	0.0428296	1.05	G1
TCGA-AR-A2LR-01	0.0206682	0.0291	0.261786	0.0751	0.183152	0.419	G1
TCGA-B6-A3ZX-01	0.685988	1.22	0.11038	0.322	0	1.11	G1
TCGA-B6-A400-01	0	0.164	0	0.126	0	0.862	G1
TCGA-B6-A402-01	0	0.0772	0	0	0	0.129	G1
TCGA-B6-A409-01	0.0943339	0.139	0	0.0401	0	0.367	G1
TCGA-BH-A0AV-01	0.00215772	0.103	0.27011	0.231	0.139744	0.625	G1
TCGA-BH-A0E0-01	0.159746	0.0391	0.0689366	0	0	0.358	G1
TCGA-BH-A0E6-01	0.0713932	0.104	0	0.0575	0	0.251	G1
TCGA-BH-A0WA-01	0.0320946	0.186	0.0552537	0.165	0.0267026	0.532	G1
TCGA-BH-A18G-01	0.0160971	0	0	0.079	0.020974	0.1	G1
TCGA-BH-A18Q-01	0.123693	0.216	0.191509	0.179	0	0.683	G1
TCGA-BH-A18T-01	0.0260488	0.104	0	0.136	0	0.467	G1
TCGA-BH-A1EW-01	0.0480644	0.227	0.244105	0.172	0.05807	0.666	G1
TCGA-BH-A42U-01	0.0921911	0.189	0.132388	0.125	0	0.476	G1
TCGA-C8-A131-01	0	0.0557	0.0982705	0.157	0.0017537	0.31	G1
TCGA-C8-A1HJ-01	0.0317586	0.0232	0.118496	0.0804	0	0.217	G1
TCGA-C8-A26Y-01	0.106578	0.0742	0.0403799	0.144	0	0.321	G1
TCGA-C8-A3M7-01	0.0663039	0.176	0.216003	0.0893	0.106002	0.373	G1
TCGA-D8-A142-01	0.12545	0.125	0.17028	0.129	0.0885858	0.628	G1
TCGA-D8-A143-01	0.166141	0.0696	0.0831507	0.127	0	0.44	G1
TCGA-D8-A1JF-01	0.103699	0.043	0.176139	0.0398	0.139738	0.515	G1
TCGA-D8-A27F-01	0	0.182	0.0724531	0.199	0.00417385	0.549	G1
TCGA-D8-A27H-01	0.131962	0.267	0.102548	0.167	0.0516283	0.666	G1
TCGA-E2-A14X-01	0.198738	0.239	0.164055	0.142	0	0.452	G1
TCGA-E2-A150-01	0.0119952	0.32	0.252662	0.193	0.118562	0.746	G1
TCGA-E2-A158-01	0.079346	0.0419	0.0961704	0.0191	0.0240556	0.159	G1
TCGA-E2-A1LG-01	0.0684235	0.0119	0.235804	0.0974	0	0.369	G1
TCGA-E2-A1LK-01	0	0	0	0.115	0	0.258	G1
TCGA-E2-A1LL-01	0	0.0591	0.162854	0.126	0.0471539	0.317	G1
TCGA-E2-A1LS-01	0	0	0	0.0633	0	0	G1
TCGA-E2-A574-01	0.0901525	0.0112	0	0	0	0.129	G1
TCGA-E9-A5FL-01	0.0174386	0.039	0	0	0	0.675	G1
TCGA-EW-A1OW-01	0.108567	0.148	0.073887	0.177	0.0156288	0.603	G1
TCGA-EW-A1P7-01	0.72763	0.861	0.280947	0.433	0	1.39	G1
TCGA-EW-A1P8-01	0.0555825	0.16	0.033954	0.222	0.204521	0.771	G1
TCGA-GI-A2C9-01	0.0922713	0.139	0.0426778	0.163	0.000615812	0.578	G1
TCGA-GM-A2DB-01	0.120261	0.0913	0.0152619	0.0243	0	0.15	G1
TCGA-GM-A2DF-01	0.182486	0.119	0.0539335	0.126	0	0.474	G1
TCGA-HN-A2NL-01	0.0801584	0.0767	0.00939174	0.0343	0	0.177	G1
TCGA-LL-A441-01	0.778068	0.969	0	0.332	0	1.02	G1
TCGA-LL-A73Y-01	0.00558547	0.315	0.0458677	0.141	0	0.911	G1
TCGA-LL-A740-01	0.0281071	0.111	0.127031	0.1	0.0913944	0.518	G1
TCGA-OL-A5D6-01	0.100232	0.0847	0.0560527	0.0263	0.064719	0.348	G1
TCGA-OL-A5RW-01	0.0623785	0.0375	0	0.0927	0	0.238	G1
TCGA-OL-A66P-01	0.258713	0.04	0.532246	0.125	0.058844	0.795	G1
TCGA-OL-A97C-01	0	0.12	0.308951	0.0978	0.0821518	0.477	G1
TCGA-S3-AA15-01	0.588795	0.4	0.120243	0.254	0.178895	0.828	G1
TCGA-A2-A04Q-01	0.358513	0.244	0.495869	0.336	0	1.25	G2
TCGA-A2-A04T-01	0.0815047	0.107	0.113647	0.137	0	0.415	G2
TCGA-A2-A0CM-01	0	0.336	0.0245173	0.351	0	0.8	G2
TCGA-A2-A0D0-01	0.0259074	0.00172	0.123457	0.128	0	0.271	G2
TCGA-A2-A0EQ-01	0.350311	0.239	0.466568	0.206	0	0.852	G2
TCGA-A2-A0ST-01	0.324864	0.539	0.488962	0.513	0	1.44	G2
TCGA-A2-A0SX-01	0.106694	0.49	0.390989	0.315	0.156335	1.03	G2
TCGA-A2-A0YM-01	0	0.172	0	0.347	0	0.757	G2
TCGA-A2-A3XT-01	0.0193486	0.108	0	0.395	0	0.734	G2
TCGA-A7-A4SD-01	0.149229	0.287	0.0192845	0.26	0	0.79	G2
TCGA-A7-A6VY-01	0.300274	0.112	0.0300309	0.212	0	1.13	G2
TCGA-A8-A08R-01	0.0436981	0.218	0.179379	0.268	0.0837428	0.889	G2
TCGA-A8-A09X-01	0.149765	0.0892	0.247749	0.152	0.0945905	0.678	G2
TCGA-AC-A6IW-01	0.0374543	0.305	0.055198	0.345	0.111007	1.03	G2
TCGA-AN-A0XU-01	0.0185766	0.0814	0.2675	0.181	0.103327	0.559	G2
TCGA-AO-A0J2-01	0.0409802	0	0.271237	0.134	0	0.435	G2
TCGA-AO-A0J4-01	0.217217	0.384	0.0735388	0.214	0	0.684	G2
TCGA-AO-A0J6-01	0.0351583	0.0674	0.0887366	0.247	0	0.473	G2
TCGA-AO-A128-01	0	0.408	0.610376	0.826	0	1.65	G2
TCGA-AO-A129-01	0.153783	0.199	0.099889	0.183	0	0.495	G2
TCGA-AR-A0TU-01	0	0.065	0	0.217	0	0.275	G2
TCGA-AR-A0U4-01	0	0.0871	0	0.978	0	1.17	G2
TCGA-AR-A1AI-01	0.149816	0.212	0.296233	0.352	0	0.943	G2
TCGA-AR-A1AQ-01	0.0702174	0.2	0.210858	0.265	0.0122306	0.754	G2
TCGA-AR-A1AR-01	0.0236816	0.215	0.355308	0.312	0.400797	1.26	G2
TCGA-AR-A5QQ-01	0	0.132	0.259484	0.341	0	0.845	G2
TCGA-BH-A0B3-01	0.0698923	0.224	0	0.221	0	0.713	G2
TCGA-BH-A0B9-01	0.0982267	0.151	0.127067	0.129	0	0.593	G2
TCGA-BH-A0BG-01	0.18182	0.315	0.0675938	0.26	0	0.782	G2
TCGA-BH-A0BL-01	0.153149	0.305	0.22284	0.332	0.161663	1.06	G2
TCGA-BH-A0BW-01	0.0252066	0.489	0.0561696	0.613	0.000923093	1.29	G2
TCGA-BH-A0RX-01	0.0384787	0.0654	0.359818	0.255	0	0.747	G2
TCGA-BH-A18V-01	0.116091	0.27	0.0121086	0.29	0.0197144	0.911	G2
TCGA-BH-A1F6-01	0	0.0709	0.206626	0.235	0.113828	0.617	G2
TCGA-BH-A1FC-01	0.0947689	0.156	0.278611	0.204	0	0.664	G2
TCGA-C8-A12V-01	0.100933	0.478	0.763256	0.613	0.0658925	1.56	G2
TCGA-C8-A26X-01	0.142398	0.031	0.263093	0.179	0.114172	0.7	G2
TCGA-C8-A27B-01	0	0.0829	0	0.467	0	0.591	G2
TCGA-D8-A13Z-01	0.110182	0.151	0.167901	0.283	0.129796	0.799	G2
TCGA-D8-A147-01	0.0678412	0.281	0.124154	0.255	0.0179714	0.656	G2
TCGA-D8-A1JG-01	0.0962969	0.189	0.177517	0.236	0.0899937	0.782	G2
TCGA-D8-A1JL-01	0	0.319	0.143803	0.405	0	1.24	G2
TCGA-D8-A1XK-01	0	0	0.0832716	0.314	0	0.598	G2
TCGA-D8-A1XQ-01	0.0515334	0.197	0.0516766	0.281	0.130544	0.777	G2
TCGA-D8-A27M-01	0.158517	0.588	0.00527097	0.503	0	1.26	G2
TCGA-E2-A14N-01	0.0257564	0.156	0.0383865	0.141	0	0.314	G2
TCGA-E2-A14R-01	0.0710337	0.112	0	0.118	0	0.385	G2
TCGA-E2-A159-01	0.105819	0.17	0.462915	0.278	0.130843	1	G2
TCGA-E2-A1AZ-01	0	0.355	0.206092	0.25	0.128215	0.925	G2
TCGA-E2-A1B6-01	0.540071	0.948	0.436425	0.323	0	0.985	G2
TCGA-E2-A1L7-01	0.0868418	0.197	0.269735	0.198	0.0218493	0.618	G2
TCGA-E2-A1LH-01	0.173486	0.185	0.235683	0.18	0	0.644	G2
TCGA-E2-A1LI-01	0.0112663	0.135	0	0.245	0	0.311	G2
TCGA-E2-A573-01	0.0476935	0.238	0.132669	0.297	0	0.659	G2
TCGA-EW-A1OV-01	0.358666	0.368	0.584473	0.287	0	1.14	G2
TCGA-EW-A1P1-01	0	0.198	0.392105	0.282	0.142525	0.937	G2
TCGA-EW-A1P4-01	0.101233	0.0902	0.362422	0.33	0	0.718	G2
TCGA-EW-A1PB-01	0	0.0729	0	0.572	0	0.975	G2
TCGA-EW-A1PH-01	0.0654547	0.0562	0.122711	0.0951	0.0303113	0.439	G2
TCGA-EW-A3U0-01	0.401382	0.412	0.504216	0.331	0.163876	1.49	G2
TCGA-EW-A6SB-01	0.352025	0.158	0.0661363	0.198	0	0.568	G2
TCGA-GM-A2DD-01	0.0229837	0.255	0.265966	0.177	0.0442289	0.711	G2
TCGA-GM-A2DH-01	0.296656	0.396	0.410969	0.268	0	0.968	G2
TCGA-GM-A2DI-01	0.303739	0.578	0.958793	0.449	0.127715	1.54	G2
TCGA-GM-A3XL-01	0.00958851	0.0892	0.107176	0.117	0	0.496	G2
TCGA-LL-A5YO-01	0.611815	0.541	0.297973	0.26	0	1.41	G2
TCGA-OL-A5D7-01	0.208896	0.228	0	0.313	0	0.439	G2
TCGA-OL-A66I-01	0.27654	0.322	0.616412	0.413	0	1.44	G2
TCGA-OL-A6VO-01	0	0.061	0	0.212	0	0.367	G2
TCGA-S3-AA10-01	0	0.383	0	0.437	0	0.67	G2
pvalue	0.358299	8.59e-06	0.000352198	8.25e-16	0.0533921	9.48e-11	NA

## Sheet: Table S4_2
Table S4_2 Comparison of ICI-related genes in the 2 clusters of TNBC.
	CD274	CTLA4	HAVCR2	LAG3	PDCD1	PDCD1LG2	TIGIT	SIGLEC15	Groups
Pvalue	3.49e-20	8.06e-15	9.5e-16	3.73e-21	1.29e-15	2.67e-14	2.37e-16	0.332921	NA
TCGA-A1-A0SK-01	0.867896	0.130931	2.63517	2.01389	1.27632	1.49139	0.520045	0.234992	G1
TCGA-A1-A0SO-01	0.846794	1.29784	3.09206	1.34523	0.636915	1.8608	1.09613	0.744075	G1
TCGA-A1-A0SP-01	2.00022	2.51864	4.48983	2.6819	1.68477	3.42231	2.23726	0.534958	G1
TCGA-A2-A04P-01	1.7551	2.22793	3.46127	2.28401	1.7015	2.31165	2.36894	0.333767	G1
TCGA-A2-A0D2-01	1.80876	3.18105	4.64169	3.44411	2.67057	2.89968	2.77182	0.378512	G1
TCGA-A2-A0T0-01	1.84435	1.97291	4.12281	2.39259	1.70664	2.82193	1.853	0.41446	G1
TCGA-A2-A0T2-01	1.2005	1.89894	3.75235	2.75144	1.23658	2.26957	1.60942	0.420833	G1
TCGA-A2-A0YE-01	1.49093	1.59235	3.23073	1.7004	1.70726	2.05703	1.48331	0.346872	G1
TCGA-A2-A1G6-01	2.55704	0.801407	4.01393	1.86552	1.11676	3.31211	1.44255	1.55552	G1
TCGA-A2-A3XS-01	1.30252	2.37851	3.981	1.99037	2.434	2.10765	2.0087	0.280719	G1
TCGA-A2-A3XU-01	0.165944	0.275841	2.20239	1.49539	0.539829	0.388355	0.199123	0.101112	G1
TCGA-A2-A3XX-01	1.3715	2.94465	4.0274	2.86451	2.45725	2.24001	2.13429	0.505993	G1
TCGA-A2-A3XY-01	3.08446	4.03917	4.74699	4.10193	3.04215	3.36751	3.44671	2.28012	G1
TCGA-A7-A0CE-01	2.01507	1.73803	3.55267	1.94253	0.962068	2.00465	1.31736	0.337426	G1
TCGA-A7-A0DA-01	1.91487	0.6515	3.86661	1.33697	0.179384	3.1162	0.612305	0.584097	G1
TCGA-A7-A26F-01	3.49439	3.34565	4.63599	1.95181	1.31574	4.31645	2.00482	1.21319	G1
TCGA-A7-A26G-01	2.53444	3.08621	5.07549	1.70863	1.61763	3.67264	3.18139	0.907275	G1
TCGA-A7-A26I-01	2.82967	3.0834	5.07824	1.15821	0.720979	4.38595	1.83107	1.58544	G1
TCGA-A7-A4SE-01	2.26144	2.42508	4.17479	2.72487	1.55788	2.87978	1.56023	0.819586	G1
TCGA-A7-A5ZV-01	1.33348	0.761115	4.46046	2.14994	0.960067	2.07717	0.694568	0.264476	G1
TCGA-A7-A6VV-01	2.08851	2.42438	5.07015	2.74136	2.00173	3.18812	2.46879	1.31359	G1
TCGA-A7-A6VW-01	1.83798	0.44074	4.60241	3.56346	1.08706	2.10487	0.335255	0.310573	G1
TCGA-A8-A07C-01	2.82861	3.52564	4.9506	2.96131	2.1237	3.87917	3.02361	2.26942	G1
TCGA-A8-A07O-01	1.6787	1.00755	4.13642	2.35986	1.23842	2.94662	1.25084	1.8339	G1
TCGA-AC-A2BK-01	1.71013	0.727528	2.79996	1.62737	1.20483	2.56196	0.959548	0.0854247	G1
TCGA-AC-A2QH-01	1.40822	1.79181	2.59727	2.49278	0.0923428	3.29004	0.213378	0.818851	G1
TCGA-AC-A2QJ-01	0.540424	1.32147	4.8409	3.35861	1.68943	1.81492	0.545672	5.56759	G1
TCGA-AC-A7VC-01	0.746829	0.306496	3.67509	2.7539	0.681494	1.21344	0.352984	5.5246	G1
TCGA-AN-A04D-01	0.96798	0.342669	2.47897	1.37206	0.485221	0.846714	2.88557	0.313942	G1
TCGA-AN-A0AL-01	1.68374	2.39906	4.21266	2.96114	2.43029	2.78023	2.45333	0.43808	G1
TCGA-AN-A0AR-01	0.566766	0.744936	3.30097	1.7376	0.736994	1.06371	0.927745	0.402176	G1
TCGA-AN-A0AT-01	2.04373	2.02641	3.79378	2.41565	2.50952	2.71438	2.45033	0.345396	G1
TCGA-AN-A0G0-01	1.59283	1.28812	4.00622	1.97203	2.01671	2.44689	1.32832	1.20345	G1
TCGA-AO-A03U-01	2.37251	0.97078	6.07288	1.45828	1.06247	2.35355	1.61051	0.744161	G1
TCGA-AO-A124-01	1.80323	1.68513	2.90088	2.77036	2.14724	3.83323	1.86802	0.187768	G1
TCGA-AO-A12F-01	1.227	0.837136	3.23989	0.322274	0.47415	2.82833	0.746915	0.198997	G1
TCGA-AO-A1KR-01	0.872317	2.36499	2.47763	3.20741	2.91441	0.864414	1.75172	0	G1
TCGA-AQ-A04J-01	1.92505	3.05991	4.25761	2.40321	2.39572	3.12401	4.38747	0.542605	G1
TCGA-AQ-A54N-01	0.667574	1.00295	3.00935	3.40327	1.9001	1.32728	0.999639	0.108223	G1
TCGA-AR-A0TS-01	2.49843	3.39188	4.76274	3.24419	2.88552	3.85243	4.24702	0.550605	G1
TCGA-AR-A1AY-01	2.03938	0.438719	3.85308	2.15695	0.626766	3.01228	0.631803	0.878137	G1
TCGA-AR-A256-01	2.23186	2.1274	4.90418	2.27178	0.793105	2.58058	2.16459	0.753091	G1
TCGA-AR-A2LH-01	2.68421	2.56499	4.48945	3.18788	2.77112	2.99409	3.28407	1.18078	G1
TCGA-AR-A2LR-01	1.38687	0.781486	4.25867	1.73487	1.10192	2.93404	0.97306	0.941106	G1
TCGA-B6-A3ZX-01	2.32935	4.61029	4.23792	3.57382	5.33833	2.98683	4.89771	0.620868	G1
TCGA-B6-A400-01	2.95559	3.74307	4.73535	2.9172	2.56052	3.29132	2.79088	0.537346	G1
TCGA-B6-A402-01	0.984042	0.63988	3.0969	1.65521	0.418568	1.4897	0.522859	0.83762	G1
TCGA-B6-A409-01	1.04145	1.26171	3.57468	1.72115	1.04621	1.62424	1.02006	0.15782	G1
TCGA-BH-A0AV-01	1.87425	0.675455	4.35172	1.28309	0.969012	3.53396	1.37206	2.14486	G1
TCGA-BH-A0E0-01	1.52742	2.3862	2.72485	0.44159	0.638491	1.11776	2.06571	0.276913	G1
TCGA-BH-A0E6-01	0.909658	1.24847	3.22552	2.69377	2.88928	2.30009	1.88663	0.270828	G1
TCGA-BH-A0WA-01	2.93195	2.04152	4.14213	3.01778	1.48954	3.75186	2.08767	0.875466	G1
TCGA-BH-A18G-01	0.804301	0.862908	3.31532	1.50554	0.762306	2.42822	1.34823	0.199374	G1
TCGA-BH-A18Q-01	3.08478	2.37181	4.25722	3.99	2.3739	3.73751	2.60597	0.672923	G1
TCGA-BH-A18T-01	1.91242	2.51296	3.95294	2.72718	1.48805	2.32852	1.74915	0.245739	G1
TCGA-BH-A1EW-01	2.95315	2.61568	4.70334	2.34684	2.79832	3.12421	3.09278	1.74347	G1
TCGA-BH-A42U-01	1.92224	2.00108	3.51746	2.97988	3.04832	2.76918	2.25918	3.59977	G1
TCGA-C8-A131-01	1.66207	1.10514	3.13452	1.83026	1.06267	2.45851	1.26352	1.56125	G1
TCGA-C8-A1HJ-01	1.84912	2.805	2.52832	2.04928	0.501719	1.99762	1.54156	0.247198	G1
TCGA-C8-A26Y-01	2.82591	2.10903	3.59466	1.76859	1.21624	1.76935	3.15101	1.47923	G1
TCGA-C8-A3M7-01	2.01318	1.21232	3.00947	2.05057	1.18231	2.52185	1.37033	3.92269	G1
TCGA-D8-A142-01	1.82073	1.99135	4.48573	1.8744	1.23769	2.97827	1.82615	3.20713	G1
TCGA-D8-A143-01	1.96625	2.17374	3.8492	2.28877	2.26541	2.66109	2.19893	1.14156	G1
TCGA-D8-A1JF-01	1.43055	1.30194	4.02395	0.879471	0.679964	2.3419	1.73427	3.27852	G1
TCGA-D8-A27F-01	1.6693	0.458067	3.783	1.05783	0.439357	3.17382	1.10802	1.35693	G1
TCGA-D8-A27H-01	1.26544	1.04327	3.95767	1.22971	0.465086	2.72818	1.1167	0.650121	G1
TCGA-E2-A14X-01	1.89052	2.3822	3.40443	2.19185	2.51435	3.09029	3.18317	0.544189	G1
TCGA-E2-A150-01	3.22922	3.11378	4.68265	2.79148	1.6707	3.67446	2.98743	4.16747	G1
TCGA-E2-A158-01	2.43787	1.54117	2.222	1.62611	0.831715	3.1737	1.20013	0.109695	G1
TCGA-E2-A1LG-01	2.32271	1.58227	2.95267	1.61955	1.78341	1.75039	1.03893	0.193204	G1
TCGA-E2-A1LK-01	1.04956	0.409907	3.84077	2.27074	0.27453	1.75941	0.561986	0.467071	G1
TCGA-E2-A1LL-01	2.60573	1.52592	3.12562	1.8222	0.844305	2.0092	0.951737	0.191815	G1
TCGA-E2-A1LS-01	0.320773	0.179893	1.58458	0.386038	0.0945063	1.15491	1.04516	0.0236102	G1
TCGA-E2-A574-01	0.256769	1.20708	1.64039	1.43397	0.0451634	0.551984	0.106482	0.231432	G1
TCGA-E9-A5FL-01	1.1153	1.2458	3.28478	1.99953	0.777451	1.22027	1.40174	0.231064	G1
TCGA-EW-A1OW-01	2.55729	2.06043	4.41642	2.50878	2.40174	4.39799	2.36692	0.66175	G1
TCGA-EW-A1P7-01	3.41841	3.33074	4.33731	3.19174	3.38286	3.90048	4.2098	0.850559	G1
TCGA-EW-A1P8-01	1.80748	2.37632	5.35871	3.09619	1.74674	3.05729	2.43221	0.856388	G1
TCGA-GI-A2C9-01	2.3921	1.8281	4.39012	2.48908	1.11497	3.20627	1.30194	1.01585	G1
TCGA-GM-A2DB-01	1.32884	2.11746	3.24224	1.94148	1.98619	1.46336	2.07475	1.34999	G1
TCGA-GM-A2DF-01	1.58727	2.35191	3.96711	2.1037	2.18691	2.75634	1.85104	0.607011	G1
TCGA-HN-A2NL-01	1.74326	2.27196	3.27225	3.3472	2.49216	2.1124	2.9102	0.82855	G1
TCGA-LL-A441-01	2.70764	3.76037	4.09007	3.79878	4.5911	3.13425	4.19798	2.22441	G1
TCGA-LL-A73Y-01	2.53326	4.21989	4.14996	2.09109	2.56199	3.01514	3.03161	1.85925	G1
TCGA-LL-A740-01	1.64649	2.25263	4.61269	1.17005	1.49672	2.63194	2.00393	7.29808	G1
TCGA-OL-A5D6-01	0.835762	1.9932	4.14055	1.27155	1.36188	1.95498	1.21971	4.44128	G1
TCGA-OL-A5RW-01	2.79	1.84635	4.30806	4.0619	1.33531	2.49201	0.900258	0.190172	G1
TCGA-OL-A66P-01	1.28315	3.05868	4.45198	4.51301	4.08714	2.48481	2.84085	0.471864	G1
TCGA-OL-A97C-01	1.83257	4.78172	3.92829	3.46425	3.44005	2.0769	2.49452	1.62466	G1
TCGA-S3-AA15-01	1.85579	2.73118	4.20871	2.86416	3.04581	2.87147	2.40526	0.706995	G1
TCGA-A2-A04Q-01	4.06165	3.86571	5.4456	4.9559	3.94363	4.18378	4.41449	0.739848	G2
TCGA-A2-A04T-01	2.77364	3.61814	4.60159	4.47335	3.00249	4.10294	3.30644	0.218347	G2
TCGA-A2-A0CM-01	4.58479	4.01799	5.64731	4.578	3.06939	3.80882	3.70843	1.17082	G2
TCGA-A2-A0D0-01	1.93489	2.17108	4.05326	4.51413	2.93195	2.35349	2.51167	0.245861	G2
TCGA-A2-A0EQ-01	3.24034	3.33507	4.81975	4.71781	3.35461	3.19667	4.01471	4.31881	G2
TCGA-A2-A0ST-01	4.15598	4.39006	5.20071	4.96681	4.16306	4.71284	4.69026	1.93606	G2
TCGA-A2-A0SX-01	3.28545	4.1074	5.06965	3.71381	3.46937	3.51692	4.17968	2.91066	G2
TCGA-A2-A0YM-01	2.86104	2.7548	4.99103	3.70687	1.91995	3.85025	2.42766	1.29637	G2
TCGA-A2-A3XT-01	2.23646	2.41153	5.64966	2.22663	1.71048	3.16287	1.61617	0.55562	G2
TCGA-A7-A4SD-01	3.55395	3.63863	4.81835	5.03684	3.7242	3.41389	2.96233	0.520246	G2
TCGA-A7-A6VY-01	2.95804	3.83714	4.8216	4.24282	3.10695	3.99544	2.60701	0.49375	G2
TCGA-A8-A08R-01	3.48731	3.28403	5.21006	4.02117	2.67584	4.05387	2.96628	2.21403	G2
TCGA-A8-A09X-01	2.74661	2.64044	5.31424	3.25997	2.43816	3.67738	3.48767	0.59474	G2
TCGA-AC-A6IW-01	3.18353	4.26366	5.77355	7.05672	3.87457	3.12846	3.40061	0.459641	G2
TCGA-AN-A0XU-01	2.89402	2.23946	4.32978	3.72734	3.1332	3.10294	2.7015	0.551393	G2
TCGA-AO-A0J2-01	4.26102	2.84356	4.14638	3.4773	2.43037	2.66594	2.6848	5.12114	G2
TCGA-AO-A0J4-01	3.01151	3.0834	4.33689	3.26374	2.58782	3.45124	2.93949	0.505383	G2
TCGA-AO-A0J6-01	3.11445	2.27798	4.4243	4.95778	2.89896	2.57875	3.4898	0.246591	G2
TCGA-AO-A128-01	6.39837	5.24321	6.34885	7.78045	5.8928	6.24378	5.01308	0.736994	G2
TCGA-AO-A129-01	2.67462	2.48684	4.10672	3.77265	3.31176	3.38001	2.92735	0.308128	G2
TCGA-AR-A0TU-01	3.11268	3.02455	4.84723	4.11398	2.86374	3.13296	3.00592	0.28759	G2
TCGA-AR-A0U4-01	3.21602	2.89191	6.07196	2.88998	2.56645	4.53436	2.55316	1.21139	G2
TCGA-AR-A1AI-01	3.22549	3.34775	5.17722	4.1963	3.452	4.11152	3.91212	0.16543	G2
TCGA-AR-A1AQ-01	3.11033	3.30947	4.62019	3.97307	3.31994	3.62346	3.5889	0.636729	G2
TCGA-AR-A1AR-01	3.10893	2.85858	6.02697	3.19475	1.67897	3.85449	3.26683	2.79832	G2
TCGA-AR-A5QQ-01	5.32028	4.68235	5.0907	4.01407	3.73424	5.10621	3.42574	1.46446	G2
TCGA-BH-A0B3-01	3.26269	3.07058	4.88189	3.65838	2.39364	3.95833	2.69167	0.31603	G2
TCGA-BH-A0B9-01	2.48373	3.4645	5.18601	4.40745	3.46745	3.00858	3.53368	1.35614	G2
TCGA-BH-A0BG-01	3.4305	3.23329	4.76831	3.86984	3.1798	3.6793	3.73334	0.727267	G2
TCGA-BH-A0BL-01	3.45631	3.52306	5.16922	3.36234	3.25755	4.45147	3.50126	0.996823	G2
TCGA-BH-A0BW-01	4.51015	4.05535	5.70335	5.74261	4.02613	5.21626	3.25607	0.674732	G2
TCGA-BH-A0RX-01	2.71576	3.25515	4.89086	4.46886	3.46195	3.86088	3.73141	0.655077	G2
TCGA-BH-A18V-01	3.07599	3.17782	5.43046	3.54555	2.05551	3.86067	3.09261	1.63937	G2
TCGA-BH-A1F6-01	2.78906	2.3313	5.20286	4.42573	1.551	3.54944	2.05644	0.550901	G2
TCGA-BH-A1FC-01	2.52547	3.00502	4.75345	4.43209	3.62157	3.33083	3.52893	0.161823	G2
TCGA-C8-A12V-01	4.84755	4.80754	6.09159	6.95071	4.55648	5.46313	4.69267	1.15445	G2
TCGA-C8-A26X-01	2.43082	2.29137	4.44523	3.25683	2.39928	3.01226	2.62812	2.20113	G2
TCGA-C8-A27B-01	4.75903	2.54018	5.08203	3.73126	2.29487	4.97982	3.14393	0.520246	G2
TCGA-D8-A13Z-01	3.026	2.63708	4.90806	2.96881	2.20755	3.37914	2.57473	0.983969	G2
TCGA-D8-A147-01	2.8706	3.0552	4.88787	3.70757	3.84706	3.44638	3.2071	0.918997	G2
TCGA-D8-A1JG-01	3.14749	3.02255	4.73212	3.14801	2.98472	3.76904	2.90068	4.26105	G2
TCGA-D8-A1JL-01	4.37063	4.26353	5.79664	5.37881	3.41842	4.93726	4.09845	2.09832	G2
TCGA-D8-A1XK-01	4.05494	2.60307	4.75098	3.4675	2.65219	3.66984	2.87352	0.616358	G2
TCGA-D8-A1XQ-01	3.83791	3.47888	5.1981	3.38109	2.76498	4.30382	2.91456	0.664665	G2
TCGA-D8-A27M-01	4.48204	3.98568	5.31043	3.6644	2.75499	4.87883	3.79282	0.599413	G2
TCGA-E2-A14N-01	2.46785	3.27368	3.74077	3.27199	1.38045	3.36377	2.96506	0.217231	G2
TCGA-E2-A14R-01	3.10638	2.91625	4.47758	3.7037	2.09312	3.01714	2.48808	0.838669	G2
TCGA-E2-A159-01	3.39233	4.0239	5.32985	4.21626	3.82336	4.36278	3.55616	0.821873	G2
TCGA-E2-A1AZ-01	3.80559	4.17077	5.02219	3.71618	2.65887	3.87122	4.08409	0.494774	G2
TCGA-E2-A1B6-01	2.8338	4.88781	4.7148	5.52103	3.88243	3.27471	5.42018	0.407298	G2
TCGA-E2-A1L7-01	3.16334	3.4463	4.73614	3.84032	3.64101	3.44555	3.68394	1.07881	G2
TCGA-E2-A1LH-01	2.33583	2.6234	4.21521	3.71756	2.97449	2.77926	3.26897	0.508327	G2
TCGA-E2-A1LI-01	2.06919	2.02779	3.81581	3.024	1.4798	2.97701	2.22079	1.00231	G2
TCGA-E2-A573-01	3.04921	3.28682	4.47647	4.26487	3.57908	3.3672	3.41523	0.794104	G2
TCGA-EW-A1OV-01	3.20986	3.27352	4.44565	4.12704	4.1993	3.96984	4.29946	1.2416	G2
TCGA-EW-A1P1-01	2.83295	2.3336	5.03888	2.3352	2.14486	3.60457	3.113	1.97574	G2
TCGA-EW-A1P4-01	3.44391	2.97856	4.79665	3.73783	3.86067	3.71564	3.48371	0.333309	G2
TCGA-EW-A1PB-01	6.30024	3.05346	5.99977	7.05469	5.42891	4.99304	3.00103	0.497638	G2
TCGA-EW-A1PH-01	2.63974	2.20524	3.54797	2.92414	1.89418	3.02993	2.0624	0.198117	G2
TCGA-EW-A3U0-01	3.64878	4.07958	5.40998	4.83862	4.33362	4.08578	4.10601	0.67735	G2
TCGA-EW-A6SB-01	1.90493	3.36673	3.76297	4.85527	4.10049	2.6602	3.38239	0.186374	G2
TCGA-GM-A2DD-01	2.55807	3.92484	4.60713	3.40048	2.64365	3.06678	3.31596	3.34569	G2
TCGA-GM-A2DH-01	4.39425	4.65734	4.8474	4.06247	3.29191	3.7505	4.58107	4.83742	G2
TCGA-GM-A2DI-01	3.67032	3.96202	5.46448	3.64553	4.54381	4.1838	4.65757	2.08345	G2
TCGA-GM-A3XL-01	2.82008	3.66738	4.92863	4.48431	3.52309	3.26105	2.68717	0.278817	G2
TCGA-LL-A5YO-01	3.09953	4.36048	5.01168	4.6451	4.85495	3.46127	4.43429	3.12547	G2
TCGA-OL-A5D7-01	2.68486	3.87785	4.88492	5.78907	4.59036	2.76511	3.77501	0.307895	G2
TCGA-OL-A66I-01	2.74397	4.97337	6.41306	6.14477	5.15392	4.2506	4.52482	0.340049	G2
TCGA-OL-A6VO-01	2.96739	1.91008	4.18152	3.19387	1.43365	2.38242	1.73647	1.51697	G2
TCGA-S3-AA10-01	4.15522	4.61683	5.52043	5.46367	4.49207	4.10327	4.24599	0.55218	G2
