# Supplementary material for: Establishment of a novel cytokine-related 8-gene signature for distinguishing and predicting the prognosis of triple-negative breast cancer
Source: Front Med (Lausanne). 2023 Jun 2;10:1189361. doi: 10.3389/fmed.2023.1189361 (PMC10275569; doi:10.3389/fmed.2023.1189361)
Supplement: Supplementary file 5 [file Table_5.XLSX]

## Sheet: Table S5
Table S5 Drug sensitivity analysis between the 2 clusters.

## Sheet: Table S5_1
Table S5_1 IC50 scores of doxorubicins between the 2 clusters.
ID	IC50 scores
TCGA-A1-A0SK-01	-1.65396
TCGA-A1-A0SO-01	-1.3181
TCGA-A1-A0SP-01	-1.74334
TCGA-A2-A04P-01	-1.66551
TCGA-A2-A0D2-01	-1.64348
TCGA-A2-A0T0-01	-1.74295
TCGA-A2-A0T2-01	-1.24339
TCGA-A2-A0YE-01	-1.23116
TCGA-A2-A1G6-01	-1.21393
TCGA-A2-A3XS-01	-1.46332
TCGA-A2-A3XU-01	-1.80032
TCGA-A2-A3XX-01	-1.41175
TCGA-A2-A3XY-01	-1.6962
TCGA-A7-A0CE-01	-1.58978
TCGA-A7-A0DA-01	-1.32806
TCGA-A7-A26F-01	-0.759781
TCGA-A7-A26G-01	-1.2155
TCGA-A7-A26I-01	-0.983327
TCGA-A7-A4SE-01	-1.82819
TCGA-A7-A5ZV-01	-0.803401
TCGA-A7-A6VV-01	-2.06229
TCGA-A7-A6VW-01	-2.03212
TCGA-A8-A07C-01	-2.03423
TCGA-A8-A07O-01	-1.41554
TCGA-AC-A2BK-01	-2.40707
TCGA-AC-A2QH-01	-1.08347
TCGA-AC-A2QJ-01	-1.24351
TCGA-AC-A7VC-01	-1.71069
TCGA-AN-A04D-01	-1.76006
TCGA-AN-A0AL-01	-1.73351
TCGA-AN-A0AR-01	-1.70491
TCGA-AN-A0AT-01	-1.80182
TCGA-AN-A0G0-01	-1.83413
TCGA-AO-A03U-01	-1.65859
TCGA-AO-A124-01	-2.11995
TCGA-AO-A12F-01	-1.21581
TCGA-AO-A1KR-01	-1.46442
TCGA-AQ-A04J-01	-1.51751
TCGA-AQ-A54N-01	-1.75214
TCGA-AR-A0TS-01	-1.64479
TCGA-AR-A1AY-01	-1.35001
TCGA-AR-A256-01	-1.68515
TCGA-AR-A2LH-01	-1.42033
TCGA-AR-A2LR-01	-2.08267
TCGA-B6-A3ZX-01	-1.95891
TCGA-B6-A400-01	-1.88332
TCGA-B6-A402-01	-1.21932
TCGA-B6-A409-01	-1.56173
TCGA-BH-A0AV-01	-1.63355
TCGA-BH-A0E0-01	-1.15745
TCGA-BH-A0E6-01	-1.35566
TCGA-BH-A0WA-01	-1.61558
TCGA-BH-A18G-01	-1.9164
TCGA-BH-A18Q-01	-1.2942
TCGA-BH-A18T-01	-1.93752
TCGA-BH-A1EW-01	-1.44642
TCGA-BH-A42U-01	-1.54169
TCGA-C8-A131-01	-1.2614
TCGA-C8-A1HJ-01	-1.67862
TCGA-C8-A26Y-01	-0.516639
TCGA-C8-A3M7-01	-1.12666
TCGA-D8-A142-01	-0.999807
TCGA-D8-A143-01	-1.82909
TCGA-D8-A1JF-01	0.167085
TCGA-D8-A27F-01	-1.30848
TCGA-D8-A27H-01	-0.888747
TCGA-E2-A14X-01	-1.14528
TCGA-E2-A150-01	-1.32582
TCGA-E2-A158-01	-1.61117
TCGA-E2-A1LG-01	-1.54136
TCGA-E2-A1LK-01	-1.54601
TCGA-E2-A1LL-01	-1.67813
TCGA-E2-A1LS-01	-0.641978
TCGA-E2-A574-01	-2.05099
TCGA-E9-A5FL-01	-1.14143
TCGA-EW-A1OW-01	-1.62463
TCGA-EW-A1P7-01	-1.6293
TCGA-EW-A1P8-01	-2.04017
TCGA-GI-A2C9-01	-1.32809
TCGA-GM-A2DB-01	-1.02774
TCGA-GM-A2DF-01	-1.10733
TCGA-HN-A2NL-01	-1.83839
TCGA-LL-A441-01	-1.79532
TCGA-LL-A73Y-01	-1.46483
TCGA-LL-A740-01	-1.24536
TCGA-OL-A5D6-01	-1.01141
TCGA-OL-A5RW-01	-1.3217
TCGA-OL-A66P-01	-0.929786
TCGA-OL-A97C-01	-1.2331
TCGA-S3-AA15-01	-1.45685
TCGA-A2-A04Q-01	-1.89385
TCGA-A2-A04T-01	-1.43284
TCGA-A2-A0CM-01	-2.2034
TCGA-A2-A0D0-01	-2.26271
TCGA-A2-A0EQ-01	-1.4533
TCGA-A2-A0ST-01	-1.7209
TCGA-A2-A0SX-01	-1.83882
TCGA-A2-A0YM-01	-2.5051
TCGA-A2-A3XT-01	-1.42551
TCGA-A7-A4SD-01	-1.71458
TCGA-A7-A6VY-01	-1.89082
TCGA-A8-A08R-01	-1.19885
TCGA-A8-A09X-01	-1.66087
TCGA-AC-A6IW-01	-2.31564
TCGA-AN-A0XU-01	-1.67888
TCGA-AO-A0J2-01	-1.11035
TCGA-AO-A0J4-01	-1.5231
TCGA-AO-A0J6-01	-2.12517
TCGA-AO-A128-01	-1.97926
TCGA-AO-A129-01	-1.70711
TCGA-AR-A0TU-01	-2.09337
TCGA-AR-A0U4-01	-1.64988
TCGA-AR-A1AI-01	-1.87776
TCGA-AR-A1AQ-01	-1.53026
TCGA-AR-A1AR-01	-2.09993
TCGA-AR-A5QQ-01	-2.18876
TCGA-BH-A0B3-01	-1.56439
TCGA-BH-A0B9-01	-1.95765
TCGA-BH-A0BG-01	-1.91715
TCGA-BH-A0BL-01	-1.75326
TCGA-BH-A0BW-01	-1.69817
TCGA-BH-A0RX-01	-1.72113
TCGA-BH-A18V-01	-1.69993
TCGA-BH-A1F6-01	-1.27777
TCGA-BH-A1FC-01	-2.18742
TCGA-C8-A12V-01	-1.6502
TCGA-C8-A26X-01	-1.17494
TCGA-C8-A27B-01	-2.42475
TCGA-D8-A13Z-01	-1.7579
TCGA-D8-A147-01	-2.04922
TCGA-D8-A1JG-01	-1.33826
TCGA-D8-A1JL-01	-1.58317
TCGA-D8-A1XK-01	-2.41354
TCGA-D8-A1XQ-01	-1.79698
TCGA-D8-A27M-01	-1.24535
TCGA-E2-A14N-01	-2.19603
TCGA-E2-A14R-01	-1.29003
TCGA-E2-A159-01	-1.68112
TCGA-E2-A1AZ-01	-1.58145
TCGA-E2-A1B6-01	-1.71179
TCGA-E2-A1L7-01	-1.15663
TCGA-E2-A1LH-01	-1.2453
TCGA-E2-A1LI-01	-1.71413
TCGA-E2-A573-01	-2.04274
TCGA-EW-A1OV-01	-1.78702
TCGA-EW-A1P1-01	-1.29761
TCGA-EW-A1P4-01	-2.31306
TCGA-EW-A1PB-01	-1.79481
TCGA-EW-A1PH-01	-1.26825
TCGA-EW-A3U0-01	-1.6116
TCGA-EW-A6SB-01	-1.59177
TCGA-GM-A2DD-01	-1.18572
TCGA-GM-A2DH-01	-1.44827
TCGA-GM-A2DI-01	-1.27264
TCGA-GM-A3XL-01	-2.20702
TCGA-LL-A5YO-01	-1.96025
TCGA-OL-A5D7-01	-2.10953
TCGA-OL-A66I-01	-2.04758
TCGA-OL-A6VO-01	-2.16979
TCGA-S3-AA10-01	-2.40302

## Sheet: Table S5_2
Table S5_2 IC50 scores of methotrexate between the 2 clusters.
ID	IC50 scores
TCGA-A1-A0SK-01	-1.92741
TCGA-A1-A0SO-01	-0.419328
TCGA-A1-A0SP-01	-1.18689
TCGA-A2-A04P-01	0.925504
TCGA-A2-A0D2-01	-0.529946
TCGA-A2-A0T0-01	-0.372233
TCGA-A2-A0T2-01	-0.0200823
TCGA-A2-A0YE-01	-0.287596
TCGA-A2-A1G6-01	0.256125
TCGA-A2-A3XS-01	-0.253419
TCGA-A2-A3XU-01	0.798517
TCGA-A2-A3XX-01	-0.250459
TCGA-A2-A3XY-01	-0.47065
TCGA-A7-A0CE-01	-0.18761
TCGA-A7-A0DA-01	0.558923
TCGA-A7-A26F-01	0.51739
TCGA-A7-A26G-01	-0.196023
TCGA-A7-A26I-01	0.693456
TCGA-A7-A4SE-01	-0.502456
TCGA-A7-A5ZV-01	0.471752
TCGA-A7-A6VV-01	-0.453895
TCGA-A7-A6VW-01	0.040114
TCGA-A8-A07C-01	-0.758523
TCGA-A8-A07O-01	-0.823772
TCGA-AC-A2BK-01	-0.521123
TCGA-AC-A2QH-01	0.038123
TCGA-AC-A2QJ-01	0.031816
TCGA-AC-A7VC-01	-0.65755
TCGA-AN-A04D-01	0.338442
TCGA-AN-A0AL-01	-0.460143
TCGA-AN-A0AR-01	0.0233037
TCGA-AN-A0AT-01	-0.961774
TCGA-AN-A0G0-01	-0.782284
TCGA-AO-A03U-01	-0.330321
TCGA-AO-A124-01	-0.210587
TCGA-AO-A12F-01	-0.0487542
TCGA-AO-A1KR-01	0.42404
TCGA-AQ-A04J-01	-0.422607
TCGA-AQ-A54N-01	0.53762
TCGA-AR-A0TS-01	-0.539693
TCGA-AR-A1AY-01	-0.656163
TCGA-AR-A256-01	-0.206996
TCGA-AR-A2LH-01	-0.548978
TCGA-AR-A2LR-01	-0.136506
TCGA-B6-A3ZX-01	-1.27569
TCGA-B6-A400-01	-0.0485389
TCGA-B6-A402-01	0.591789
TCGA-B6-A409-01	0.465733
TCGA-BH-A0AV-01	-0.311746
TCGA-BH-A0E0-01	-0.160399
TCGA-BH-A0E6-01	0.360194
TCGA-BH-A0WA-01	-0.209229
TCGA-BH-A18G-01	0.32127
TCGA-BH-A18Q-01	-0.0235553
TCGA-BH-A18T-01	-0.337132
TCGA-BH-A1EW-01	-0.107022
TCGA-BH-A42U-01	0.352294
TCGA-C8-A131-01	0.448171
TCGA-C8-A1HJ-01	0.231085
TCGA-C8-A26Y-01	0.0815746
TCGA-C8-A3M7-01	0.327996
TCGA-D8-A142-01	0.19124
TCGA-D8-A143-01	-0.627755
TCGA-D8-A1JF-01	0.317994
TCGA-D8-A27F-01	-0.11382
TCGA-D8-A27H-01	0.232306
TCGA-E2-A14X-01	0.251347
TCGA-E2-A150-01	-0.234645
TCGA-E2-A158-01	0.399521
TCGA-E2-A1LG-01	-0.119926
TCGA-E2-A1LK-01	0.478674
TCGA-E2-A1LL-01	-0.757281
TCGA-E2-A1LS-01	1.33113
TCGA-E2-A574-01	0.25825
TCGA-E9-A5FL-01	0.432576
TCGA-EW-A1OW-01	-0.524709
TCGA-EW-A1P7-01	-0.709598
TCGA-EW-A1P8-01	-0.431654
TCGA-GI-A2C9-01	0.0445216
TCGA-GM-A2DB-01	0.708926
TCGA-GM-A2DF-01	0.310328
TCGA-HN-A2NL-01	-1.1544
TCGA-LL-A441-01	-0.602945
TCGA-LL-A73Y-01	0.10314
TCGA-LL-A740-01	-0.256683
TCGA-OL-A5D6-01	0.209427
TCGA-OL-A5RW-01	0.303954
TCGA-OL-A66P-01	0.166145
TCGA-OL-A97C-01	0.227007
TCGA-S3-AA15-01	-0.0776427
TCGA-A2-A04Q-01	-0.291123
TCGA-A2-A04T-01	-0.214455
TCGA-A2-A0CM-01	-1.22818
TCGA-A2-A0D0-01	-0.348679
TCGA-A2-A0EQ-01	-0.490696
TCGA-A2-A0ST-01	-0.591344
TCGA-A2-A0SX-01	-0.142041
TCGA-A2-A0YM-01	-1.01663
TCGA-A2-A3XT-01	-0.807201
TCGA-A7-A4SD-01	-0.691264
TCGA-A7-A6VY-01	-0.471449
TCGA-A8-A08R-01	-0.0360764
TCGA-A8-A09X-01	-0.568475
TCGA-AC-A6IW-01	-1.01646
TCGA-AN-A0XU-01	-0.938501
TCGA-AO-A0J2-01	-0.322724
TCGA-AO-A0J4-01	-0.185713
TCGA-AO-A0J6-01	-0.173305
TCGA-AO-A128-01	-1.63575
TCGA-AO-A129-01	-0.58357
TCGA-AR-A0TU-01	-0.984782
TCGA-AR-A0U4-01	-0.93703
TCGA-AR-A1AI-01	-0.8894
TCGA-AR-A1AQ-01	-0.861026
TCGA-AR-A1AR-01	-0.59451
TCGA-AR-A5QQ-01	-1.35306
TCGA-BH-A0B3-01	0.131189
TCGA-BH-A0B9-01	-1.45226
TCGA-BH-A0BG-01	-0.607448
TCGA-BH-A0BL-01	-0.551027
TCGA-BH-A0BW-01	-0.822969
TCGA-BH-A0RX-01	0.186092
TCGA-BH-A18V-01	-0.426114
TCGA-BH-A1F6-01	-0.677385
TCGA-BH-A1FC-01	0.293518
TCGA-C8-A12V-01	-0.828851
TCGA-C8-A26X-01	0.07032
TCGA-C8-A27B-01	-0.359704
TCGA-D8-A13Z-01	-0.239846
TCGA-D8-A147-01	-0.645824
TCGA-D8-A1JG-01	-0.40757
TCGA-D8-A1JL-01	-0.898424
TCGA-D8-A1XK-01	-0.955577
TCGA-D8-A1XQ-01	-0.418231
TCGA-D8-A27M-01	-0.645627
TCGA-E2-A14N-01	-0.357347
TCGA-E2-A14R-01	-0.120745
TCGA-E2-A159-01	-0.715196
TCGA-E2-A1AZ-01	-0.627116
TCGA-E2-A1B6-01	-1.27905
TCGA-E2-A1L7-01	-0.669731
TCGA-E2-A1LH-01	0.391979
TCGA-E2-A1LI-01	-0.043286
TCGA-E2-A573-01	-0.679762
TCGA-EW-A1OV-01	-0.263302
TCGA-EW-A1P1-01	-0.149043
TCGA-EW-A1P4-01	-1.45748
TCGA-EW-A1PB-01	-1.1678
TCGA-EW-A1PH-01	0.222265
TCGA-EW-A3U0-01	-0.772328
TCGA-EW-A6SB-01	0.0134176
TCGA-GM-A2DD-01	0.02907
TCGA-GM-A2DH-01	-0.408193
TCGA-GM-A2DI-01	-0.561487
TCGA-GM-A3XL-01	-1.3827
TCGA-LL-A5YO-01	-0.47576
TCGA-OL-A5D7-01	-0.850475
TCGA-OL-A66I-01	-1.05296
TCGA-OL-A6VO-01	-0.947027
TCGA-S3-AA10-01	-0.860041

## Sheet: Table S5_3
Table S5_3 IC50 scores of paclitaxel between the 2 clusters.
ID	IC50 scores
TCGA-A1-A0SK-01	-3.01221
TCGA-A1-A0SO-01	-2.94455
TCGA-A1-A0SP-01	-3.38469
TCGA-A2-A04P-01	-3.18527
TCGA-A2-A0D2-01	-3.52661
TCGA-A2-A0T0-01	-3.22593
TCGA-A2-A0T2-01	-2.77278
TCGA-A2-A0YE-01	-3.16265
TCGA-A2-A1G6-01	-3.01533
TCGA-A2-A3XS-01	-2.97836
TCGA-A2-A3XU-01	-2.95891
TCGA-A2-A3XX-01	-2.99256
TCGA-A2-A3XY-01	-3.26378
TCGA-A7-A0CE-01	-2.90828
TCGA-A7-A0DA-01	-3.28679
TCGA-A7-A26F-01	-3.63148
TCGA-A7-A26G-01	-3.75676
TCGA-A7-A26I-01	-3.68451
TCGA-A7-A4SE-01	-3.49988
TCGA-A7-A5ZV-01	-2.90215
TCGA-A7-A6VV-01	-3.763
TCGA-A7-A6VW-01	-3.40489
TCGA-A8-A07C-01	-3.84297
TCGA-A8-A07O-01	-3.6453
TCGA-AC-A2BK-01	-3.82586
TCGA-AC-A2QH-01	-2.9303
TCGA-AC-A2QJ-01	-2.29229
TCGA-AC-A7VC-01	-2.75412
TCGA-AN-A04D-01	-2.84521
TCGA-AN-A0AL-01	-3.41115
TCGA-AN-A0AR-01	-3.16842
TCGA-AN-A0AT-01	-3.32551
TCGA-AN-A0G0-01	-3.3982
TCGA-AO-A03U-01	-3.65837
TCGA-AO-A124-01	-3.65997
TCGA-AO-A12F-01	-2.92507
TCGA-AO-A1KR-01	-3.13381
TCGA-AQ-A04J-01	-3.20122
TCGA-AQ-A54N-01	-2.80316
TCGA-AR-A0TS-01	-3.62218
TCGA-AR-A1AY-01	-3.50046
TCGA-AR-A256-01	-3.5944
TCGA-AR-A2LH-01	-3.39675
TCGA-AR-A2LR-01	-3.16899
TCGA-B6-A3ZX-01	-3.29885
TCGA-B6-A400-01	-3.38791
TCGA-B6-A402-01	-3.19756
TCGA-B6-A409-01	-2.94588
TCGA-BH-A0AV-01	-3.57567
TCGA-BH-A0E0-01	-2.81462
TCGA-BH-A0E6-01	-2.7021
TCGA-BH-A0WA-01	-3.54826
TCGA-BH-A18G-01	-3.2019
TCGA-BH-A18Q-01	-3.49212
TCGA-BH-A18T-01	-3.62683
TCGA-BH-A1EW-01	-3.42563
TCGA-BH-A42U-01	-2.7237
TCGA-C8-A131-01	-3.2688
TCGA-C8-A1HJ-01	-3.12484
TCGA-C8-A26Y-01	-3.05085
TCGA-C8-A3M7-01	-3.06684
TCGA-D8-A142-01	-3.3858
TCGA-D8-A143-01	-3.07812
TCGA-D8-A1JF-01	-3.12192
TCGA-D8-A27F-01	-3.84478
TCGA-D8-A27H-01	-3.44513
TCGA-E2-A14X-01	-3.4688
TCGA-E2-A150-01	-3.92003
TCGA-E2-A158-01	-3.04224
TCGA-E2-A1LG-01	-3.86865
TCGA-E2-A1LK-01	-3.26986
TCGA-E2-A1LL-01	-3.82733
TCGA-E2-A1LS-01	-2.53066
TCGA-E2-A574-01	-3.1757
TCGA-E9-A5FL-01	-3.22995
TCGA-EW-A1OW-01	-3.18209
TCGA-EW-A1P7-01	-3.41498
TCGA-EW-A1P8-01	-3.56899
TCGA-GI-A2C9-01	-3.35116
TCGA-GM-A2DB-01	-2.84257
TCGA-GM-A2DF-01	-2.95926
TCGA-HN-A2NL-01	-3.01096
TCGA-LL-A441-01	-3.31915
TCGA-LL-A73Y-01	-3.31928
TCGA-LL-A740-01	-3.07853
TCGA-OL-A5D6-01	-2.84728
TCGA-OL-A5RW-01	-3.15884
TCGA-OL-A66P-01	-2.7873
TCGA-OL-A97C-01	-2.73632
TCGA-S3-AA15-01	-3.2178
TCGA-A2-A04Q-01	-3.39802
TCGA-A2-A04T-01	-3.25236
TCGA-A2-A0CM-01	-4.0007
TCGA-A2-A0D0-01	-3.55516
TCGA-A2-A0EQ-01	-3.32509
TCGA-A2-A0ST-01	-3.58221
TCGA-A2-A0SX-01	-3.93282
TCGA-A2-A0YM-01	-4.18822
TCGA-A2-A3XT-01	-3.02143
TCGA-A7-A4SD-01	-3.94827
TCGA-A7-A6VY-01	-3.56186
TCGA-A8-A08R-01	-3.88125
TCGA-A8-A09X-01	-3.47515
TCGA-AC-A6IW-01	-3.60049
TCGA-AN-A0XU-01	-3.58021
TCGA-AO-A0J2-01	-3.26165
TCGA-AO-A0J4-01	-3.67712
TCGA-AO-A0J6-01	-3.41307
TCGA-AO-A128-01	-3.89762
TCGA-AO-A129-01	-3.23559
TCGA-AR-A0TU-01	-3.31556
TCGA-AR-A0U4-01	-3.55923
TCGA-AR-A1AI-01	-3.94269
TCGA-AR-A1AQ-01	-3.28392
TCGA-AR-A1AR-01	-3.93966
TCGA-AR-A5QQ-01	-3.78766
TCGA-BH-A0B3-01	-3.5712
TCGA-BH-A0B9-01	-3.09722
TCGA-BH-A0BG-01	-3.64531
TCGA-BH-A0BL-01	-3.4103
TCGA-BH-A0BW-01	-3.70407
TCGA-BH-A0RX-01	-3.12429
TCGA-BH-A18V-01	-3.77629
TCGA-BH-A1F6-01	-3.26458
TCGA-BH-A1FC-01	-4.01939
TCGA-C8-A12V-01	-3.61035
TCGA-C8-A26X-01	-3.07645
TCGA-C8-A27B-01	-4.39182
TCGA-D8-A13Z-01	-3.85524
TCGA-D8-A147-01	-3.74251
TCGA-D8-A1JG-01	-3.71244
TCGA-D8-A1JL-01	-3.3835
TCGA-D8-A1XK-01	-4.00073
TCGA-D8-A1XQ-01	-3.59988
TCGA-D8-A27M-01	-3.72021
TCGA-E2-A14N-01	-3.56051
TCGA-E2-A14R-01	-3.34806
TCGA-E2-A159-01	-3.55412
TCGA-E2-A1AZ-01	-3.60433
TCGA-E2-A1B6-01	-3.11525
TCGA-E2-A1L7-01	-3.2101
TCGA-E2-A1LH-01	-3.13866
TCGA-E2-A1LI-01	-3.58411
TCGA-E2-A573-01	-3.40929
TCGA-EW-A1OV-01	-3.272
TCGA-EW-A1P1-01	-3.16863
TCGA-EW-A1P4-01	-3.657
TCGA-EW-A1PB-01	-3.29627
TCGA-EW-A1PH-01	-3.52768
TCGA-EW-A3U0-01	-3.31617
TCGA-EW-A6SB-01	-3.2966
TCGA-GM-A2DD-01	-2.95342
TCGA-GM-A2DH-01	-3.58663
TCGA-GM-A2DI-01	-3.2992
TCGA-GM-A3XL-01	-3.2417
TCGA-LL-A5YO-01	-3.52587
TCGA-OL-A5D7-01	-3.38475
TCGA-OL-A66I-01	-3.46415
TCGA-OL-A6VO-01	-3.43612
TCGA-S3-AA10-01	-3.98709
