# Supplementary material for: Establishment of a novel cytokine-related 8-gene signature for distinguishing and predicting the prognosis of triple-negative breast cancer
Source: Front Med (Lausanne). 2023 Jun 2;10:1189361. doi: 10.3389/fmed.2023.1189361 (PMC10275569; doi:10.3389/fmed.2023.1189361)
Supplement: Supplementary file 6 [file Table_6.XLSX]

## Sheet: Table S6
Table S6 A prognostic gene model based on cytokine-related genes.

## Sheet: Table S6_1
Table S6_1 A prognostic gene model based on cytokine-related genes.
ID	times	status	CCL25	CXCL13	IL12RB2	IL21	TNFRSF13C	TNFRSF8	CCL7	GDF5	Risk	riskScore
TCGA-A1-A0SK-01	2.64932	1	0.349479	3.62304	5.2795	0.0294175	1.84471	0.257735	0.109026	0.330673	High_risk	-1.51796
TCGA-A1-A0SO-01	2.33425	0	0.566961	3.10078	5.75185	0.111566	2.43558	0.473631	0.515107	1.72788	Low_risk	-2.08807
TCGA-A1-A0SP-01	1.6	0	0.507414	3.54776	4.82401	0.148609	1.69889	1.3835	2.65835	0.294312	High_risk	-1.72232
TCGA-A2-A04P-01	1.50137	1	0.39594	5.54	2.04733	0.221568	2.33623	0.957617	0.9634	3.37322	High_risk	-1.75715
TCGA-A2-A04Q-01	6.53425	0	1.58034	8.49546	2.24653	1.61065	2.98277	2.45691	0.429857	3.04228	Low_risk	-3.26483
TCGA-A2-A04T-01	6.15342	0	0.0728604	7.29197	3.314	0.805045	1.37501	1.92459	3.93652	4.90329	Low_risk	-2.29382
TCGA-A2-A0CM-01	2.06575	1	0.489646	6.31847	4.18208	0.165301	0.9387	1.4653	4.36696	0.382723	High_risk	-1.72963
TCGA-A2-A0D0-01	5.61096	0	1.55773	6.31861	3.17938	0.184344	1.29502	1.14431	1.43717	1.28517	Low_risk	-2.50987
TCGA-A2-A0D2-01	2.8137	0	0.177344	6.90589	2.12019	0.210638	1.94572	1.93866	1.48476	3.1037	High_risk	-1.64552
TCGA-A2-A0EQ-01	6.64658	0	1.43744	9.00913	2.43208	2.05022	3.08154	2.99228	0.560324	0.184217	Low_risk	-2.83447
TCGA-A2-A0ST-01	8.26575	0	1.918	8.69867	3.95225	2.05873	4.43612	2.5567	1.57672	1.27447	Low_risk	-3.75111
TCGA-A2-A0SX-01	4.20274	0	0.797843	6.20853	3.44139	0.998845	2.94285	2.34051	2.43646	1.25586	Low_risk	-2.32241
TCGA-A2-A0T0-01	1.46027	0	0.144699	3.5098	1.01057	0.289126	1.12671	0.667665	2.79173	1.66061	High_risk	-0.974016
TCGA-A2-A0T2-01	0.69863	1	0	3.92236	0.761115	0.0863762	0.432532	0.665666	3.04247	0.388355	High_risk	-0.516673
TCGA-A2-A0YE-01	1.51781	0	0.250477	4.46296	1.98061	0.105544	2.44082	0.769856	2.338	2.46929	High_risk	-1.42747
TCGA-A2-A0YM-01	2.64384	0	0.326422	4.34978	3.4147	0.38416	1.97394	2.32717	4.43687	1.08502	High_risk	-1.68526
TCGA-A2-A1G6-01	1.3726	0	0.487281	1.70832	0.979367	0	1.1586	1.14809	0.106616	1.25369	High_risk	-0.992835
TCGA-A2-A3XS-01	2.8274	1	0.201383	4.52898	5.06514	0.124328	2.70068	1.3749	0.652785	1.63334	High_risk	-1.78389
TCGA-A2-A3XT-01	7.58904	0	0.366364	3.24173	6.63671	0.0812033	0.759156	1.72264	3.20608	0.40719	Low_risk	-1.9015
TCGA-A2-A3XU-01	2.49863	1	0	0.189034	3.14729	0	0.427284	0.596935	0	0.383608	High_risk	-0.68342
TCGA-A2-A3XX-01	3.94247	1	0.393965	5.97452	4.82083	0.170951	2.66814	0.983678	1.35569	0.669117	High_risk	-1.78105
TCGA-A2-A3XY-01	2.99452	1	0.748375	6.32624	2.55297	0.232784	3.10476	1.61645	1.35513	0.806035	High_risk	-1.79169
TCGA-A7-A0CE-01	2.94247	0	0.364236	4.24046	4.59694	0.0247452	1.23057	0.944034	3.0311	1.15743	High_risk	-1.67461
TCGA-A7-A0DA-01	2.9726	0	0	1.81639	6.5345	0	2.22209	0.447949	0.174662	2.11583	High_risk	-1.73571
TCGA-A7-A26F-01	2.02192	0	0.221815	2.63394	2.74964	0	0.740194	1.39972	1.77083	0.604641	High_risk	-1.04047
TCGA-A7-A26G-01	1.97808	0	0.516015	6.16164	2.64886	0.431676	1.89995	1.85675	0.135666	2.79676	Low_risk	-1.94041
TCGA-A7-A26I-01	1.81096	0	0.397474	0.729183	2.0425	0.08882	1.33302	0.753433	1.14516	0.562572	High_risk	-0.979393
TCGA-A7-A4SD-01	1.20822	0	1.6922	7.45122	2.4479	0.309642	1.7871	1.5976	3.64478	4.91407	Low_risk	-3.33841
TCGA-A7-A4SE-01	1.76438	0	2.21329	3.43351	3.20817	0.0515809	2.53578	1.09248	2.16147	0.241596	Low_risk	-2.80451
TCGA-A7-A5ZV-01	1.00822	0	1.92839	1.33565	0.52717	0	0.93327	0.420078	1.56199	3.01487	Low_risk	-2.37555
TCGA-A7-A6VV-01	0.857534	0	0.275007	4.32308	1.9923	0.0594937	1.87389	1.39769	2.67256	4.81825	Low_risk	-1.87696
TCGA-A7-A6VW-01	0.780822	0	0.599794	3.13637	0.440527	0	1.68948	0.63385	4.0769	2.35547	High_risk	-1.3491
TCGA-A7-A6VY-01	0.728767	0	2.22685	5.94525	2.68358	0.452701	1.57517	1.89724	4.84729	2.20667	Low_risk	-3.34655
TCGA-A8-A07C-01	2.83288	0	0.310922	6.53402	4.83505	1.08909	2.06271	1.47114	0.581303	0.642101	Low_risk	-1.93795
TCGA-A8-A07O-01	0.832877	0	0.0699771	4.03143	5.26736	0	1.04607	4.81652	3.52091	1.38211	High_risk	-1.82623
TCGA-A8-A08R-01	0.0821918	0	0.814427	6.19804	6.69039	0.571628	2.30804	1.73218	3.85252	1.59216	Low_risk	-2.8214
TCGA-A8-A09X-01	1.16712	1	0.307079	5.29588	1.3972	0.600936	1.10521	1.63599	0.183836	0	High_risk	-1.00247
TCGA-AC-A2BK-01	6.08767	0	0.278461	2.59713	4.8792	0.0601858	2.23897	3.59255	0	2.20182	Low_risk	-1.92788
TCGA-AC-A2QH-01	2.75342	0	0	0.368154	0.953973	0	2.58118	0.101381	0	0.275961	High_risk	-0.372886
TCGA-AC-A2QJ-01	1.22192	1	0.0827026	6.47718	0.630405	0	0.408277	1.11303	1.49825	0.792106	High_risk	-0.689298
TCGA-AC-A6IW-01	1.13151	0	0.421371	5.80982	4.50668	0.432318	1.75283	2.115	0.289362	1.48723	Low_risk	-1.94907
TCGA-AC-A7VC-01	0.00273973	0	0.118227	6.36258	0.273456	0	1.86655	0.572599	0.371169	0.823749	High_risk	-0.669866
TCGA-AN-A04D-01	0.142466	0	0	2.27938	4.17386	0	4.02066	0.172872	0.441377	2.29514	High_risk	-1.46081
TCGA-AN-A0AL-01	0.621918	0	0.61372	6.78506	0.868608	0.339708	3.03097	1.58607	1.56457	3.23501	Low_risk	-1.8728
TCGA-AN-A0AR-01	0.0273973	0	0.475085	0.827738	1.0844	0.0209111	1.41094	0.396379	0.291014	3.75263	High_risk	-1.39819
TCGA-AN-A0AT-01	0.0273973	0	0.411643	6.63175	3.13581	0.59474	1.72037	1.42046	2.97556	0.942683	High_risk	-1.70454
TCGA-AN-A0G0-01	0.0438356	0	0.0768327	3.40734	5.53675	0.355693	1.25102	1.08542	2.1127	1.89387	High_risk	-1.77417
TCGA-AN-A0XU-01	0.0273973	0	2.42506	5.46437	4.76	0.838185	1.35519	0.55562	3.0528	3.51948	Low_risk	-4.03896
TCGA-AO-A03U-01	4.91233	1	0	3.03733	0.23952	0	1.2254	1.06336	0	1.04152	High_risk	-0.472775
TCGA-AO-A0J2-01	2.73151	0	0.0622599	6.73552	3.2524	0.212881	1.46326	0.85814	1.46968	0.136848	High_risk	-1.11146
TCGA-AO-A0J4-01	4.34795	0	1.02333	6.60408	5.28223	0.459222	3.55843	1.73678	3.45412	2.62649	Low_risk	-2.97647
TCGA-AO-A0J6-01	3.12329	0	0.361207	5.5074	2.96776	0.15043	0.474358	1.09673	3.16408	0.498149	High_risk	-1.32029
TCGA-AO-A124-01	9.60548	0	0.28155	5.10102	4.25471	0.0684645	3.19565	0.799668	4.18775	4.89011	Low_risk	-2.3939
TCGA-AO-A128-01	8.89863	0	1.1127	9.68406	3.3913	3.03132	2.17108	2.77695	3.38502	2.99496	Low_risk	-3.53278
TCGA-AO-A129-01	9.00274	0	0.915177	7.1877	4.20869	0.584	3.17397	1.73418	2.26505	1.74485	Low_risk	-2.54084
TCGA-AO-A12F-01	5.04658	0	0.207518	2.31953	0.489029	0	2.95125	1.00245	0.822363	0.625551	High_risk	-0.694675
TCGA-AO-A1KR-01	6.88493	0	0.406537	5.56081	1.2181	0.108625	1.42777	0.575119	1.27346	0.87342	High_risk	-1.07772
TCGA-AQ-A04J-01	2.24384	0	0.331361	7.58686	2.5787	0.459432	4.36951	1.89701	0.62527	3.33281	Low_risk	-2.08143
TCGA-AQ-A54N-01	0.213699	0	0.708143	2.97858	0.695816	0	1.41468	0.248413	0.500802	1.48723	High_risk	-1.17978
TCGA-AR-A0TS-01	7.00822	0	0.539829	6.71588	4.36027	0.325617	5.2798	1.73885	1.62298	3.12507	Low_risk	-2.52426
TCGA-AR-A0TU-01	1.94247	0	0.161307	6.52021	6.03196	0.649753	1.95568	1.31562	3.92981	0.462681	Low_risk	-1.95928
TCGA-AR-A0U4-01	8.93425	0	0.180148	6.8708	4.42968	0.0839282	0.979879	1.70483	2.31104	1.52336	High_risk	-1.68678
TCGA-AR-A1AI-01	9.03014	0	1.04229	7.15632	4.50685	0.667938	2.71565	1.63993	3.72932	1.98079	Low_risk	-2.7693
TCGA-AR-A1AQ-01	8.27671	0	0.864572	7.44841	1.87058	0.883934	2.16134	1.84225	2.3309	2.16414	Low_risk	-2.20868
TCGA-AR-A1AR-01	1.43562	1	0.131326	4.98585	2.07827	0.137766	1.71458	1.7488	2.20273	0.441696	High_risk	-1.02653
TCGA-AR-A1AY-01	2.81096	0	0.206393	1.66871	1.89554	0	0.963548	0.658737	1.41932	2.57836	High_risk	-1.1573
TCGA-AR-A256-01	7.81918	1	0.377179	3.48559	3.79577	0.0508847	1.91533	0.639788	1.4025	2.78825	High_risk	-1.79218
TCGA-AR-A2LH-01	1.68767	1	0.124593	5.09138	1.20683	0.282973	2.9289	2.27405	0.389567	0.625083	High_risk	-0.990094
TCGA-AR-A2LR-01	4.7726	0	0.133827	3.78318	6.08367	0	4.5426	1.5815	0.738552	1.09288	Low_risk	-1.86323
TCGA-AR-A5QQ-01	0.882192	1	0.435842	7.37216	1.38388	0.374845	2.78733	2.11453	0.854634	0.339251	High_risk	-1.3237
TCGA-B6-A3ZX-01	3.15616	1	0.954345	7.57843	1.73044	0.755828	5.4094	1.88873	0	2.34287	Low_risk	-2.37313
TCGA-B6-A400-01	0.589041	0	1.03513	3.47932	3.58682	0.0666748	2.10212	1.78094	1.60606	1.20264	Low_risk	-2.09553
TCGA-B6-A402-01	6.24932	0	0.579277	1.04425	3.47293	0.0236102	2.42584	0.469469	1.83972	0.433814	High_risk	-1.40739
TCGA-B6-A409-01	1.56986	1	0.488823	1.81081	0.854873	0.0344975	0.687061	1.69555	2.27378	0.801407	High_risk	-0.972884
TCGA-BH-A0AV-01	4.9863	0	0.691713	1.70204	2.04932	0	1.154	1.16672	2.06102	2.69624	High_risk	-1.66169
TCGA-BH-A0B3-01	3.29589	0	1.28765	5.28268	4.06387	0.214622	1.95103	1.49983	4.37145	1.70819	Low_risk	-2.6296
TCGA-BH-A0B9-01	4.30685	0	2.77981	6.71147	3.23354	0.247077	1.94512	1.86049	1.6081	1.68059	Low_risk	-3.70009
TCGA-BH-A0BG-01	5.12603	0	0.333195	6.83702	5.34263	0.459012	2.68023	1.38078	1.53869	2.70644	Low_risk	-2.32537
TCGA-BH-A0BL-01	6.2411	0	1.68702	7.35393	4.27244	0.956428	2.41124	2.05155	2.33465	1.20489	Low_risk	-3.16296
TCGA-BH-A0BW-01	6.49589	0	0.548042	8.43543	3.99007	1.25598	1.58491	2.24993	4.72836	2.28673	Low_risk	-2.53241
TCGA-BH-A0E0-01	0.367123	0	0	2.20796	0.578311	0.092884	0.8024	1.09038	0.11703	0.9164	High_risk	-0.484539
TCGA-BH-A0E6-01	0.80274	0	0.565792	6.80018	1.14104	0.0206267	2.54052	1.00655	1.62812	0.690372	High_risk	-1.28015
TCGA-BH-A0RX-01	0.465753	0	1.28185	9.00153	3.55154	1.1846	2.02162	2.52827	5.35627	0.945308	Low_risk	-2.87164
TCGA-BH-A0WA-01	1.92055	0	0.511974	5.65558	4.90192	0.353097	2.2341	0.717737	2.40923	4.5478	Low_risk	-2.61719
TCGA-BH-A18G-01	0.408219	0	0	1.15335	0.282855	0.0316775	0.103531	1.06454	0.420402	0.829362	High_risk	-0.333468
TCGA-BH-A18Q-01	4.63562	1	0.660198	5.00496	5.14865	0.53436	1.74015	1.30012	0.361768	1.55189	Low_risk	-2.21303
TCGA-BH-A18T-01	0.613699	1	0.0825664	3.27325	0.998773	0.0253123	0.80091	0.994942	2.58342	2.67825	High_risk	-1.02851
TCGA-BH-A18V-01	4.26301	1	0	5.77277	2.49646	0.317536	1.88213	1.34579	3.38838	0.107018	High_risk	-1.02194
TCGA-BH-A1EW-01	4.6411	1	0	3.1336	2.03362	0	1.18492	1.50934	2.81811	0.157173	High_risk	-0.732515
TCGA-BH-A1F6-01	8.12329	1	0.207143	3.99968	2.22903	0.0970714	1.03647	1.81734	4.36776	1.09228	High_risk	-1.21499
TCGA-BH-A1FC-01	9.51233	1	1.40936	7.87685	4.41513	0.912343	1.77391	1.11896	2.42137	0.243547	Low_risk	-2.70537
TCGA-BH-A42U-01	9.21644	0	0.905197	4.19849	0.635336	0.0617071	3.09675	2.32213	0	1.05339	High_risk	-1.51703
TCGA-C8-A12V-01	1.05479	0	1.08086	8.51834	2.79687	1.73418	3.13151	2.09741	1.09498	2.42728	Low_risk	-2.87812
TCGA-C8-A131-01	1.12603	0	0.511266	2.51162	2.96416	0	0.985646	0.648373	1.6906	0.269632	High_risk	-1.21173
TCGA-C8-A1HJ-01	0.0136986	0	0.157044	5.36995	5.50015	0.201257	2.09967	0.472904	0.943059	0.0409625	High_risk	-1.5041
TCGA-C8-A26X-01	1.03014	0	1.0082	8.89251	0.924176	0.664665	1.34443	1.20308	1.98627	0.0596322	High_risk	-1.68426
TCGA-C8-A26Y-01	1.07945	0	0.123136	5.35381	0.446786	0.0192037	1.47202	0.604071	1.53037	0.0935602	High_risk	-0.553288
TCGA-C8-A27B-01	1.20274	0	0.575216	6.65924	6.01527	0.444985	1.80434	1.34307	3.29722	1.10782	Low_risk	-2.33991
TCGA-C8-A3M7-01	2.83288	1	0.212009	1.57032	0.41738	0.0227584	1.2532	1.37962	0	0.16221	High_risk	-0.490806
TCGA-D8-A13Z-01	1.73973	0	0.457332	5.08422	1.26213	0.365357	2.00809	1.25248	3.51631	0.379066	High_risk	-1.2204
TCGA-D8-A142-01	1.16438	0	0.485427	4.51862	0.642193	0.32458	1.58333	0.796432	1.13212	0.239276	High_risk	-0.96151
TCGA-D8-A143-01	1.18082	0	0.346418	5.9201	2.26445	0.47228	2.22574	1.03998	0.950842	4.54326	Low_risk	-2.04195
TCGA-D8-A147-01	1.6	0	1.10829	4.57097	5.28513	0.204015	1.36994	1.99284	3.2011	1.77273	Low_risk	-2.64633
TCGA-D8-A1JF-01	1.00274	0	0.114234	2.79676	0.46048	0.0352016	1.01999	0.480575	0.359746	0.0221902	High_risk	-0.382035
TCGA-D8-A1JG-01	4.41644	0	0.987394	6.14655	1.18212	1.0635	1.314	1.65411	2.66157	0	High_risk	-1.74707
TCGA-D8-A1JL-01	1.67397	0	0.758815	7.83485	6.91933	0.699374	2.07303	1.89033	2.77758	2.15772	Low_risk	-2.97715
TCGA-D8-A1XK-01	1.20822	0	1.33382	5.43024	3.45443	0.624335	2.52527	0.919455	5.36728	0.350724	Low_risk	-2.44525
TCGA-D8-A1XQ-01	1.36712	0	1.04886	5.91893	3.47843	1.07676	1.76587	1.49324	4.39921	4.46205	Low_risk	-3.06162
TCGA-D8-A27F-01	1.33699	0	0.344374	4.60216	5.61557	0.046002	2.40092	0.932968	0.800248	0.80719	High_risk	-1.78967
TCGA-D8-A27H-01	1.08767	0	0.456491	1.87125	4.42424	0.1038	1.16066	1.55164	0.278936	0.218223	High_risk	-1.44093
TCGA-D8-A27M-01	1.12329	0	0.626953	7.53225	6.16643	0.353888	4.11747	2.13399	3.18736	0.779134	Low_risk	-2.52757
TCGA-E2-A14N-01	3.92877	0	0.324004	7.08125	5.43102	0.226755	1.67374	0.711142	4.67017	1.42245	Low_risk	-2.04326
TCGA-E2-A14R-01	3.21644	0	1.07752	6.73272	7.40306	0.482435	2.55876	1.2207	2.90373	1.8173	Low_risk	-3.15183
TCGA-E2-A14X-01	2.66301	0	1.23088	5.56485	5.68143	0.770533	3.01659	1.42793	0.323428	1.80112	Low_risk	-2.96962
TCGA-E2-A150-01	5.30137	0	0	4.72246	4.89605	0.23131	1.68934	1.25635	0.22132	2.82611	High_risk	-1.76702
TCGA-E2-A158-01	1.23288	0	0.15082	3.68324	4.8035	0.179511	3.5754	0.55768	0.961549	0.697329	High_risk	-1.5146
TCGA-E2-A159-01	2.08767	0	0.892741	7.52722	2.95034	0.772139	1.483	1.81324	3.16619	0.681494	Low_risk	-2.11097
TCGA-E2-A1AZ-01	6.38082	0	1.19156	7.12852	3.54242	0.893129	1.76964	2.12704	1.91816	0.851519	Low_risk	-2.50378
TCGA-E2-A1B6-01	2.37534	0	1.30795	8.63483	3.52621	0.887447	5.13533	2.35513	3.24677	5.61988	Low_risk	-3.74323
TCGA-E2-A1L7-01	5.03014	0	0.612494	7.50115	3.53497	0.755828	2.12297	1.87814	0.489646	0.0926134	Low_risk	-1.83607
TCGA-E2-A1LG-01	4.1726	0	1.98284	6.16014	0.823831	0.201759	0.783666	0.436801	0.142871	1.43701	Low_risk	-2.36482
TCGA-E2-A1LH-01	8.89589	0	1.1151	7.00086	4.24929	0.635151	2.41889	1.89635	4.01091	1.21101	Low_risk	-2.63879
TCGA-E2-A1LI-01	8.55068	0	1.0383	6.26521	5.15919	0.354565	1.883	1.02779	2.31063	0.289008	Low_risk	-2.33965
TCGA-E2-A1LK-01	0.728767	1	0.236095	1.815	3.40684	0	1.89192	0.428571	2.98668	1.88998	High_risk	-1.40343
TCGA-E2-A1LL-01	3.5863	0	0	4.54539	0.538836	0.0423642	0.406101	0.945982	0.295605	0.376624	High_risk	-0.426997
TCGA-E2-A1LS-01	4.39452	0	0	1.26885	1.78241	0	1.3173	0.073409	0.178492	1.22595	High_risk	-0.657493
TCGA-E2-A573-01	2.90959	0	1.30024	7.88337	2.97726	0.89569	1.97622	2.04086	3.2825	1.74833	Low_risk	-2.72825
TCGA-E2-A574-01	3.23014	0	0	1.63082	4.16309	0	0.762902	0.641361	1.391	1.1149	High_risk	-1.10425
TCGA-E9-A5FL-01	0.0657534	0	0	1.92767	2.45473	0	0.279531	1.52095	0.818442	0.241352	High_risk	-0.67372
TCGA-EW-A1OV-01	2.16164	0	0.568324	7.53951	2.04068	1.4435	3.76987	2.65049	0.962364	0.175812	Low_risk	-1.87865
TCGA-EW-A1OW-01	1.90137	0	0.568713	5.8755	5.27071	0.334911	1.71818	0.946881	2.14838	1.61857	Low_risk	-2.18008
TCGA-EW-A1P1-01	3.31507	0	0.120883	9.99754	0.650856	0.0374525	0.732226	2.35851	1.13908	0.445197	High_risk	-0.884009
TCGA-EW-A1P4-01	2.48493	0	0.473527	6.86241	2.74173	0.232784	1.36922	1.94066	2.79406	0.749749	High_risk	-1.57829
TCGA-EW-A1P7-01	2.50685	0	0.665666	9.28576	3.30872	0.718789	5.78509	2.60971	0.376957	1.46624	Low_risk	-2.38227
TCGA-EW-A1P8-01	0.654795	1	0.33674	3.32772	1.07286	0.082975	1.51395	1.32233	0.293959	1.95092	High_risk	-1.12753
TCGA-EW-A1PB-01	1.66575	0	7.59352	8.17417	3.91589	1.32786	0.689568	1.28291	5.39537	3.6869	Low_risk	-8.42648
TCGA-EW-A1PH-01	1.66301	0	1.68912	5.61753	5.09613	0.249142	1.99157	1.51091	4.64332	3.01744	Low_risk	-3.40406
TCGA-EW-A3U0-01	1.45753	0	1.11163	7.59002	3.45089	0.931154	3.80223	3.17659	1.33908	0.818605	Low_risk	-2.60127
TCGA-EW-A6SB-01	2.08219	0	2.5624	8.53184	2.34199	0.93395	2.34341	1.50954	0.351289	0.770026	Low_risk	-3.40535
TCGA-GI-A2C9-01	9.15616	0	0.0806577	5.8305	5.26315	0.0489336	1.84575	2.01003	2.01103	3.17967	Low_risk	-2.06092
TCGA-GM-A2DB-01	6.59178	0	1.00928	5.95308	0.363115	0.216982	2.59029	3.55763	2.64672	0.139469	High_risk	-1.6164
TCGA-GM-A2DD-01	6.25205	0	0.882839	11.4426	0.97306	0.131063	1.74575	1.18441	1.18231	0.212383	High_risk	-1.57518
TCGA-GM-A2DF-01	5.90411	0	1.10434	5.9821	3.08279	0.596744	2.14695	1.71088	1.12532	0.308594	Low_risk	-2.1105
TCGA-GM-A2DH-01	6.00822	0	0.755742	7.3259	3.49071	0.961994	3.09107	2.54171	0.729009	0.202888	Low_risk	-2.11022
TCGA-GM-A2DI-01	7.09589	0	0.388906	7.48734	2.23478	1.28729	3.68871	2.48941	0	0.158725	High_risk	-1.68087
TCGA-GM-A3XL-01	5.77534	0	3.00691	7.02058	1.76884	0.181421	1.5966	1.16826	4.46056	0.756511	Low_risk	-3.47556
TCGA-HN-A2NL-01	0.216438	0	0.793188	4.9451	5.33449	0.161694	2.28682	1.29154	0.0903115	0.277271	Low_risk	-2.04827
TCGA-LL-A441-01	2.72877	0	0.682304	8.38942	4.65469	0.881508	6.03198	2.1909	0	0.979147	Low_risk	-2.52582
TCGA-LL-A5YO-01	1.20548	0	1.84928	8.27732	1.72975	1.24726	3.6695	2.57652	1.14365	0.245009	Low_risk	-2.85258
TCGA-LL-A73Y-01	1.30685	0	0.257011	6.30197	2.14143	0.326422	2.46545	2.45133	0.977023	2.90213	High_risk	-1.73036
TCGA-LL-A740-01	1.20822	0	0.576957	3.20226	0.462471	0	0.213378	1.16298	1.14235	0.586597	High_risk	-0.88907
TCGA-OL-A5D6-01	3.02466	1	0.35321	5.67917	0.604166	0	0.906352	0.826843	0	0.392757	High_risk	-0.77022
TCGA-OL-A5D7-01	4.87671	0	2.03312	7.34491	1.65627	0.470198	3.04698	2.13287	3.10561	1.27369	Low_risk	-2.94117
TCGA-OL-A5RW-01	3.03014	0	0.767316	5.06035	1.94486	0	1.55061	0.679063	3.74325	3.29116	Low_risk	-1.97225
TCGA-OL-A66I-01	1.95616	0	1.40048	8.35521	3.4124	0.329985	1.78434	2.49651	0.575603	1.53754	Low_risk	-2.66562
TCGA-OL-A66P-01	1.1726	0	1.75395	5.66241	0.556012	0.240864	1.85424	1.40801	0.214125	0.166587	Low_risk	-2.01379
TCGA-OL-A6VO-01	2.35068	0	0.177854	5.07971	5.35329	0.0281448	1.49508	1.01507	4.87091	0.479748	High_risk	-1.6329
TCGA-OL-A97C-01	0.742466	0	0.176067	7.27766	0.980391	0	3.26849	1.14535	0.375623	1.93704	High_risk	-1.18545
TCGA-S3-AA10-01	1.60548	0	2.13166	7.70326	6.20737	1.0664	2.6916	1.84068	2.45215	0.315566	Low_risk	-3.7451
TCGA-S3-AA15-01	1.43836	0	1.36087	8.10984	1.08848	0.160662	4.06216	1.48831	1.23143	0.490878	Low_risk	-2.06495
